# Supplementary material for: Heat-Induced Oxidation of the Nuclei and Cytosol
Source: Front Plant Sci. 2021 Jan 12;11:617779. doi: 10.3389/fpls.2020.617779 (PMC7835529; doi:10.3389/fpls.2020.617779)
Supplement: Supplementary Table 1 — RNAseq data used for the analysis of heat stress responses. [file Table_1.XLSX]

## Sheet: CTR_HS
test_id	gene_id	gene	locus	sample_1	sample_2	status	value_1	value_2	log2(fold_change)	test_stat	p_value	q_value	significant
XLOC_000001	XLOC_000001	NAC001	1:3630-5899	q1	q2	OK	6.42456	8.71895	0.440557	1.90563	0.00455	0.0218938	yes
XLOC_000002	XLOC_000002	AT1G03987	1:11100-11372	q1	q2	NOTEST	0.590857	0	#NAME?	0	1	1	no
XLOC_000003	XLOC_000003	DCL1	1:23120-33171	q1	q2	OK	6.48448	2.93721	-1.14255	-2.57895	5e-05	0.000427683	yes
XLOC_000004	XLOC_000004	MIR838A	1:23120-33171	q1	q2	NOTEST	1.77242	0.972197	-0.866398	0	1	1	no
XLOC_000005	XLOC_000005	AT1G03997	1:23120-33171	q1	q2	NOTEST	0	0.224225	inf	0	1	1	no
XLOC_000006	XLOC_000006	IQD18	1:51952-54737	q1	q2	OK	1.52161	1.28628	-0.242401	-0.667264	0.2454	0.474829	no
XLOC_000007	XLOC_000007	GIF2	1:72338-74737	q1	q2	OK	30.1322	35.0434	0.217833	0.720821	0.31035	0.553118	no
XLOC_000008	XLOC_000008	AT1G04013	1:72338-74737	q1	q2	OK	0.14388	0.659717	2.19698	0.269499	0.518	0.753735	no
XLOC_000009	XLOC_000009	AT1G01180	1:75389-76845	q1	q2	OK	4.4262	1.73491	-1.35121	-4.57311	5e-05	0.000427683	yes
XLOC_000010	XLOC_000010	AT1G01210	1:88621-90502	q1	q2	OK	20.6814	19.7391	-0.0672723	-0.351476	0.68205	0.86552	no
XLOC_000011	XLOC_000011	FKGP	1:91341-95681	q1	q2	OK	8.53851	7.43434	-0.199779	-0.847358	0.13665	0.316428	no
XLOC_000012	XLOC_000012	AT1G01225,AT1G01230	1:95934-99240	q1	q2	OK	33.2732	8.15541	-2.02853	-7.84215	5e-05	0.000427683	yes
XLOC_000013	XLOC_000013	AT1G01240	1:99864-101987	q1	q2	OK	6.18713	6.38857	0.0462227	0.163558	0.7736	0.912207	no
XLOC_000014	XLOC_000014	BHLH13	1:108945-111699	q1	q2	OK	5.22831	2.92059	-0.840085	-3.01524	5e-05	0.000427683	yes
XLOC_000015	XLOC_000015	CYP703A2	1:112262-113947	q1	q2	NOTEST	0	0	0	0	1	1	no
XLOC_000016	XLOC_000016	CNX3	1:114201-116407	q1	q2	OK	10.4722	9.92132	-0.0779577	-0.301843	0.5972	0.811899	no
XLOC_000017	XLOC_000017	APF2	1:116783-118845	q1	q2	OK	43.2688	33.2461	-0.380141	-1.90224	0.0028	0.0146062	yes
XLOC_000018	XLOC_000018	AT1G01305	1:119380-119997	q1	q2	NOTEST	0	0.0414276	inf	0	1	1	no			CTR
XLOC_000019	XLOC_000019	AT1G01310	1:120153-130577	q1	q2	OK	0.0500162	7.16928	7.36554	0.521282	0.09285	0.238989	no
XLOC_000020	XLOC_000020	AREP1	1:130735-130858	q1	q2	NOTEST	0	0	0	0	1	1	no
XLOC_000021	XLOC_000021	AT1G01350	1:136089-138162	q1	q2	OK	13.7984	14.9195	0.112697	0.536481	0.4201	0.668708	no
XLOC_000022	XLOC_000022	AT1G01355	1:138488-139680	q1	q2	NOTEST	0.0147242	0.0342825	1.21929	0	1	1	no
XLOC_000023	XLOC_000023	PYL9	1:141869-143261	q1	q2	OK	4.41541	3.70325	-0.253755	-0.941999	0.17435	0.37613	no
XLOC_000024	XLOC_000024	HTR12	1:143488-146479	q1	q2	OK	8.24113	8.87089	0.106237	0.364245	0.52445	0.758783	no
XLOC_000025	XLOC_000025	ETC1	1:147042-149848	q1	q2	OK	2.06851	0.918834	-1.17072	-1.56764	0.0455	0.139186	no
XLOC_000026	XLOC_000026	APUM22	1:153112-154198	q1	q2	NOTEST	0	0	0	0	1	1	no
XLOC_000027	XLOC_000027	AT1G01448	1:163277-166353	q1	q2	OK	3.11657	3.18601	0.0317941	0.0970867	0.87575	0.956424	no
XLOC_000028	XLOC_000028	PIP5K10	1:168558-171386	q1	q2	NOTEST	0.00529694	0.027515	2.37699	0	1	1	no
XLOC_000029	XLOC_000029	ACS2	1:175705-178406	q1	q2	OK	0.407826	0.529616	0.376991	0.72158	0.21065	0.428599	no
XLOC_000030	XLOC_000030	AN,AT1G01500,AT1G01520	1:185032-192436	q1	q2	OK	24.5265	28.9928	0.241354	1.14376	0.06745	0.188207	no
XLOC_000031	XLOC_000031	AT1G01540	1:195644-198787	q1	q2	OK	42.555	37.5173	-0.181774	-0.812942	0.1576	0.350078	no
XLOC_000032	XLOC_000032	BPS1	1:199526-201775	q1	q2	OK	72.6136	80.3487	0.146036	0.663645	0.24575	0.47523	no
XLOC_000033	XLOC_000033	MPK11	1:202102-204440	q1	q2	NOTEST	0.235367	0.154061	-0.61141	0	1	1	no
XLOC_000034	XLOC_000034	AT1G01570	1:204934-207642	q1	q2	OK	1.12606	0.69869	-0.688559	-1.5248	0.0087	0.0371956	yes
XLOC_000035	XLOC_000035	FRO2	1:208994-213082	q1	q2	OK	1.2537	0.136075	-3.20371	-5.55342	5e-05	0.000427683	yes
XLOC_000036	XLOC_000036	FRO1	1:214149-217734	q1	q2	NOTEST	0.00357124	0.00754312	1.07873	0	1	1	no
XLOC_000037	XLOC_000037	CYP86A4	1:218833-221286	q1	q2	OK	3.9883	2.29706	-0.795982	-2.96688	5e-05	0.000427683	yes
XLOC_000038	XLOC_000038	AT1G01630	1:228798-232630	q1	q2	OK	43.7509	51.7462	0.242141	1.22362	0.0668	0.186837	no
XLOC_000039	XLOC_000039	ATPRD3	1:249040-252522	q1	q2	OK	4.44551	4.60518	0.050909	0.176228	0.75835	0.905126	no
XLOC_000040	XLOC_000040	AT1G01695	1:252625-254530	q1	q2	NOTEST	0.172743	0.0997155	-0.792741	0	1	1	no
XLOC_000041	XLOC_000041	AT1G04033	1:255021-255384	q1	q2	NOTEST	0.053989	0	#NAME?	0	1	1	no
XLOC_000042	XLOC_000042	AT1G01710,AT1G01715	1:262827-267883	q1	q2	OK	24.0189	27.7179	0.206643	0.853288	0.1778	0.381254	no
XLOC_000043	XLOC_000043	NAC002	1:267992-274930	q1	q2	OK	26.967	69.7219	1.37042	5.6621	5e-05	0.000427683	yes
XLOC_000044	XLOC_000044	AT1G04047	1:267992-274930	q1	q2	OK	0.527988	7.80159	3.88519	1.80528	0.18315	0.389056	no
XLOC_000045	XLOC_000045	AT1G01730	1:267992-274930	q1	q2	OK	17.229	25.1577	0.546161	1.35903	0.05255	0.155421	no
XLOC_000046	XLOC_000046	ADF11	1:275187-278599	q1	q2	OK	8.67589	6.4231	-0.433744	-1.23129	0.09725	0.247405	no
XLOC_000047	XLOC_000047	AT1G04057	1:275187-278599	q1	q2	OK	1.23491	3.81406	1.62693	0.635736	0.51975	0.754938	no
XLOC_000048	XLOC_000048	AT1G01770,PLIM2B	1:278599-284245	q1	q2	OK	26.0157	26.5554	0.0296191	0.110399	0.8534	0.947209	no
XLOC_000049	XLOC_000049	KEA1	1:284349-291203	q1	q2	OK	27.9469	19.7355	-0.501897	-2.26516	5e-05	0.000427683	yes
XLOC_000050	XLOC_000050	AT1G01800	1:293245-295086	q1	q2	OK	56.6206	72.3605	0.353877	1.57531	0.0061	0.0278497	yes
XLOC_000051	XLOC_000051	AT1G01810	1:295206-295859	q1	q2	OK	1.70513	1.04081	-0.712176	-1.86551	0.03175	0.10519	no
XLOC_000052	XLOC_000052	AT1G01840	1:303462-306310	q1	q2	OK	1.7198	1.96244	0.190415	0.243401	0.74935	0.900823	no
XLOC_000053	XLOC_000053	AT1G04073	1:303462-306310	q1	q2	OK	3.72452	5.93003	0.670986	1.48991	0.6445	0.843038	no
XLOC_000054	XLOC_000054	tRNA-Val	1:306383-306456	q1	q2	NOTEST	0	0	0	0	1	1	no
XLOC_000055	XLOC_000055	SBTI1.1	1:310168-319667	q1	q2	OK	1.40094	0.525267	-1.41528	-0.951121	0.1374	0.31761	no
XLOC_000056	XLOC_000056	AT1G04083	1:310168-319667	q1	q2	OK	0.975357	2.01389	1.04598	0.578609	0.7437	0.897878	no
XLOC_000057	XLOC_000057	AT1G01920	1:310168-319667	q1	q2	OK	10.713	12.3482	0.204934	0.425507	0.4592	0.704448	no
XLOC_000058	XLOC_000058	CYP18-1	1:319768-324917	q1	q2	OK	24.1006	29.1146	0.272673	0.835793	0.14875	0.335742	no
XLOC_000059	XLOC_000059	ARK2	1:325315-337912	q1	q2	OK	8.56044	9.01785	0.075098	0.156021	0.80105	0.925132	no
XLOC_000060	XLOC_000060	AT1G01970	1:338240-340088	q1	q2	OK	17.8566	21.075	0.239069	1.16437	0.07635	0.206732	no
XLOC_000061	XLOC_000061	GAE2	1:345515-347603	q1	q2	OK	5.83589	2.36058	-1.30581	-4.96129	5e-05	0.000427683	yes
XLOC_000062	XLOC_000062	SEC1A	1:347612-352545	q1	q2	OK	6.42516	3.57999	-0.843777	-3.02034	5e-05	0.000427683	yes
XLOC_000063	XLOC_000063	SPL8	1:365164-367443	q1	q2	OK	0.651911	0.462361	-0.495656	-1.07764	0.09905	0.250693	no
XLOC_000064	XLOC_000064	AT1G02080	1:373334-386913	q1	q2	OK	12.5984	11.842	-0.0893309	-0.402567	0.48505	0.726921	no
XLOC_000065	XLOC_000065	AT1G02110,LCMT1	1:389811-395528	q1	q2	OK	31.7332	34.7781	0.132185	0.626487	0.32725	0.572322	no
XLOC_000066	XLOC_000066	VAD1	1:395688-401919	q1	q2	OK	27.7306	26.5151	-0.0646673	-0.24699	0.6977	0.873722	no
XLOC_000067	XLOC_000067	AT1G04087	1:402085-402294	q1	q2	NOTEST	0	0	0	0	1	1	no
XLOC_000068	XLOC_000068	ALG12,AT1G02150	1:404599-410680	q1	q2	OK	82.2275	94.9086	0.206918	0.943855	0.10465	0.26095	no
XLOC_000069	XLOC_000069	AMC1,AT1G02160	1:410743-414649	q1	q2	OK	55.4533	61.7897	0.156094	0.822841	0.3167	0.560262	no
XLOC_000070	XLOC_000070	AT1G02190	1:415073-418027	q1	q2	NOTEST	0.150153	0.0851686	-0.818044	0	1	1	no
XLOC_000071	XLOC_000071	CER1	1:418415-422579	q1	q2	OK	9.98906	3.37163	-1.5669	-5.72317	5e-05	0.000427683	yes
XLOC_000072	XLOC_000072	AT1G04093	1:424665-425164	q1	q2	NOTEST	0	0.0311807	inf	0	1	1	no
XLOC_000073	XLOC_000073	CATHB1	1:453106-455519	q1	q2	OK	13.2601	10.6839	-0.311658	-1.44267	0.0305	0.101926	no
XLOC_000074	XLOC_000074	CATHB2	1:455687-463618	q1	q2	OK	38.4592	34.3918	-0.161264	-0.638188	0.33585	0.581856	no
XLOC_000075	XLOC_000075	AT1G04103	1:455687-463618	q1	q2	NOTEST	0.026396	0.0278031	0.0749289	0	1	1	no
XLOC_000076	XLOC_000076	AT1G02320	1:455687-463618	q1	q2	NOTEST	0.166436	0.240109	0.528721	0	1	1	no
XLOC_000077	XLOC_000077	AT1G02350	1:469817-470693	q1	q2	OK	2.81654	2.16335	-0.380654	-1.29648	0.2604	0.493169	no
XLOC_000078	XLOC_000078	AT1G02370	1:474372-476612	q1	q2	OK	5.08359	5.67733	0.159366	0.658313	0.30255	0.544056	no
XLOC_000079	XLOC_000079	AT1G02380	1:476944-479112	q1	q2	OK	3.23361	4.04383	0.322578	1.14243	0.0948	0.242773	no
XLOC_000080	XLOC_000080	GPAT2	1:480649-483373	q1	q2	OK	0.614796	0.1343	-2.19465	-3.92082	5e-05	0.000427683	yes
XLOC_000081	XLOC_000081	GA2OX6	1:486799-489651	q1	q2	OK	2.56657	2.68243	0.0636958	0.184417	0.75325	0.902645	no
XLOC_000082	XLOC_000082	COX11	1:490859-492979	q1	q2	OK	15.6601	15.2289	-0.0402811	-0.16288	0.7795	0.915029	no
XLOC_000083	XLOC_000083	AT1G02420	1:493638-497555	q1	q2	OK	0.44995	0.350068	-0.362129	-0.374985	0.59115	0.807847	no
XLOC_000084	XLOC_000084	AT1G04123	1:493638-497555	q1	q2	OK	1.49427	0.805564	-0.891373	-1.39011	0.4482	0.694888	no
XLOC_000085	XLOC_000085	tRNA-Phe	1:515493-515566	q1	q2	NOTEST	0	0	0	0	1	1	no
XLOC_000086	XLOC_000086	AT1G02490	1:516568-516866	q1	q2	OK	1.40742	0.760385	-0.888255	-2.26932	0.19545	0.40721	no
XLOC_000087	XLOC_000087	SAM1	1:518090-520495	q1	q2	OK	233.101	272.264	0.22405	0.988246	0.0868	0.227613	no
XLOC_000088	XLOC_000088	ABCB11	1:523535-529069	q1	q2	OK	2.46426	1.1004	-1.16313	-3.9197	5e-05	0.000427683	yes
XLOC_000089	XLOC_000089	ABCB12	1:529678-534677	q1	q2	NOTEST	0.0478652	0.0249399	-0.940524	0	1	1	no
XLOC_000090	XLOC_000090	AT1G02550	1:536482-537211	q1	q2	NOTEST	0	0	0	0	1	1	no
XLOC_000091	XLOC_000091	CLPP5	1:537739-540127	q1	q2	OK	207.062	259.728	0.326938	1.69168	0.0103	0.0427912	yes
XLOC_000092	XLOC_000092	AT1G02570	1:541235-542245	q1	q2	OK	0.787517	0.311057	-1.34013	-2.56434	0.00145	0.00838495	yes
XLOC_000093	XLOC_000093	AT1G02575	1:543010-544057	q1	q2	NOTEST	0.0986642	0.064297	-0.617775	0	1	1	no
XLOC_000094	XLOC_000094	MEA	1:544732-549202	q1	q2	NOTEST	0.0546575	0.114917	1.07211	0	1	1	no
XLOC_000095	XLOC_000095	AT1G02600	1:552137-552761	q1	q2	NOTEST	0	0	0	0	1	1	no
XLOC_000096	XLOC_000096	AT1G02620	1:557091-558774	q1	q2	OK	0.307101	0.288196	-0.0916632	-0.155483	0.82025	0.933533	no
XLOC_000097	XLOC_000097	AT1G04137	1:559734-560251	q1	q2	NOTEST	0	0	0	0	1	1	no
XLOC_000098	XLOC_000098	BXL2	1:564017-567771	q1	q2	OK	10.2427	16.1219	0.654434	2.81176	5e-05	0.000427683	yes
XLOC_000099	XLOC_000099	AT1G02650	1:568557-570554	q1	q2	OK	1.02586	1.31631	0.359661	0.900091	0.1166	0.282274	no
XLOC_000100	XLOC_000100	AT1G02670	1:575921-580532	q1	q2	OK	0.916301	0.935046	0.0292156	0.0741035	0.89665	0.96458	no
XLOC_000101	XLOC_000101	TAF13	1:580624-582310	q1	q2	OK	12.8422	12.9231	0.00906536	0.0430561	0.9554	0.985235	no
XLOC_000102	XLOC_000102	IMPA-6	1:584133-587327	q1	q2	OK	15.0578	15.2849	0.0215968	0.0909803	0.87455	0.955934	no
XLOC_000103	XLOC_000103	AT1G02700	1:588002-589480	q1	q2	OK	1.53562	0.908036	-0.757997	-2.05616	0.00275	0.0143934	yes
XLOC_000104	XLOC_000104	AT1G02705	1:589583-590406	q1	q2	OK	5.73382	1.58251	-1.85728	-4.29105	0.0019	0.0105289	yes
XLOC_000105	XLOC_000105	GATL5	1:591681-594264	q1	q2	OK	6.8118	5.31533	-0.357878	-1.34563	0.01945	0.0713737	no
XLOC_000106	XLOC_000106	DI19-2	1:602488-604387	q1	q2	OK	7.84777	9.50273	0.27606	0.906084	0.11525	0.279846	no
XLOC_000107	XLOC_000107	AT1G02760	1:604401-604474	q1	q2	NOTEST	0	0	0	0	1	1	no
XLOC_000108	XLOC_000108	PME7	1:618060-620502	q1	q2	OK	5.98233	0.672396	-3.15333	-9.74969	5e-05	0.000427683	yes
XLOC_000109	XLOC_000109	AT1G02813	1:620677-621329	q1	q2	NOTEST	0.268841	0.223788	-0.264619	0	1	1	no
XLOC_000110	XLOC_000110	AT1G02816	1:621452-623054	q1	q2	OK	7.79151	1.95313	-1.99611	-7.24856	5e-05	0.000427683	yes
XLOC_000111	XLOC_000111	SR34	1:626638-629993	q1	q2	OK	67.7798	75.538	0.156349	0.702753	0.22065	0.442461	no
XLOC_000112	XLOC_000112	BGLU11	1:630373-633420	q1	q2	OK	22.3473	12.3169	-0.859467	-3.62569	5e-05	0.000427683	yes
XLOC_000113	XLOC_000113	BAH1	1:635143-638681	q1	q2	OK	7.17673	4.62632	-0.633462	-1.31532	0.05425	0.159312	no
XLOC_000114	XLOC_000114	AT1G04153	1:635143-638681	q1	q2	NOTEST	0.264224	0.177691	-0.572389	0	1	1	no
XLOC_000115	XLOC_000115	AT1G02952	1:665118-666471	q1	q2	OK	2.35962	3.22747	0.451848	0.494829	0.45995	0.705211	no
XLOC_000116	XLOC_000116	WEE1	1:673305-676419	q1	q2	OK	2.73654	3.08967	0.175103	0.635041	0.3201	0.564239	no
XLOC_000117	XLOC_000117	CUL2	1:677359-687385	q1	q2	NOTEST	0.0153841	0.0604305	1.97384	0	1	1	no
XLOC_000118	XLOC_000118	AT1G03010	1:693189-696504	q1	q2	OK	0.280739	0.332652	0.244787	0.441883	0.43065	0.678346	no
XLOC_000119	XLOC_000119	AT1G03030	1:701364-706689	q1	q2	OK	11.0756	12.9628	0.226994	0.638453	0.3463	0.593076	no
XLOC_000120	XLOC_000120	AT1G03050	1:707484-711857	q1	q2	NOTEST	0.0123108	0	#NAME?	0	1	1	no
XLOC_000121	XLOC_000121	LFG4	1:729829-738306	q1	q2	OK	0.577924	10.6309	4.20124	3.12078	0.0029	0.0150623	yes
XLOC_000122	XLOC_000122	MCCA	1:739543-746701	q1	q2	OK	11.9607	16.7727	0.487813	2.10575	0.0007	0.00451021	yes
XLOC_000123	XLOC_000123	AT1G04163	1:739543-746701	q1	q2	OK	1.1119	2.0225	0.863107	0.672075	0.22195	0.44426	no
XLOC_000124	XLOC_000124	AT1G03103	1:747196-748057	q1	q2	NOTEST	0	0	0	0	1	1	no
XLOC_000125	XLOC_000125	TRM82	1:749245-751976	q1	q2	OK	14.4281	17.6752	0.292847	1.40643	0.03365	0.110072	no
XLOC_000126	XLOC_000126	ATRAB28	1:752190-753140	q1	q2	OK	0.749414	0.780485	0.0586069	0.0827988	0.8826	0.958912	no
XLOC_000127	XLOC_000127	NAA20	1:756413-758678	q1	q2	OK	23.0097	28.5252	0.309997	1.6616	0.0333	0.109188	no
XLOC_000128	XLOC_000128	FZL	1:761260-766194	q1	q2	OK	17.0485	17.0042	-0.00375013	-0.0164611	0.9765	0.991586	no
XLOC_000129	XLOC_000129	AT1G03165	1:766335-767385	q1	q2	OK	4.32673	8.66658	1.00219	6.44799	0.04605	0.140492	no
XLOC_000130	XLOC_000130	FAF2	1:768375-770684	q1	q2	NOTEST	0.197647	0.145798	-0.438956	0	1	1	no
XLOC_000131	XLOC_000131	AT1G03180	1:773357-775362	q1	q2	OK	4.30809	4.53694	0.0746695	0.225538	0.68305	0.866077	no
XLOC_000132	XLOC_000132	XPD	1:775526-780062	q1	q2	OK	4.64681	4.26175	-0.124794	-0.470484	0.4059	0.654417	no
XLOC_000133	XLOC_000133	AT1G04177	1:780106-780409	q1	q2	NOTEST	0	0	0	0	1	1	no
XLOC_000134	XLOC_000134	AT1G03200,AT1G03210	1:780518-784346	q1	q2	OK	15.3541	13.8851	-0.14509	-0.581849	0.34725	0.594192	no
XLOC_000135	XLOC_000135	AT1G03220	1:786831-788722	q1	q2	OK	48.7354	24.5226	-0.990858	-4.95679	5e-05	0.000427683	yes
XLOC_000136	XLOC_000136	AT1G03230	1:789819-791689	q1	q2	OK	18.8657	5.25599	-1.84373	-8.13862	5e-05	0.000427683	yes
XLOC_000137	XLOC_000137	CBSDUF4	1:799114-802625	q1	q2	OK	2.06603	1.02137	-1.01635	-3.02521	5e-05	0.000427683	yes
XLOC_000138	XLOC_000138	AT1G03280	1:802969-807066	q1	q2	OK	17.7474	18.3475	0.0479745	0.206759	0.718	0.884807	no
XLOC_000139	XLOC_000139	AT1G03290	1:807360-813216	q1	q2	OK	5.27879	5.63969	0.0954082	0.253764	0.66445	0.855035	no
XLOC_000140	XLOC_000140	ISA2	1:813412-816812	q1	q2	OK	25.0363	21.6649	-0.20866	-0.936417	0.10225	0.256572	no
XLOC_000141	XLOC_000141	AT1G03320	1:816988-817767	q1	q2	OK	1.07659	1.01119	-0.0904102	-0.157056	0.78945	0.919504	no
XLOC_000142	XLOC_000142	AT1G03340	1:819611-821476	q1	q2	OK	1.82434	1.51965	-0.263637	-0.798335	0.2341	0.460258	no
XLOC_000143	XLOC_000143	RRP4	1:824516-826399	q1	q2	OK	16.2808	20.6301	0.341581	1.66724	0.01575	0.0603042	no
XLOC_000144	XLOC_000144	RF4	1:826522-830393	q1	q2	OK	6.31455	6.81829	0.11073	0.451641	0.4246	0.672981	no
XLOC_000145	XLOC_000145	AT1G03370	1:830549-835411	q1	q2	OK	5.25239	5.38653	0.0363813	0.151466	0.79195	0.920783	no
XLOC_000146	XLOC_000146	ATG18G	1:835766-842418	q1	q2	OK	5.86993	5.9124	0.0104016	0.0460381	0.94205	0.980746	no
XLOC_000147	XLOC_000147	AT1G03395	1:835766-842418	q1	q2	NOTEST	0.206061	0.445897	1.11364	0	1	1	no
XLOC_000148	XLOC_000148	AT1G04183	1:844435-847683	q1	q2	OK	13.4207	9.87711	-0.442301	-1.80055	0.0016	0.0091094	yes
XLOC_000149	XLOC_000149	AHP5	1:847792-849621	q1	q2	OK	7.34011	7.43764	0.0190423	0.067359	0.9078	0.968832	no
XLOC_000150	XLOC_000150	AT1G03440	1:852150-854297	q1	q2	OK	5.8622	1.65123	-1.82791	-6.55969	5e-05	0.000427683	yes
XLOC_000151	XLOC_000151	NAC006	1:871873-872906	q1	q2	NOTEST	0.0388761	0	#NAME?	0	1	1	no
XLOC_000152	XLOC_000152	AT1G03495	1:873165-874476	q1	q2	OK	4.54665	4.59811	0.0162367	0.0623395	0.93	0.976591	no
XLOC_000153	XLOC_000153	tRNA-Asp	1:877647-877719	q1	q2	NOTEST	0	0	0	0	1	1	no
XLOC_000154	XLOC_000154	PCMP-E4	1:883682-885611	q1	q2	OK	0.916065	0.565526	-0.695857	-1.76455	0.00775	0.0338827	yes
XLOC_000155	XLOC_000155	AT1G03545	1:885622-887972	q1	q2	OK	1.67258	1.21756	-0.458087	-0.951217	0.1439	0.328052	no
XLOC_000156	XLOC_000156	AT1G03570	1:892513-892585	q1	q2	NOTEST	0	0	0	0	1	1	no
XLOC_000157	XLOC_000157	PSB27-1	1:898479-899794	q1	q2	OK	365.455	434.777	0.250582	1.29686	0.0565	0.164351	no
XLOC_000158	XLOC_000158	AT1G03610	1:900731-903070	q1	q2	OK	10.4416	17.3562	0.733116	3.04125	5e-05	0.000427683	yes
XLOC_000159	XLOC_000159	PORC	1:904031-909650	q1	q2	OK	176.646	176.617	-0.000238685	-0.00105636	0.99855	0.999206	no
XLOC_000160	XLOC_000160	AT1G04203	1:910022-913808	q1	q2	OK	1.50511	2.26031	0.586656	0.203456	0.71415	0.882503	no
XLOC_000161	XLOC_000161	AT1G03687	1:918284-920592	q1	q2	OK	12.9467	15.0539	0.217552	0.884376	0.1247	0.296111	no
XLOC_000162	XLOC_000162	AT1G03700	1:920949-922098	q1	q2	OK	1.32923	0.723588	-0.877353	-2.10315	0.00805	0.0349148	yes
XLOC_000163	XLOC_000163	AT1G03710	1:923389-924730	q1	q2	OK	0.29647	0.271186	-0.128605	-0.143113	0.78995	0.91967	no
XLOC_000164	XLOC_000164	AT1G03740	1:933425-937152	q1	q2	OK	9.24763	11.5012	0.314635	1.36072	0.0193	0.070935	no
XLOC_000165	XLOC_000165	SWI2	1:937825-943377	q1	q2	OK	1.85853	1.8676	0.00702323	0.0149095	0.9814	0.993147	no
XLOC_000166	XLOC_000166	RING1B	1:944571-951850	q1	q2	OK	4.30911	4.62166	0.10102	0.185657	0.7556	0.903864	no
XLOC_000167	XLOC_000167	SOM	1:954289-956144	q1	q2	NOTEST	0.188168	0.180858	-0.057164	0	1	1	no
XLOC_000168	XLOC_000168	AT1G03810	1:958758-959609	q1	q2	NOTEST	0.038571	0	#NAME?	0	1	1	no
XLOC_000169	XLOC_000169	CRB	1:985750-988146	q1	q2	NOTEST	0.00587967	0.0373966	2.6691	0	1	1	no
XLOC_000170	XLOC_000170	CRD	1:989197-991020	q1	q2	NOTEST	0	0	0	0	1	1	no
XLOC_000171	XLOC_000171	ATNAP4	1:991105-993126	q1	q2	OK	73.9289	85.5947	0.211383	1.14566	0.0957	0.24446	no
XLOC_000172	XLOC_000172	ABCI19	1:993399-995989	q1	q2	OK	4.99255	4.79816	-0.0572957	-0.189772	0.7414	0.896856	no
XLOC_000173	XLOC_000173	CTN	1:996075-1000629	q1	q2	OK	20.6351	27.0306	0.389495	1.75016	0.00305	0.0157039	yes
XLOC_000174	XLOC_000174	AT1G03920	1:1001115-1004410	q1	q2	OK	2.39766	1.99507	-0.265185	-0.820644	0.1529	0.342435	no
XLOC_000175	XLOC_000175	CKL9	1:1004687-1008370	q1	q2	OK	15.0881	14.0926	-0.0984731	-0.466521	0.45395	0.700014	no
XLOC_000176	XLOC_000176	snoR134	1:1008591-1008735	q1	q2	OK	9.96161	8.96158	-0.152626	-2.23427	0.84795	0.94498	no
XLOC_000177	XLOC_000177	snoU36a	1:1008808-1008898	q1	q2	OK	93.7158	52.0233	-0.849135	-0.150531	0.56505	0.789619	no
XLOC_000178	XLOC_000178	snoZ223	1:1008934-1009029	q1	q2	NOTEST	0	0	0	0	1	1	no
XLOC_000179	XLOC_000179	AT1G04223	1:1009072-1009189	q1	q2	OK	49.5542	40.3511	-0.296401	-13.9894	0.66115	0.853074	no
XLOC_000180	XLOC_000180	AT1G04227	1:1009227-1013365	q1	q2	NOTEST	19.9427	7.58665	-1.39432	0	1	1	no
XLOC_000181	XLOC_000181	B''EPSILON	1:1013642-1017957	q1	q2	OK	6.20735	6.39738	0.0435034	0.147187	0.8004	0.924866	no
XLOC_000182	XLOC_000182	GBF4	1:1018057-1019247	q1	q2	OK	13.509	15.7448	0.220949	0.964127	0.1662	0.363716	no
XLOC_000183	XLOC_000183	FAO1	1:1024739-1027616	q1	q2	OK	1.1698	0.561552	-1.05877	-2.83253	5e-05	0.000427683	yes
XLOC_000184	XLOC_000184	ATBARD1	1:1036492-1040262	q1	q2	OK	7.12157	8.08922	0.183804	0.743245	0.19675	0.40911	no
XLOC_000185	XLOC_000185	AT1G04030	1:1040374-1043887	q1	q2	OK	3.72572	3.73641	0.00413484	0.00309318	0.99575	0.997973	no
XLOC_000186	XLOC_000186	AT1G04237	1:1040374-1043887	q1	q2	OK	4.87836	1.81417	-1.42708	-0.192216	0.718	0.884807	no
XLOC_000187	XLOC_000187	PRP39	1:1051311-1056827	q1	q2	OK	43.0325	51.3298	0.254372	1.12332	0.05175	0.153622	no
XLOC_000188	XLOC_000188	AT1G04090,IAA10	1:1057040-1061209	q1	q2	OK	2.16822	1.93372	-0.165136	-0.462459	0.4937	0.7335	no
XLOC_000189	XLOC_000189	TPR2	1:1073273-1080630	q1	q2	OK	9.28034	10.0788	0.119067	0.206345	0.76795	0.909646	no
XLOC_000190	XLOC_000190	XI-B	1:1086169-1096510	q1	q2	OK	2.23374	1.98305	-0.171743	-0.649058	0.2638	0.497501	no
XLOC_000191	XLOC_000191	EIF2 GAMMA	1:1096881-1099901	q1	q2	OK	76.7969	114.657	0.578206	2.6107	5e-05	0.000427683	yes
XLOC_000192	XLOC_000192	YUC9	1:1104492-1106241	q1	q2	OK	1.10071	0.355986	-1.62854	-3.71874	5e-05	0.000427683	yes
XLOC_000193	XLOC_000193	AT1G04200	1:1109394-1114155	q1	q2	OK	10.1803	10.4976	0.0442845	0.188859	0.7409	0.896593	no
XLOC_000194	XLOC_000194	AT1G04210	1:1114374-1122786	q1	q2	OK	13.4531	12.9842	-0.0511776	-0.193832	0.74015	0.896309	no
XLOC_000195	XLOC_000195	AT1G04247	1:1114374-1122786	q1	q2	OK	4.14777	1.06302	-1.96417	-1.97689	0.00295	0.0152802	yes
XLOC_000196	XLOC_000196	AT1G04230	1:1125514-1129689	q1	q2	OK	7.38598	7.99024	0.11345	0.283553	0.66495	0.855322	no
XLOC_000197	XLOC_000197	IAA17	1:1136077-1138663	q1	q2	OK	53.6093	64.5111	0.267064	1.41053	0.0381	0.121283	no
XLOC_000198	XLOC_000198	AT1G04295	1:1147296-1154667	q1	q2	OK	26.5064	30.7705	0.215208	0.478602	0.6058	0.817835	no
XLOC_000199	XLOC_000199	AT1G04320	1:1159022-1159093	q1	q2	NOTEST	0	0	0	0	1	1	no
XLOC_000200	XLOC_000200	AT1G04350	1:1164909-1167135	q1	q2	OK	19.6204	17.8009	-0.140408	-0.67321	0.29425	0.53417	no
XLOC_000201	XLOC_000201	ERF14	1:1175032-1175768	q1	q2	NOTEST	0.203152	0.217028	0.0953195	0	1	1	no
XLOC_000202	XLOC_000202	AT1G04257	1:1178924-1179176	q1	q2	NOTEST	0.138317	0	#NAME?	0	1	1	no
XLOC_000203	XLOC_000203	AT1G04420	1:1191518-1193884	q1	q2	OK	77.9562	94.3557	0.275447	1.44419	0.02955	0.0993894	no
XLOC_000204	XLOC_000204	AT1G04425	1:1194186-1196889	q1	q2	OK	9.94261	7.18802	-0.468031	-2.22686	0.03595	0.115882	no
XLOC_000205	XLOC_000205	AT1G04430	1:1197955-1201579	q1	q2	OK	61.8164	66.1509	0.0977708	0.440744	0.4462	0.693041	no
XLOC_000206	XLOC_000206	CKL13	1:1202159-1206009	q1	q2	OK	24.2034	25.8667	0.0958893	0.468845	0.45675	0.702462	no
XLOC_000207	XLOC_000207	AT1G04445	1:1206759-1207939	q1	q2	OK	0.185336	0.549363	1.56762	1.28411	0.2088	0.426225	no
XLOC_000208	XLOC_000208	RIC3	1:1208520-1210026	q1	q2	NOTEST	0	0	0	0	1	1	no
XLOC_000209	XLOC_000209	AT1G04455	1:1210268-1210622	q1	q2	NOTEST	0	0	0	0	1	1	no
XLOC_000210	XLOC_000210	RPL23A	1:1215924-1217471	q1	q2	OK	343.597	475.133	0.467613	2.78759	0.0002	0.0015036	yes
XLOC_000211	XLOC_000211	AT1G04267	1:1215924-1217471	q1	q2	OK	45.8165	11.4173	-2.00465	-4.48327	0.5888	0.806421	no
XLOC_000212	XLOC_000212	AT1G04273	1:1215924-1217471	q1	q2	OK	26.8404	12.1159	-1.14751	-2.36457	0.6208	0.828024	no
XLOC_000213	XLOC_000213	AT1G04277	1:1215924-1217471	q1	q2	OK	23.8949	31.3066	0.389762	0.04169	0.7237	0.887666	no
XLOC_000214	XLOC_000214	PRP19A	1:1226482-1230947	q1	q2	OK	27.066	35.9303	0.408719	1.81372	0.0014	0.00813928	yes
XLOC_000215	XLOC_000215	CRRSP3	1:1231451-1234032	q1	q2	OK	15.5417	10.2757	-0.596906	-2.77559	5e-05	0.000427683	yes
XLOC_000216	XLOC_000216	AT1G04540	1:1236753-1239199	q1	q2	OK	1.10195	0.585492	-0.91234	-2.47975	0.00015	0.00116385	yes
XLOC_000217	XLOC_000217	IAA12	1:1240293-1242157	q1	q2	OK	15.3257	13.271	-0.207669	-0.839615	0.1431	0.326766	no
XLOC_000218	XLOC_000218	AT1G04555	1:1242505-1244244	q1	q2	OK	4.91129	2.95204	-0.734391	-2.63935	0.0006	0.00394728	yes
XLOC_000219	XLOC_000219	AT1G04560	1:1244946-1246059	q1	q2	NOTEST	0.18677	0.137894	-0.437706	0	1	1	no
XLOC_000220	XLOC_000220	XI-A	1:1261761-1272588	q1	q2	NOTEST	0.123614	0.0684379	-0.852979	0	1	1	no
XLOC_000221	XLOC_000221	YUC3	1:1279350-1281618	q1	q2	OK	1.11898	0.900112	-0.314006	-0.857416	0.1911	0.401017	no
XLOC_000222	XLOC_000222	EMB1687,LIP2	1:1291299-1293398	q1	q2	OK	46.2221	52.0699	0.171867	0.776089	0.1899	0.399299	no
XLOC_000223	XLOC_000223	AT1G04283	1:1299552-1299796	q1	q2	NOTEST	0	0	0	0	1	1	no
XLOC_000224	XLOC_000224	AT1G04670	1:1301828-1302758	q1	q2	NOTEST	0	0.0655313	inf	0	1	1	no
XLOC_000225	XLOC_000225	KAB1	1:1313442-1315823	q1	q2	OK	64.6615	99.7838	0.625898	3.25218	5e-05	0.000427683	yes
XLOC_000226	XLOC_000226	AT1G04700	1:1316138-1321000	q1	q2	OK	0.840357	0.688551	-0.287439	-0.797678	0.1663	0.363857	no
XLOC_000227	XLOC_000227	KAT1	1:1321884-1324840	q1	q2	OK	24.8128	35.0053	0.496486	2.50263	0.0002	0.0015036	yes
XLOC_000228	XLOC_000228	AT1G04720	1:1324922-1325007	q1	q2	NOTEST	0	0	0	0	1	1	no
XLOC_000229	XLOC_000229	AT1G04287	1:1333695-1334012	q1	q2	NOTEST	0	0	0	0	1	1	no
XLOC_000230	XLOC_000230	VAMP726	1:1334532-1337849	q1	q2	OK	2.81913	2.30809	-0.288551	-0.336199	0.62315	0.829572	no
XLOC_000231	XLOC_000231	AT1G04778	1:1339587-1343793	q1	q2	OK	0.750074	0.8055	0.102852	0.0680147	0.9288	0.97622	no
XLOC_000232	XLOC_000232	AT1G04790	1:1344988-1349478	q1	q2	OK	7.84239	8.69392	0.148713	0.307952	0.6265	0.831816	no
XLOC_000233	XLOC_000233	RPN2B	1:1350079-1355466	q1	q2	OK	19.2956	25.5309	0.403972	1.93013	0.00165	0.00934836	yes
XLOC_000234	XLOC_000234	AT1G04900	1:1383840-1391381	q1	q2	OK	8.35012	10.2733	0.299031	0.826002	0.19675	0.40911	no
XLOC_000235	XLOC_000235	AT1G04303	1:1383840-1391381	q1	q2	OK	1.23423	0.19602	-2.65454	-0.237595	0.5306	0.763439	no
XLOC_000236	XLOC_000236	AT1G04945,TIC20-I	1:1399173-1407531	q1	q2	OK	80.5279	100.956	0.326172	1.59035	0.0203	0.0738736	no
XLOC_000237	XLOC_000237	AT1G04970	1:1411087-1413627	q1	q2	OK	12.1088	6.27362	-0.948684	-3.70684	5e-05	0.000427683	yes
XLOC_000238	XLOC_000238	AT1G05000	1:1425538-1428869	q1	q2	OK	13.3864	14.8328	0.148032	0.579356	0.3094	0.552143	no
XLOC_000239	XLOC_000239	AT1G05005	1:1429047-1430056	q1	q2	NOTEST	0.0181367	0	#NAME?	0	1	1	no
XLOC_000240	XLOC_000240	AT1G05035	1:1444691-1446116	q1	q2	NOTEST	0.206157	0	#NAME?	0	1	1	no
XLOC_000241	XLOC_000241	AT1G04323	1:1446834-1447073	q1	q2	NOTEST	0.886381	0.745518	-0.249684	0	1	1	no
XLOC_000242	XLOC_000242	AT1G05080	1:1459090-1460579	q1	q2	NOTEST	0	0	0	0	1	1	no
XLOC_000243	XLOC_000243	AT1G05085	1:1460987-1461670	q1	q2	NOTEST	0	0	0	0	1	1	no
XLOC_000244	XLOC_000244	AT1G04327	1:1461933-1462340	q1	q2	NOTEST	0	0	0	0	1	1	no
XLOC_000245	XLOC_000245	AT1G05087	1:1463107-1464173	q1	q2	OK	0.728093	0.434029	-0.746333	-1.158	0.0387	0.122807	no
XLOC_000246	XLOC_000246	AT1G05090	1:1464238-1465875	q1	q2	OK	0.352969	0.167303	-1.07708	-1.7713	0.01425	0.0556132	no
XLOC_000247	XLOC_000247	MAPKKK18	1:1469540-1470881	q1	q2	OK	0.45378	0.269031	-0.754222	-1.38431	0.04555	0.139311	no
XLOC_000248	XLOC_000248	AT1G05136	1:1478922-1479063	q1	q2	NOTEST	0	3.22886	inf	0	1	1	no
XLOC_000249	XLOC_000249	ARASP2	1:1482545-1484059	q1	q2	OK	30.2997	32.8843	0.118097	0.604139	0.3647	0.612621	no
XLOC_000250	XLOC_000250	AT1G04337	1:1496734-1497102	q1	q2	NOTEST	0	0	0	0	1	1	no
XLOC_000251	XLOC_000251	GLR3.4	1:1504940-1510341	q1	q2	OK	11.5313	7.54725	-0.611538	-1.67117	0.0078	0.0340531	yes
XLOC_000252	XLOC_000252	AT1G04347	1:1504940-1510341	q1	q2	OK	0.326811	0.747009	1.19267	0.188387	0.69775	0.873722	no
XLOC_000253	XLOC_000253	AT1G05210	1:1510403-1511683	q1	q2	OK	13.7458	5.86572	-1.22861	-5.38494	5e-05	0.000427683	yes
XLOC_000254	XLOC_000254	AT1G05220	1:1511894-1518900	q1	q2	OK	0.842709	0.726143	-0.214781	-0.208513	0.783	0.916271	no
XLOC_000255	XLOC_000255	PER1	1:1520277-1523023	q1	q2	NOTEST	0	0.0037296	inf	0	1	1	no
XLOC_000256	XLOC_000256	AT1G04363	1:1523560-1524069	q1	q2	OK	2.49702	0.34108	-2.87203	-1.42083	0.0707	0.194966	no
XLOC_000257	XLOC_000257	PER3	1:1529766-1531484	q1	q2	OK	56.7634	16.7491	-1.76088	-8.93189	5e-05	0.000427683	yes
XLOC_000258	XLOC_000258	AT1G04383	1:1542968-1543394	q1	q2	NOTEST	0	0	0	0	1	1	no
XLOC_000259	XLOC_000259	AT1G04387	1:1543642-1544093	q1	q2	NOTEST	0	0	0	0	1	1	no
XLOC_000260	XLOC_000260	AT1G05320	1:1553567-1557848	q1	q2	OK	6.80523	8.14812	0.259822	1.05772	0.0646	0.182194	no
XLOC_000261	XLOC_000261	AT1G05330	1:1558057-1558745	q1	q2	NOTEST	0.0486988	0.295331	2.60037	0	1	1	no
XLOC_000262	XLOC_000262	KMS2	1:1564490-1567508	q1	q2	OK	6.00811	3.72381	-0.690132	-2.43537	5e-05	0.000427683	yes
XLOC_000263	XLOC_000263	AT1G05380	1:1576821-1583760	q1	q2	OK	6.69505	7.68345	0.198659	0.710237	0.2387	0.466279	no
XLOC_000264	XLOC_000264	AT1G05400	1:1584072-1587794	q1	q2	OK	1.08129	0.471446	-1.19759	-1.02276	0.1597	0.353528	no
XLOC_000265	XLOC_000265	ATOFP12	1:1589972-1591012	q1	q2	OK	1.5688	0.641832	-1.2894	-2.45967	5e-05	0.000427683	yes
XLOC_000266	XLOC_000266	AT1G05450	1:1599875-1605034	q1	q2	OK	1.03044	0.267539	-1.94545	-1.21767	0.1909	0.400767	no
XLOC_000267	XLOC_000267	SYT5	1:1624918-1629289	q1	q2	OK	25.2086	12.1495	-1.05301	-4.43072	5e-05	0.000427683	yes
XLOC_000268	XLOC_000268	OBAP1A	1:1629445-1636018	q1	q2	NOTEST	0.0656642	0.281069	2.09774	0	1	1	no
XLOC_000269	XLOC_000269	AT1G05540	1:1639222-1640879	q1	q2	OK	1.15011	0.504391	-1.18916	-2.36846	0.0002	0.0015036	yes
XLOC_000270	XLOC_000270	AT1G05562	1:1645299-1647435	q1	q2	NOTEST	0	0	0	0	1	1	no
XLOC_000271	XLOC_000271	AT1G04397	1:1661407-1662259	q1	q2	NOTEST	0	0	0	0	1	1	no
XLOC_000272	XLOC_000272	AT1G05600,HEXO2	1:1669349-1676077	q1	q2	OK	11.1703	6.96619	-0.681226	-2.99394	5e-05	0.000427683	yes
XLOC_000273	XLOC_000273	URH2	1:1678880-1681710	q1	q2	OK	17.1792	18.3678	0.0965215	0.395305	0.49265	0.732583	no
XLOC_000274	XLOC_000274	AT5PTASE13	1:1682223-1687363	q1	q2	OK	3.40739	2.65019	-0.362574	-1.36431	0.0182	0.0676719	no
XLOC_000275	XLOC_000275	BT3	1:1706735-1709360	q1	q2	OK	1.14243	0.596683	-0.93707	-2.44488	0.0001	0.000806995	yes
XLOC_000276	XLOC_000276	AT1G05700	1:1709672-1713474	q1	q2	OK	1.65249	0.51282	-1.68812	-4.48631	5e-05	0.000427683	yes
XLOC_000277	XLOC_000277	AT1G05710	1:1714817-1717290	q1	q2	OK	12.7607	9.20288	-0.471545	-1.59749	0.00595	0.0273042	yes
XLOC_000278	XLOC_000278	AT1G04413	1:1717388-1721309	q1	q2	NOTEST	0.0511545	0	#NAME?	0	1	1	no
XLOC_000279	XLOC_000279	AT1G05730,AT1G05740	1:1717388-1721309	q1	q2	OK	3.66472	3.52454	-0.0562674	-0.0899395	0.8725	0.955081	no
XLOC_000280	XLOC_000280	PDE247	1:1721508-1724734	q1	q2	OK	1.52737	1.16706	-0.388176	-0.951736	0.12405	0.294993	no
XLOC_000281	XLOC_000281	AT1G05780	1:1726557-1728520	q1	q2	OK	8.27524	9.02613	0.125306	0.414969	0.46465	0.709432	no
XLOC_000282	XLOC_000282	ath-MIR5656	1:1726557-1728520	q1	q2	NOTEST	0	0	0	0	1	1	no
XLOC_000283	XLOC_000283	AT1G04427	1:1728657-1729890	q1	q2	OK	0.56978	0.177165	-1.68531	-0.657593	0.33595	0.581948	no
XLOC_000284	XLOC_000284	AT1G05785	1:1730241-1732657	q1	q2	OK	4.07996	3.43869	-0.246696	-0.628961	0.26335	0.496956	no
XLOC_000285	XLOC_000285	AT1G05790	1:1732801-1737583	q1	q2	OK	7.66047	7.0807	-0.113541	-0.445002	0.43785	0.685236	no
XLOC_000286	XLOC_000286	DGL	1:1741203-1742619	q1	q2	NOTEST	0	0	0	0	1	1	no
XLOC_000287	XLOC_000287	BHLH128	1:1744443-1747734	q1	q2	OK	18.6655	21.2247	0.185373	0.906591	0.16345	0.359437	no
XLOC_000288	XLOC_000288	ARA,SPPL5	1:1748258-1754036	q1	q2	OK	20.1421	29.3524	0.543268	2.70865	0.00065	0.00423156	yes
XLOC_000289	XLOC_000289	ATX2	1:1754129-1761909	q1	q2	OK	8.34269	8.79477	0.0761334	0.327262	0.5718	0.794519	no
XLOC_000290	XLOC_000290	AT1G05835	1:1762144-1766283	q1	q2	OK	4.67394	1.02546	-2.18836	-2.31193	0.03745	0.11968	no
XLOC_000291	XLOC_000291	AT1G04437	1:1762144-1766283	q1	q2	OK	0.28754	0.433975	0.59385	0.125238	0.7679	0.909622	no
XLOC_000292	XLOC_000292	AT1G05860	1:1768985-1771286	q1	q2	OK	6.28997	6.45207	0.036708	0.121686	0.8304	0.937552	no
XLOC_000293	XLOC_000293	ARI12	1:1775642-1778553	q1	q2	NOTEST	0.0375919	0.00565155	-2.73371	0	1	1	no
XLOC_000294	XLOC_000294	ARI5	1:1779255-1784675	q1	q2	OK	17.6657	19.5959	0.149598	0.658419	0.25305	0.484106	no
XLOC_000295	XLOC_000295	AT1G05894	1:1784735-1786326	q1	q2	NOTEST	0.194744	0.251794	0.370666	0	1	1	no
XLOC_000296	XLOC_000296	NTH2	1:1786848-1789737	q1	q2	OK	12.8676	10.8603	-0.244679	-0.974299	0.08815	0.230175	no
XLOC_000297	XLOC_000297	AT1G05910	1:1790215-1796715	q1	q2	OK	7.58775	7.60428	0.0031398	0.0141911	0.97905	0.992543	no
XLOC_000298	XLOC_000298	AT1G05920	1:1796777-1798254	q1	q2	NOTEST	0	0.0143252	inf	0	1	1	no
XLOC_000299	XLOC_000299	AT1G05930	1:1799417-1800933	q1	q2	NOTEST	0	0.0469524	inf	0	1	1	no
XLOC_000300	XLOC_000300	tRNA-Thr	1:1817399-1817471	q1	q2	NOTEST	0	0	0	0	1	1	no
XLOC_000301	XLOC_000301	CML7	1:1818391-1819184	q1	q2	OK	0.734396	0.388343	-0.919226	-1.75582	0.03195	0.10571	no
XLOC_000302	XLOC_000302	AT1G06002	1:1820253-1821894	q1	q2	NOTEST	0.0351278	0.0305268	-0.202536	0	1	1	no
XLOC_000303	XLOC_000303	AT1G06010,AT1G06020	1:1822582-1826163	q1	q2	OK	10.6784	10.6187	-0.00808975	-0.0369963	0.96045	0.986972	no
XLOC_000304	XLOC_000304	AT1G06030	1:1826802-1828279	q1	q2	OK	0.0723839	1.44089	4.31515	4.92645	0.0003	0.00214924	yes
XLOC_000305	XLOC_000305	AT1G06045	1:1828339-1829983	q1	q2	OK	155.148	211.596	0.447666	0.540306	0.3465	0.593238	no
XLOC_000306	XLOC_000306	AT1G06060	1:1832940-1837758	q1	q2	OK	14.9532	16.0438	0.101564	0.370216	0.5962	0.811227	no
XLOC_000307	XLOC_000307	ADS1	1:1843462-1846311	q1	q2	OK	6.99666	4.85419	-0.527438	-1.8241	0.00145	0.00838495	yes
XLOC_000308	XLOC_000308	AT1G06090	1:1846700-1849693	q1	q2	OK	3.17507	1.54183	-1.04215	-3.4946	5e-05	0.000427683	yes
XLOC_000309	XLOC_000309	AT1G06100	1:1851471-1853019	q1	q2	OK	2.4535	0.270463	-3.18134	-6.32171	5e-05	0.000427683	yes
XLOC_000310	XLOC_000310	AT1G06120	1:1855909-1857718	q1	q2	OK	1.26544	0.577418	-1.13195	-2.71694	0.00055	0.0036587	yes
XLOC_000311	XLOC_000311	AT1G06135	1:1862183-1862742	q1	q2	NOTEST	0.0238878	0.0258455	0.113639	0	1	1	no
XLOC_000312	XLOC_000312	PCMP-E61	1:1864773-1866999	q1	q2	OK	0.437807	0.558393	0.350985	0.824662	0.1967	0.409048	no
XLOC_000313	XLOC_000313	ERF094	1:1882906-1883992	q1	q2	OK	3.92478	2.6825	-0.549035	-1.90862	0.00735	0.0324384	yes
XLOC_000314	XLOC_000314	AT1G04447	1:1887403-1887728	q1	q2	NOTEST	0	0	0	0	1	1	no
XLOC_000315	XLOC_000315	ATMYB13	1:1889361-1891276	q1	q2	OK	10.0571	3.34845	-1.58665	-6.23008	5e-05	0.000427683	yes
XLOC_000316	XLOC_000316	TOL2	1:1897128-1899237	q1	q2	OK	18.0518	22.7173	0.331649	1.41968	0.01385	0.0543564	no
XLOC_000317	XLOC_000317	CLO	1:1899950-1904897	q1	q2	OK	23.5335	34.9759	0.571645	2.58066	5e-05	0.000427683	yes
XLOC_000318	XLOC_000318	CLE3	1:1905917-1906298	q1	q2	NOTEST	0.099801	0	#NAME?	0	1	1	no
XLOC_000319	XLOC_000319	AT1G06240,GTE4	1:1906962-1917661	q1	q2	OK	23.819	22.9498	-0.0536266	-0.237876	0.705	0.877548	no
XLOC_000320	XLOC_000320	AT1G06260	1:1906962-1917661	q1	q2	OK	2.32406	1.6707	-0.47619	-0.338106	0.5584	0.784634	no
XLOC_000321	XLOC_000321	ACX3	1:1922207-1926278	q1	q2	OK	30.202	51.3024	0.764384	3.7443	5e-05	0.000427683	yes
XLOC_000322	XLOC_000322	ACX3.2	1:1926651-1930397	q1	q2	OK	0.431805	0.465076	0.107085	0.248332	0.6932	0.871367	no
XLOC_000323	XLOC_000323	AT1G06320	1:1930522-1932429	q1	q2	NOTEST	0.268603	0.36834	0.455564	0	1	1	no
XLOC_000324	XLOC_000324	AT1G06380	1:1944992-1946303	q1	q2	OK	9.08051	11.0592	0.284398	1.27915	0.0614	0.175239	no
XLOC_000325	XLOC_000325	ASK9	1:1946745-1952880	q1	q2	OK	29.9748	37.9318	0.339655	1.12686	0.0853	0.224643	no
XLOC_000326	XLOC_000326	AT1G06420,TPS7	1:1954673-1960027	q1	q2	OK	37.8037	48.8016	0.368402	1.68039	0.0045	0.0217023	yes
XLOC_000327	XLOC_000327	CAF1-1	1:1965839-1969656	q1	q2	OK	0.72825	1.40564	0.948726	0.593725	0.4031	0.651767	no
XLOC_000328	XLOC_000328	AT1G04467	1:1965839-1969656	q1	q2	OK	0.497738	1.25266	1.33154	0.293122	0.6791	0.863623	no
XLOC_000329	XLOC_000329	AT1G06470	1:1969657-1974526	q1	q2	OK	11.0527	9.67434	-0.192161	-0.773865	0.2309	0.455935	no
XLOC_000330	XLOC_000330	tRNA-Ile	1:1978083-1978157	q1	q2	NOTEST	0	0	0	0	1	1	no
XLOC_000331	XLOC_000331	CALS7	1:1978377-1989409	q1	q2	OK	0.853238	0.472441	-0.852815	-2.60578	5e-05	0.000427683	yes
XLOC_000332	XLOC_000332	AT1G06500	1:1989478-1992228	q1	q2	OK	20.8318	18.4944	-0.1717	-0.649421	0.43745	0.684888	no
XLOC_000333	XLOC_000333	AT1G04477	1:1989478-1992228	q1	q2	OK	2.74593	2.7346	-0.00596045	-0.00371615	0.989	0.995663	no
XLOC_000334	XLOC_000334	AT1G06510	1:1992228-1993841	q1	q2	OK	16.3083	17.2735	0.0829561	0.404667	0.5644	0.789202	no
XLOC_000335	XLOC_000335	PMD2	1:2001381-2003446	q1	q2	NOTEST	0	0	0	0	1	1	no
XLOC_000336	XLOC_000336	AT1G06560	1:2007614-2013545	q1	q2	OK	10.0942	14.1979	0.492143	1.1041	0.087	0.227968	no
XLOC_000337	XLOC_000337	AT1G06610	1:2025355-2025428	q1	q2	NOTEST	0	0	0	0	1	1	no
XLOC_000338	XLOC_000338	AT1G06620	1:2025543-2027413	q1	q2	OK	5.33468	7.62214	0.514795	1.86646	0.0009	0.00558965	yes
XLOC_000339	XLOC_000339	AT1G06630	1:2027605-2031388	q1	q2	OK	7.36084	8.50375	0.20823	0.775908	0.17335	0.374628	no
XLOC_000340	XLOC_000340	AT1G06640,AT1G06645,AT1G06650	1:2031625-2052170	q1	q2	OK	96.5375	103.672	0.102858	0.0664243	0.9249	0.974902	no
XLOC_000341	XLOC_000341	NIH,PSBP1	1:2031625-2052170	q1	q2	OK	4012.99	4305.33	0.101448	0.399462	0.56545	0.789874	no
XLOC_000342	XLOC_000342	AT1G04493	1:2055744-2067483	q1	q2	OK	1.50066	1.69764	0.177931	0.0436732	0.9376	0.979158	no
XLOC_000343	XLOC_000343	AT1G04497	1:2055744-2067483	q1	q2	NOTEST	0.232909	0	#NAME?	0	1	1	no
XLOC_000344	XLOC_000344	AT1G06730	1:2067508-2070455	q1	q2	OK	7.53883	9.08204	0.268676	1.19099	0.06605	0.185243	no
XLOC_000345	XLOC_000345	AT1G06740,AT1G06750	1:2070736-2077767	q1	q2	OK	252.932	222.027	-0.188015	-0.528912	0.352	0.599098	no
XLOC_000346	XLOC_000346	AT1G06790,GAUT6	1:2083310-2091686	q1	q2	OK	23.0001	20.9663	-0.133569	-0.57654	0.41575	0.664638	no
XLOC_000347	XLOC_000347	GRXS11	1:2097105-2097655	q1	q2	OK	27.7081	21.5486	-0.362718	-2.08447	0.0244	0.0855334	no
XLOC_000348	XLOC_000348	AtbZIP52	1:2105047-2106749	q1	q2	OK	8.846	8.00485	-0.144151	-0.507205	0.37705	0.625342	no
XLOC_000349	XLOC_000349	TPP2	1:2108511-2110986	q1	q2	OK	14.2068	13.9166	-0.0297745	-0.140865	0.8313	0.937791	no
XLOC_000350	XLOC_000350	TRFL7	1:2120990-2123801	q1	q2	OK	3.5835	3.54689	-0.0148164	-0.0550107	0.93345	0.977819	no
XLOC_000351	XLOC_000351	AT1G06923	1:2126669-2128611	q1	q2	OK	0.701755	0.626044	-0.164705	-0.328646	0.68045	0.864432	no
XLOC_000352	XLOC_000352	AT1G06930	1:2128842-2129883	q1	q2	OK	0.622035	0.580713	-0.0991706	-0.20954	0.7697	0.910531	no
XLOC_000353	XLOC_000353	AT1G06960,CHX14	1:2135809-2140975	q1	q2	OK	16.7477	15.74	-0.0895231	-0.434416	0.546	0.775455	no
XLOC_000354	XLOC_000354	AT1G06990	1:2148341-2150152	q1	q2	NOTEST	0	0.0170509	inf	0	1	1	no
XLOC_000355	XLOC_000355	AT1G07010	1:2152797-2156153	q1	q2	OK	39.3037	27.1165	-0.535493	-2.2715	0.00075	0.00478294	yes
XLOC_000356	XLOC_000356	MIR847A	1:2165516-2165746	q1	q2	NOTEST	0	0	0	0	1	1	no
XLOC_000357	XLOC_000357	AT1G04557	1:2166347-2168397	q1	q2	NOTEST	0	1.29336	inf	0	1	1	no
XLOC_000358	XLOC_000358	AT1G07080,RPL35AA	1:2168560-2172194	q1	q2	OK	119.592	123.859	0.0505853	0.277297	0.6995	0.874733	no
XLOC_000359	XLOC_000359	tRNA-Ile	1:2177884-2177958	q1	q2	NOTEST	0	0	0	0	1	1	no
XLOC_000360	XLOC_000360	STN1	1:2184317-2188734	q1	q2	OK	8.80913	7.59072	-0.214763	-0.695192	0.2274	0.451312	no
XLOC_000361	XLOC_000361	AT1G04563	1:2184317-2188734	q1	q2	NOTEST	0.287759	0.492245	0.774515	0	1	1	no
XLOC_000362	XLOC_000362	AT1G07170	1:2199996-2201272	q1	q2	OK	23.2646	30.0201	0.367792	1.30266	0.02535	0.0881104	no
XLOC_000363	XLOC_000363	AT1G07175	1:2202277-2203366	q1	q2	OK	0.583686	0.340046	-0.779462	-0.705136	0.1744	0.376199	no
XLOC_000364	XLOC_000364	NDA1	1:2204103-2207099	q1	q2	OK	29.4533	22.7061	-0.375344	-1.8032	0.00465	0.0222916	yes
XLOC_000365	XLOC_000365	AT1G07190	1:2208012-2208177	q1	q2	NOTEST	0	0	0	0	1	1	no
XLOC_000366	XLOC_000366	AT1G07210	1:2215215-2219649	q1	q2	OK	27.4695	37.3177	0.442032	1.986	0.0061	0.0278497	yes
XLOC_000367	XLOC_000367	AT1G04567	1:2215215-2219649	q1	q2	NOTEST	0	0.0901676	inf	0	1	1	no
XLOC_000368	XLOC_000368	UGT71C5	1:2223624-2225524	q1	q2	OK	12.5457	11.6583	-0.105842	-0.491578	0.4447	0.691703	no
XLOC_000369	XLOC_000369	UGT71C4	1:2225758-2229357	q1	q2	OK	17.9588	15.2781	-0.233229	-1.03926	0.105	0.2616	no
XLOC_000370	XLOC_000370	AT1G07280	1:2238016-2241471	q1	q2	OK	25.4461	29.069	0.192038	0.838781	0.1413	0.323908	no
XLOC_000371	XLOC_000371	RPL4	1:2248966-2250529	q1	q2	OK	357.605	460.965	0.366289	1.56004	0.0059	0.027109	yes
XLOC_000372	XLOC_000372	AT1G07330	1:2250919-2254036	q1	q2	OK	0.0911179	0.519801	2.51215	3.48923	5e-05	0.000427683	yes
XLOC_000373	XLOC_000373	STP2	1:2254821-2256850	q1	q2	NOTEST	0	0.0184324	inf	0	1	1	no
XLOC_000374	XLOC_000374	PCNA	1:2263036-2264553	q1	q2	OK	31.3692	33.7705	0.106416	0.56128	0.42895	0.676851	no
XLOC_000375	XLOC_000375	AtRLP1,HSP17.8	1:2269621-2275783	q1	q2	OK	4.43858	846.929	7.576	17.6084	5e-05	0.000427683	yes
XLOC_000376	XLOC_000376	RABA2B,SMO2-2	1:2276029-2280502	q1	q2	OK	22.3881	44.065	0.976898	4.46503	5e-05	0.000427683	yes
XLOC_000377	XLOC_000377	AT1G07460	1:2289958-2291101	q1	q2	NOTEST	0.0249088	0	#NAME?	0	1	1	no
XLOC_000378	XLOC_000378	AT1G07470	1:2291368-2294558	q1	q2	OK	8.89354	11.4998	0.370781	1.53993	0.01065	0.0439715	yes
XLOC_000379	XLOC_000379	AT1G04583	1:2294565-2295489	q1	q2	NOTEST	0.0434136	0.0231399	-0.907763	0	1	1	no
XLOC_000380	XLOC_000380	AT1G07476	1:2295552-2299544	q1	q2	NOTEST	0	0	0	0	1	1	no
XLOC_000381	XLOC_000381	AT1G04587	1:2295552-2299544	q1	q2	OK	2.8649	3.18138	0.151169	0.0709842	0.9053	0.967971	no
XLOC_000382	XLOC_000382	AT1G07485	1:2301374-2302121	q1	q2	NOTEST	0.202516	0.177793	-0.187836	0	1	1	no
XLOC_000383	XLOC_000383	FTSH10	1:2304434-2312399	q1	q2	OK	5.27325	5.62987	0.0944087	0.39288	0.5099	0.747146	no
XLOC_000384	XLOC_000384	AT1G04593	1:2318142-2321961	q1	q2	NOTEST	0	0	0	0	1	1	no
XLOC_000385	XLOC_000385	AT1G07560	1:2327314-2333767	q1	q2	OK	0.665776	0.358993	-0.891083	-0.752787	0.2278	0.451852	no
XLOC_000386	XLOC_000386	AT1G04597	1:2334332-2334599	q1	q2	NOTEST	0	0	0	0	1	1	no
XLOC_000387	XLOC_000387	AT1G07580	1:2334821-2334894	q1	q2	NOTEST	0	0	0	0	1	1	no
XLOC_000388	XLOC_000388	AT1G04603	1:2340558-2341109	q1	q2	NOTEST	0	0	0	0	1	1	no
XLOC_000389	XLOC_000389	MT1C	1:2341446-2342148	q1	q2	OK	300.535	211.382	-0.507677	-3.43497	0.0001	0.000806995	yes
XLOC_000390	XLOC_000390	PLL5	1:2348914-2351799	q1	q2	OK	7.97392	8.33494	0.0638812	0.286411	0.64955	0.845798	no
XLOC_000391	XLOC_000391	AT1G07660	1:2368832-2369735	q1	q2	OK	29.6949	24.369	-0.285168	-1.11736	0.05105	0.152023	no
XLOC_000392	XLOC_000392	AT1G07680	1:2376011-2377186	q1	q2	NOTEST	0	0	0	0	1	1	no
XLOC_000393	XLOC_000393	AT1G07690	1:2377975-2379207	q1	q2	NOTEST	0.0424438	0	#NAME?	0	1	1	no
XLOC_000394	XLOC_000394	AT1G07700	1:2379594-2381390	q1	q2	OK	52.1407	49.2323	-0.0828039	-0.363604	0.52395	0.758308	no
XLOC_000395	XLOC_000395	AT1G07705	1:2381554-2386157	q1	q2	OK	9.03989	12.8732	0.509989	2.35512	0.00015	0.00116385	yes
XLOC_000396	XLOC_000396	AT1G07728	1:2394800-2397399	q1	q2	OK	4.0559	2.98157	-0.44395	-1.55647	0.0063	0.0286157	yes
XLOC_000397	XLOC_000397	AT1G07747	1:2403557-2403845	q1	q2	NOTEST	0	0	0	0	1	1	no
XLOC_000398	XLOC_000398	HTB1	1:2412937-2413790	q1	q2	OK	87.4236	58.1704	-0.587739	-3.44154	5e-05	0.000427683	yes
XLOC_000399	XLOC_000399	AT1G07795	1:2414142-2414967	q1	q2	OK	0.356753	0.272607	-0.388102	-0.600962	0.4313	0.679023	no
XLOC_000400	XLOC_000400	ECA1	1:2416177-2420829	q1	q2	OK	10.8279	9.80251	-0.143527	-0.662673	0.2714	0.506717	no
XLOC_000401	XLOC_000401	AT1G07830	1:2422125-2423803	q1	q2	OK	24.0312	25.3172	0.075211	0.387623	0.58705	0.805302	no
XLOC_000402	XLOC_000402	AT1G07840,AT1G07850	1:2424044-2432091	q1	q2	OK	19.3309	23.2984	0.269321	1.17057	0.08555	0.225119	no
XLOC_000403	XLOC_000403	APX1	1:2437280-2439665	q1	q2	OK	1290.81	1743.52	0.433725	1.71106	0.0027	0.0141738	yes
XLOC_000404	XLOC_000404	LBD1	1:2442569-2443746	q1	q2	OK	0.615374	1.03845	0.75489	1.65687	0.04205	0.130966	no
XLOC_000405	XLOC_000405	AT1G07902	1:2443917-2445140	q1	q2	OK	2.45532	3.3973	0.468479	1.47459	0.14535	0.330333	no
XLOC_000406	XLOC_000406	ATRNL	1:2445436-2454645	q1	q2	OK	6.12759	7.22712	0.238102	1.00064	0.0808	0.21571	no
XLOC_000407	XLOC_000407	A1	1:2454770-2457321	q1	q2	OK	160.311	227.189	0.503018	2.507	0.00025	0.00183284	yes
XLOC_000408	XLOC_000408	A1	1:2458183-2460817	q1	q2	OK	228.354	315.189	0.464947	2.02462	0.0006	0.00394728	yes
XLOC_000409	XLOC_000409	PDIL5-1	1:2465728-2472806	q1	q2	OK	25.7748	25.0994	-0.0383052	-0.127811	0.8664	0.952585	no
XLOC_000410	XLOC_000410	AT1G07985	1:2475225-2476167	q1	q2	OK	4.97009	7.93093	0.674219	2.67744	0.0002	0.0015036	yes
XLOC_000411	XLOC_000411	AT1G07990	1:2476952-2483196	q1	q2	OK	12.3616	14.4602	0.226226	1.00381	0.08285	0.219918	no
XLOC_000412	XLOC_000412	AT1G08005	1:2483239-2485726	q1	q2	OK	0.662069	0.379705	-0.802102	-0.290718	0.64005	0.840218	no
XLOC_000413	XLOC_000413	SMR16	1:2494401-2501581	q1	q2	OK	0.486925	0.35504	-0.455717	-0.273145	0.73175	0.891788	no
XLOC_000414	XLOC_000414	NRT2.1	1:2524022-2526322	q1	q2	OK	0.445709	0.129073	-1.78791	-3.05246	0.0002	0.0015036	yes
XLOC_000415	XLOC_000415	AT1G08110	1:2535250-2537932	q1	q2	OK	79.586	91.7684	0.205483	0.921543	0.1089	0.268547	no
XLOC_000416	XLOC_000416	AT1G08120	1:2538614-2542362	q1	q2	NOTEST	0	0.0100984	inf	0	1	1	no
XLOC_000417	XLOC_000417	VPS41	1:2567419-2573448	q1	q2	OK	27.345	31.4065	0.199785	0.959688	0.114	0.277695	no
XLOC_000418	XLOC_000418	tRNA-Gly	1:2588524-2588596	q1	q2	NOTEST	0	0	0	0	1	1	no
XLOC_000419	XLOC_000419	POL2A	1:2588775-2607507	q1	q2	OK	3.61238	3.68917	0.0303462	0.127881	0.82025	0.933533	no
XLOC_000420	XLOC_000420	GALT29A	1:2607876-2609971	q1	q2	OK	5.08592	2.02152	-1.33106	-4.90415	5e-05	0.000427683	yes
XLOC_000421	XLOC_000421	AT1G08310,NVL	1:2614773-2621546	q1	q2	OK	13.254	12.3704	-0.0995359	-0.379648	0.5196	0.754871	no
XLOC_000422	XLOC_000422	AT1G04653	1:2629835-2630042	q1	q2	NOTEST	0	0	0	0	1	1	no
XLOC_000423	XLOC_000423	ROPGAP5	1:2630890-2635866	q1	q2	OK	2.72107	2.49121	-0.127329	-0.275759	0.67305	0.860148	no
XLOC_000424	XLOC_000424	DCP1,RPL10AA	1:2635938-2640663	q1	q2	OK	440.612	581.786	0.400982	2.11059	0.00195	0.0107621	yes
XLOC_000425	XLOC_000425	AT1G08390	1:2642071-2646048	q1	q2	OK	10.0549	8.33015	-0.271479	-0.864276	0.29015	0.529385	no
XLOC_000426	XLOC_000426	BSL2,LSG1-2	1:2646143-2657120	q1	q2	OK	24.0416	28.8483	0.262955	1.19517	0.04755	0.144026	no
XLOC_000427	XLOC_000427	ALMT1	1:2658601-2661310	q1	q2	OK	4.86479	2.18701	-1.15342	-4.19988	5e-05	0.000427683	yes
XLOC_000428	XLOC_000428	ALMT2	1:2662966-2665584	q1	q2	NOTEST	0.0475714	0.00566914	-3.06889	0	1	1	no
XLOC_000429	XLOC_000429	HDA8	1:2672197-2674721	q1	q2	OK	10.6924	13.7589	0.363782	1.48321	0.00955	0.0402154	yes
XLOC_000430	XLOC_000430	YAB2	1:2675812-2679824	q1	q2	OK	9.07667	10.1837	0.166024	0.742606	0.2822	0.519766	no
XLOC_000431	XLOC_000431	SDH6	1:2684175-2688658	q1	q2	OK	109.151	113.764	0.0597199	0.279155	0.70975	0.880044	no
XLOC_000432	XLOC_000432	ENODL18	1:2688879-2690250	q1	q2	OK	4.01354	2.72943	-0.556274	-1.97565	0.00415	0.0202951	yes
XLOC_000433	XLOC_000433	AT1G08530,CHLD	1:2696380-2703162	q1	q2	OK	112.573	135.41	0.266467	1.21485	0.05055	0.150858	no
XLOC_000434	XLOC_000434	SIGB,VDE1	1:2703294-2711000	q1	q2	OK	136.437	189.126	0.471114	2.15122	0.0009	0.00558965	yes
XLOC_000435	XLOC_000435	ACHT4	1:2712693-2714833	q1	q2	OK	30.3959	41.3123	0.442691	1.91846	0.0008	0.00505816	yes
XLOC_000436	XLOC_000436	PXL1	1:2718537-2722280	q1	q2	OK	0.398232	0.256019	-0.637361	-0.766266	0.2105	0.428456	no
XLOC_000437	XLOC_000437	ATRX	1:2723676-2735819	q1	q2	OK	5.51498	6.47945	0.232516	0.811235	0.17365	0.375085	no
XLOC_000438	XLOC_000438	PKDM7D	1:2736597-2747967	q1	q2	OK	5.68583	4.92529	-0.207162	-0.878436	0.14575	0.331023	no
XLOC_000439	XLOC_000439	PPCK1	1:2751812-2753809	q1	q2	OK	16.1615	14.955	-0.111936	-0.439574	0.4431	0.690293	no
XLOC_000440	XLOC_000440	ZIGA4	1:2762583-2769508	q1	q2	OK	12.1052	14.4684	0.257276	1.14843	0.05525	0.16156	no
XLOC_000441	XLOC_000441	SKIP24	1:2771619-2773531	q1	q2	OK	7.81942	8.26844	0.0805542	0.288894	0.61585	0.824862	no
XLOC_000442	XLOC_000442	EDR1	1:2773940-2779308	q1	q2	OK	6.76551	8.11471	0.26234	1.10179	0.05725	0.166091	no
XLOC_000443	XLOC_000443	XI-C	1:2779437-2788477	q1	q2	NOTEST	0.212901	0.128979	-0.72305	0	1	1	no
XLOC_000444	XLOC_000444	AT1G08750	1:2801041-2804711	q1	q2	OK	7.74809	6.59001	-0.23356	-0.844219	0.14315	0.326862	no
XLOC_000445	XLOC_000445	AT1G08760	1:2805043-2808623	q1	q2	OK	6.04459	7.55088	0.321	1.41314	0.0232	0.0821999	no
XLOC_000446	XLOC_000446	PRA1E	1:2808759-2809775	q1	q2	OK	12.1474	7.76814	-0.645012	-2.87467	0.0002	0.0015036	yes
XLOC_000447	XLOC_000447	AT1G08790	1:2811988-2812782	q1	q2	NOTEST	0.0167309	0.0169075	0.0151431	0	1	1	no
XLOC_000448	XLOC_000448	AT1G04667	1:2825587-2825978	q1	q2	NOTEST	0	0	0	0	1	1	no
XLOC_000449	XLOC_000449	CSD1	1:2827059-2841134	q1	q2	OK	123.726	105.229	-0.233617	-1.20778	0.1139	0.277539	no
XLOC_000450	XLOC_000450	AT1G08845	1:2827059-2841134	q1	q2	OK	9.48955	12.8724	0.439864	0.461656	0.40005	0.648722	no
XLOC_000451	XLOC_000451	BON3	1:2841968-2846350	q1	q2	NOTEST	0.0769971	0.0949656	0.302601	0	1	1	no
XLOC_000452	XLOC_000452	SUGTL4	1:2848148-2852270	q1	q2	OK	3.3337	2.96428	-0.169445	-0.615899	0.3393	0.585581	no
XLOC_000453	XLOC_000453	SUGTL3	1:2852362-2855941	q1	q2	OK	3.77401	2.63831	-0.516485	-1.60792	0.00455	0.0218938	yes
XLOC_000454	XLOC_000454	AT1G08910	1:2856161-2861170	q1	q2	OK	8.44651	7.06537	-0.257591	-1.15424	0.0624	0.177433	no
XLOC_000455	XLOC_000455	ESL1	1:2867202-2870745	q1	q2	OK	5.30277	2.32262	-1.19099	-3.82036	5e-05	0.000427683	yes
XLOC_000456	XLOC_000456	ERD6	1:2873299-2877270	q1	q2	OK	49.269	45.1953	-0.124506	-0.54527	0.33095	0.576376	no
XLOC_000457	XLOC_000457	AT1G08940	1:2877429-2879169	q1	q2	OK	9.14861	13.3886	0.549382	2.51096	0.00025	0.00183284	yes
XLOC_000458	XLOC_000458	AT1G08950	1:2879302-2879374	q1	q2	NOTEST	0	0	0	0	1	1	no
XLOC_000459	XLOC_000459	CCX5	1:2879505-2882234	q1	q2	OK	4.2924	1.79883	-1.25473	-4.51588	5e-05	0.000427683	yes
XLOC_000460	XLOC_000460	AMI1,NFYC9	1:2882490-2886621	q1	q2	OK	65.0642	97.1438	0.578258	2.84029	5e-05	0.000427683	yes
XLOC_000461	XLOC_000461	AT1G08985	1:2887244-2887706	q1	q2	NOTEST	0	0	0	0	1	1	no
XLOC_000462	XLOC_000462	GUX5	1:2888426-2890965	q1	q2	OK	2.15126	0.819634	-1.39213	-4.18	5e-05	0.000427683	yes
XLOC_000463	XLOC_000463	ANP1	1:2891018-2899446	q1	q2	OK	2.70611	2.2977	-0.236032	-0.317574	0.6109	0.821325	no
XLOC_000464	XLOC_000464	AT1G09040	1:2911249-2915406	q1	q2	OK	1.30842	1.4004	0.0980138	0.323248	0.5942	0.810024	no
XLOC_000465	XLOC_000465	AT1G09050	1:2916967-2925826	q1	q2	OK	1.40753	1.46866	0.0613386	0.0799981	0.8928	0.963014	no
XLOC_000466	XLOC_000466	SRC2	1:2927501-2929107	q1	q2	OK	81.4259	99.2912	0.286178	1.48486	0.0235	0.0830554	no
XLOC_000467	XLOC_000467	RBOHB	1:2932738-2939363	q1	q2	OK	3.10473	2.73332	-0.183814	-0.305154	0.62005	0.827596	no
XLOC_000468	XLOC_000468	AT1G09110	1:2939416-2939488	q1	q2	NOTEST	0	0	0	0	1	1	no
XLOC_000469	XLOC_000469	AT1G09150	1:2946029-2949159	q1	q2	OK	39.3329	52.1229	0.40618	2.17084	0.00155	0.00887549	yes
XLOC_000470	XLOC_000470	AT1G09176	1:2964014-2964727	q1	q2	NOTEST	0.283128	0.177973	-0.669794	0	1	1	no
XLOC_000471	XLOC_000471	ATSAR1	1:2965022-2965972	q1	q2	OK	0.479403	0.319387	-0.585932	-0.989168	0.2135	0.432529	no
XLOC_000472	XLOC_000472	NAS3	1:2984828-2986231	q1	q2	OK	31.8199	45.314	0.510026	2.62538	0.00025	0.00183284	yes
XLOC_000473	XLOC_000473	AT1G04693	1:2987675-2988104	q1	q2	NOTEST	0	0	0	0	1	1	no
XLOC_000474	XLOC_000474	BHLH149	1:2989140-2990427	q1	q2	OK	14.4411	8.50666	-0.763517	-3.48715	5e-05	0.000427683	yes
XLOC_000475	XLOC_000475	AT1G09260	1:2993380-2993820	q1	q2	NOTEST	0	0	0	0	1	1	no
XLOC_000476	XLOC_000476	IMPA4	1:2994330-3001362	q1	q2	OK	27.1582	40.0378	0.559973	2.43668	0.00025	0.00183284	yes
XLOC_000477	XLOC_000477	ICP55	1:3001438-3008381	q1	q2	OK	6.55969	9.17654	0.484324	1.48029	0.01135	0.0462536	yes
XLOC_000478	XLOC_000478	AT1G09310	1:3008909-3012407	q1	q2	OK	1379.61	1766.16	0.356358	1.78701	0.0136	0.0535591	no
XLOC_000479	XLOC_000479	CRB	1:3012738-3018542	q1	q2	OK	518.331	535.989	0.0483315	0.195356	0.7372	0.89473	no
XLOC_000480	XLOC_000480	GOLS3	1:3019638-3021443	q1	q2	OK	2.62564	1.35507	-0.954306	-2.23927	5e-05	0.000427683	yes
XLOC_000481	XLOC_000481	AT1G09360	1:3021801-3022368	q1	q2	NOTEST	0	0	0	0	1	1	no
XLOC_000482	XLOC_000482	AT1G09370	1:3024876-3025539	q1	q2	NOTEST	0.0171255	0	#NAME?	0	1	1	no
XLOC_000483	XLOC_000483	AT1G09390	1:3031045-3035396	q1	q2	OK	9.59379	2.80458	-1.77432	-6.75727	5e-05	0.000427683	yes
XLOC_000484	XLOC_000484	PCMP-H18	1:3035399-3037687	q1	q2	OK	0.517252	0.691681	0.41924	1.03109	0.10465	0.26095	no
XLOC_000485	XLOC_000485	AT1G09421	1:3038461-3041873	q1	q2	OK	8.96049	7.86228	-0.188629	-0.290886	0.62215	0.828983	no
XLOC_000486	XLOC_000486	ACLA-3	1:3041995-3048006	q1	q2	OK	30.8435	50.4853	0.710897	3.36955	5e-05	0.000427683	yes
XLOC_000487	XLOC_000487	HASPIN	1:3048965-3053163	q1	q2	OK	2.11383	2.31055	0.128377	0.445181	0.47485	0.71806	no
XLOC_000488	XLOC_000488	AT1G09460	1:3053697-3057543	q1	q2	OK	9.10723	7.46975	-0.285952	-0.819338	0.22685	0.450633	no
XLOC_000489	XLOC_000489	AT1G09480	1:3057974-3060757	q1	q2	OK	1.86093	1.67137	-0.154997	-0.38633	0.49945	0.738487	no
XLOC_000490	XLOC_000490	AT1G09490	1:3063935-3065949	q1	q2	OK	18.6139	20.5944	0.145868	0.611208	0.2861	0.524492	no
XLOC_000491	XLOC_000491	AT1G09500	1:3066673-3068796	q1	q2	OK	4.00078	2.34291	-0.771982	-1.97467	0.00075	0.00478294	yes
XLOC_000492	XLOC_000492	AT1G09510	1:3069356-3070910	q1	q2	NOTEST	0.00933151	0.00942998	0.0151431	0	1	1	no
XLOC_000493	XLOC_000493	PIF3	1:3075767-3079654	q1	q2	OK	19.2539	27.4761	0.513021	2.21141	0.0001	0.000806995	yes
XLOC_000494	XLOC_000494	AT1G04703	1:3083819-3084222	q1	q2	NOTEST	0	0	0	0	1	1	no
XLOC_000495	XLOC_000495	MYB61	1:3086100-3087914	q1	q2	OK	1.028	0.705175	-0.543793	-1.38646	0.039	0.123539	no
XLOC_000496	XLOC_000496	GLP4	1:3093643-3094954	q1	q2	OK	66.1256	58.3589	-0.180256	-0.975495	0.15795	0.350647	no
XLOC_000497	XLOC_000497	AT1G09580,RPL21C	1:3104491-3107801	q1	q2	OK	461.265	525.341	0.18766	0.830659	0.1475	0.333769	no
XLOC_000498	XLOC_000498	AT1G09600	1:3107895-3111552	q1	q2	OK	0.860225	0.441056	-0.963753	-2.55031	5e-05	0.000427683	yes
XLOC_000499	XLOC_000499	GXM1	1:3111693-3116699	q1	q2	NOTEST	0.0432698	0.0462179	0.0950915	0	1	1	no
XLOC_000500	XLOC_000500	AT1G09640	1:3118154-3122542	q1	q2	OK	185.886	288.943	0.636362	2.56902	5e-05	0.000427683	yes
XLOC_000501	XLOC_000501	AT1G09645	1:3122925-3124667	q1	q2	OK	14.5557	13.6619	-0.0914297	-0.440402	0.5654	0.789822	no
XLOC_000502	XLOC_000502	AT1G09650	1:3125174-3127284	q1	q2	NOTEST	0.221609	0.131154	-0.75676	0	1	1	no
XLOC_000503	XLOC_000503	AT1G09665	1:3133007-3133674	q1	q2	NOTEST	0	0.0224736	inf	0	1	1	no
XLOC_000504	XLOC_000504	AT1G09710	1:3140861-3144381	q1	q2	OK	3.93134	4.07007	0.0500345	0.174419	0.76415	0.908108	no
XLOC_000505	XLOC_000505	AT1G09740	1:3147636-3156376	q1	q2	OK	31.1113	40.5869	0.383576	1.17159	0.04245	0.131932	no
XLOC_000506	XLOC_000506	AED3	1:3157500-3161692	q1	q2	OK	80.9257	16.6411	-2.28185	-7.05674	5e-05	0.000427683	yes
XLOC_000507	XLOC_000507	CDC5	1:3161831-3167924	q1	q2	OK	31.7154	41.6695	0.39381	0.903579	0.1408	0.323134	no
XLOC_000508	XLOC_000508	AT1G09794,HISN1B	1:3171904-3180736	q1	q2	OK	51.7335	62.0756	0.262929	1.25691	0.06615	0.185426	no
XLOC_000509	XLOC_000509	AT1G09812	1:3187441-3188854	q1	q2	OK	1.87314	1.4255	-0.393993	-1.14547	0.1174	0.283654	no
XLOC_000510	XLOC_000510	POLD4	1:3189300-3190242	q1	q2	OK	35.1476	35.2781	0.0053436	0.0306481	0.96765	0.988912	no
XLOC_000511	XLOC_000511	XBCP3	1:3201684-3205411	q1	q2	OK	14.7556	3.94132	-1.90451	-7.36316	5e-05	0.000427683	yes
XLOC_000512	XLOC_000512	AT1G04743	1:3201684-3205411	q1	q2	NOTEST	0.09926	0.0345346	-1.52317	0	1	1	no
XLOC_000513	XLOC_000513	AT1G09870	1:3205578-3213468	q1	q2	OK	13.5069	10.9744	-0.299562	-1.37289	0.0298	0.100083	no
XLOC_000514	XLOC_000514	AT1G04747	1:3205578-3213468	q1	q2	NOTEST	0	0.367954	inf	0	1	1	no
XLOC_000515	XLOC_000515	AT1G09900	1:3218132-3219929	q1	q2	OK	10.8868	12.9514	0.25053	1.15721	0.0752	0.204344	no
XLOC_000516	XLOC_000516	SUC4	1:3243985-3247216	q1	q2	OK	2.56362	1.48422	-0.788481	-2.63581	5e-05	0.000427683	yes
XLOC_000517	XLOC_000517	LRR XI-23	1:3252097-3255782	q1	q2	OK	46.2314	32.4663	-0.509927	-2.29622	5e-05	0.000427683	yes
XLOC_000518	XLOC_000518	AAP8	1:3265885-3268823	q1	q2	NOTEST	0.00707276	0.0064769	-0.126969	0	1	1	no
XLOC_000519	XLOC_000519	ERG28	1:3273752-3278779	q1	q2	OK	18.9701	22.6194	0.25383	1.24161	0.0948	0.242773	no
XLOC_000520	XLOC_000520	AT1G10050	1:3278791-3283631	q1	q2	OK	3.37027	2.91995	-0.206919	-0.76588	0.17805	0.381605	no
XLOC_000521	XLOC_000521	ATBCAT-1	1:3284072-3287292	q1	q2	OK	6.90381	7.88958	0.192556	0.73086	0.20345	0.418753	no
XLOC_000522	XLOC_000522	BCAT2	1:3288086-3296198	q1	q2	OK	1.45032	2.35937	0.702028	0.669179	0.28555	0.523826	no
XLOC_000523	XLOC_000523	AT1G10110	1:3302563-3303938	q1	q2	NOTEST	0.0788258	0.176518	1.16308	0	1	1	no
XLOC_000524	XLOC_000524	AT1G04773	1:3304038-3306956	q1	q2	OK	1.03494	0.599274	-0.788255	-0.471547	0.4365	0.684008	no
XLOC_000525	XLOC_000525	ECA3	1:3310929-3322269	q1	q2	OK	11.4167	9.44704	-0.273211	-1.26232	0.0409	0.128209	no
XLOC_000526	XLOC_000526	PP2A10	1:3325798-3328448	q1	q2	NOTEST	0	0	0	0	1	1	no
XLOC_000527	XLOC_000527	MPK1	1:3349081-3351180	q1	q2	OK	2.90722	4.11323	0.500632	1.56283	0.0069	0.0308383	yes
XLOC_000528	XLOC_000528	AT1G10220	1:3351922-3353122	q1	q2	NOTEST	0.24301	0.116357	-1.06245	0	1	1	no
XLOC_000529	XLOC_000529	AT1G10225	1:3354242-3354856	q1	q2	OK	0.813417	1.83996	1.17761	2.90086	0.00565	0.0261619	yes
XLOC_000530	XLOC_000530	ASK18	1:3355674-3356151	q1	q2	OK	25.6871	26.404	0.0397108	0.245414	0.80805	0.92831	no
XLOC_000531	XLOC_000531	GRP23	1:3363431-3369125	q1	q2	OK	6.39934	7.35299	0.200407	0.793048	0.19825	0.411301	no
XLOC_000532	XLOC_000532	DRP2A	1:3370401-3377463	q1	q2	OK	29.4	39.0641	0.41003	1.97001	0.00105	0.00636466	yes
XLOC_000533	XLOC_000533	AT1G10300	1:3377877-3380414	q1	q2	OK	0.61245	0.29928	-1.0331	-1.98414	0.0008	0.00505816	yes
XLOC_000534	XLOC_000534	PCMP-E71	1:3388598-3390150	q1	q2	OK	0.592138	0.406439	-0.542895	-1.1729	0.0806	0.21533	no
XLOC_000535	XLOC_000535	AT1G10380	1:3400553-3402420	q1	q2	OK	9.9039	2.49498	-1.98897	-6.43534	5e-05	0.000427683	yes
XLOC_000536	XLOC_000536	EXO84A	1:3403131-3405920	q1	q2	NOTEST	0.118807	0.181172	0.608741	0	1	1	no
XLOC_000537	XLOC_000537	AT1G04787	1:3406208-3406622	q1	q2	NOTEST	0	0	0	0	1	1	no
XLOC_000538	XLOC_000538	AT1G10395	1:3406955-3412874	q1	q2	OK	2.08765	1.87112	-0.157979	-0.0243966	0.8628	0.951202	no
XLOC_000539	XLOC_000539	AT1G04793	1:3422719-3423058	q1	q2	NOTEST	0.124472	0	#NAME?	0	1	1	no
XLOC_000540	XLOC_000540	SNL6	1:3431763-3438370	q1	q2	OK	5.37916	6.50825	0.274888	1.12833	0.0481	0.145285	no
XLOC_000541	XLOC_000541	AT1G10455	1:3438554-3439013	q1	q2	NOTEST	0.0334177	0.036347	0.121225	0	1	1	no
XLOC_000542	XLOC_000542	ZFP5	1:3449566-3451226	q1	q2	OK	1.36728	1.53581	0.167691	0.500092	0.4507	0.697101	no
XLOC_000543	XLOC_000543	AT1G10490	1:3453190-3461485	q1	q2	OK	8.46617	11.1857	0.401875	1.11428	0.0695	0.192409	no
XLOC_000544	XLOC_000544	emb2004	1:3461634-3465786	q1	q2	OK	29.7511	34.0226	0.193551	0.960867	0.1244	0.29558	no
XLOC_000545	XLOC_000545	POLL	1:3465925-3469455	q1	q2	OK	1.60609	2.07392	0.368808	1.05284	0.06545	0.183953	no
XLOC_000546	XLOC_000546	PRIN2	1:3469511-3472674	q1	q2	OK	117.034	132.133	0.175062	1.48168	0.28395	0.521806	no
XLOC_000547	XLOC_000547	AT1G04803	1:3469511-3472674	q1	q2	OK	1.25859	0.665888	-0.918456	-0.262598	0.6733	0.860307	no
XLOC_000548	XLOC_000548	PUB18	1:3484398-3486965	q1	q2	OK	0.817265	0.165842	-2.301	-4.77983	5e-05	0.000427683	yes
XLOC_000549	XLOC_000549	ULP1C	1:3487385-3495244	q1	q2	OK	9.54205	10.0601	0.0762694	0.197933	0.75395	0.902923	no
XLOC_000550	XLOC_000550	AT1G10588	1:3501144-3501904	q1	q2	NOTEST	0	0.023377	inf	0	1	1	no
XLOC_000551	XLOC_000551	AMSH2,BHLH90	1:3503639-3512321	q1	q2	OK	18.6098	21.7736	0.226514	1.0584	0.13015	0.305444	no
XLOC_000552	XLOC_000552	AT1G04807	1:3512738-3518035	q1	q2	NOTEST	0.0211268	0.0247198	0.226594	0	1	1	no
XLOC_000553	XLOC_000553	AT1G10657	1:3530352-3532017	q1	q2	OK	12.6723	6.2373	-1.02269	-3.4952	5e-05	0.000427683	yes
XLOC_000554	XLOC_000554	AT1G10660	1:3532228-3535137	q1	q2	OK	11.8791	12.5644	0.0809116	0.329088	0.566	0.790312	no
XLOC_000555	XLOC_000555	ACLA-1	1:3535287-3543925	q1	q2	OK	126.453	180.85	0.516201	2.64416	5e-05	0.000427683	yes
XLOC_000556	XLOC_000556	PRS3	1:3554103-3556544	q1	q2	OK	15.273	20.4486	0.421022	1.77601	0.002	0.0109957	yes
XLOC_000557	XLOC_000557	PHS1	1:3558357-3560705	q1	q2	NOTEST	0.0985271	0.229211	1.21808	0	1	1	no
XLOC_000558	XLOC_000558	ESFL2	1:3561148-3561495	q1	q2	NOTEST	0	0	0	0	1	1	no
XLOC_000559	XLOC_000559	ESF1.3	1:3562179-3562554	q1	q2	NOTEST	0	0	0	0	1	1	no
XLOC_000560	XLOC_000560	AT1G10720	1:3562840-3564850	q1	q2	OK	6.88192	6.09535	-0.175102	-0.741363	0.2467	0.476373	no
XLOC_000561	XLOC_000561	AP1M1	1:3565256-3571053	q1	q2	OK	3.66345	3.93064	0.101561	0.138118	0.8256	0.935404	no
XLOC_000562	XLOC_000562	ESF1.2	1:3572673-3573173	q1	q2	NOTEST	0	0	0	0	1	1	no
XLOC_000563	XLOC_000563	ESF1.1	1:3574311-3578783	q1	q2	NOTEST	0	0.0381358	inf	0	1	1	no
XLOC_000564	XLOC_000564	AT1G04817	1:3574311-3578783	q1	q2	NOTEST	0	0	0	0	1	1	no
XLOC_000565	XLOC_000565	AT1G10790	1:3596263-3597847	q1	q2	OK	0.407383	0.305341	-0.415966	-0.72683	0.29915	0.540027	no
XLOC_000566	XLOC_000566	AT1G10810	1:3599082-3600877	q1	q2	OK	1.17129	2.46955	1.07615	2.7809	5e-05	0.000427683	yes
XLOC_000567	XLOC_000567	AT1G10850	1:3611489-3616308	q1	q2	OK	10.2179	6.57899	-0.635163	-2.09974	0.0008	0.00505816	yes
XLOC_000568	XLOC_000568	AT1G04827	1:3611489-3616308	q1	q2	NOTEST	0.0536379	0.104435	0.961282	0	1	1	no
XLOC_000569	XLOC_000569	AT1G10890	1:3627645-3630808	q1	q2	OK	47.1904	47.7675	0.0175339	0.0676928	0.905	0.967885	no
XLOC_000570	XLOC_000570	AT1G10910	1:3639834-3647784	q1	q2	OK	13.1325	16.1889	0.301864	1.30082	0.03905	0.123672	no
XLOC_000571	XLOC_000571	FD1,TMN1	1:3659203-3665040	q1	q2	OK	968.841	1064.9	0.136379	0.548339	0.33965	0.585997	no
XLOC_000572	XLOC_000572	AT1G11020	1:3676606-3678567	q1	q2	OK	5.64963	5.00108	-0.175917	-0.550202	0.3074	0.549798	no
XLOC_000573	XLOC_000573	AT1G11050	1:3681678-3684169	q1	q2	NOTEST	0	0.00741672	inf	0	1	1	no
XLOC_000574	XLOC_000574	AT1G11060	1:3684567-3689892	q1	q2	OK	4.13422	4.23798	0.0357631	0.147878	0.8148	0.931133	no
XLOC_000575	XLOC_000575	AT1G11090	1:3702553-3709586	q1	q2	OK	9.40239	8.1409	-0.207839	-0.840414	0.2262	0.449805	no
XLOC_000576	XLOC_000576	AT1G11110	1:3710207-3712503	q1	q2	NOTEST	0.007679	0.016709	1.12164	0	1	1	no
XLOC_000577	XLOC_000577	AT1G11120	1:3715083-3717659	q1	q2	OK	3.02371	1.72868	-0.806651	-1.73395	0.00305	0.0157039	yes
XLOC_000578	XLOC_000578	AT1G11125	1:3718651-3719832	q1	q2	OK	1.34287	0.699612	-0.940695	-2.33523	0.00135	0.00788797	yes
XLOC_000579	XLOC_000579	SUB	1:3722707-3727450	q1	q2	OK	6.72508	4.66934	-0.526334	-2.05428	0.00045	0.00307264	yes
XLOC_000580	XLOC_000580	AT1G11160	1:3733043-3739844	q1	q2	OK	1.34516	1.15225	-0.223321	-0.707015	0.21315	0.432054	no
XLOC_000581	XLOC_000581	AT1G11170	1:3740663-3744675	q1	q2	OK	2.22959	2.7727	0.314514	0.94984	0.09395	0.241177	no
XLOC_000582	XLOC_000582	AT1G11175	1:3744857-3745655	q1	q2	OK	6.29912	5.12532	-0.297506	-1.18204	0.12935	0.304105	no
XLOC_000583	XLOC_000583	AT1G11180	1:3745773-3748557	q1	q2	OK	8.9347	9.64537	0.110418	0.402025	0.487	0.728296	no
XLOC_000584	XLOC_000584	AT1G11185	1:3749509-3750035	q1	q2	OK	5.651	7.51239	0.410764	1.74631	0.0691	0.191637	no
XLOC_000585	XLOC_000585	AT1G11200	1:3753212-3755658	q1	q2	OK	7.05687	3.07204	-1.19983	-4.58153	5e-05	0.000427683	yes
XLOC_000586	XLOC_000586	SYP125	1:3766753-3770102	q1	q2	NOTEST	0.0745903	0.0904021	0.277369	0	1	1	no
XLOC_000587	XLOC_000587	STP1	1:3777235-3787099	q1	q2	OK	24.454	19.5412	-0.323555	-1.41449	0.0248	0.0866232	no
XLOC_000588	XLOC_000588	AT1G11300	1:3794242-3797507	q1	q2	OK	1.15278	0.57414	-1.00564	-2.55728	5e-05	0.000427683	yes
XLOC_000589	XLOC_000589	AT1G11303	1:3797666-3804233	q1	q2	OK	2.13152	1.64051	-0.377736	-0.489188	0.43405	0.681779	no
XLOC_000590	XLOC_000590	AT1G11320	1:3806821-3808940	q1	q2	OK	2.77886	3.02084	0.120454	0.434518	0.50235	0.740743	no
XLOC_000591	XLOC_000591	AT1G11330	1:3809794-3813809	q1	q2	OK	6.08969	3.41123	-0.836076	-3.17885	5e-05	0.000427683	yes
XLOC_000592	XLOC_000592	AT1G11380	1:3832562-3837676	q1	q2	OK	8.11161	10.4258	0.362101	0.768498	0.23885	0.466454	no
XLOC_000593	XLOC_000593	AT1G11410,PYM	1:3837693-3846956	q1	q2	OK	24.9125	26.174	0.0712601	0.318906	0.64785	0.844957	no
XLOC_000594	XLOC_000594	AT1G11440,MORF9	1:3847219-3850735	q1	q2	OK	153.014	218.341	0.512915	2.88732	5e-05	0.000427683	yes
XLOC_000595	XLOC_000595	AT1G11450	1:3853183-3855507	q1	q2	OK	7.90437	4.61063	-0.777687	-2.53163	5e-05	0.000427683	yes
XLOC_000596	XLOC_000596	AT1G11460	1:3856941-3859465	q1	q2	NOTEST	0.280144	0.183576	-0.609791	0	1	1	no
XLOC_000597	XLOC_000597	NRPB10	1:3862398-3867000	q1	q2	OK	53.486	76.098	0.508697	1.74068	0.04915	0.147662	no
XLOC_000598	XLOC_000598	AT1G11500	1:3870678-3871702	q1	q2	OK	0.860108	0.097331	-3.14355	-1.79382	0.00435	0.0211134	yes
XLOC_000599	XLOC_000599	AT1G11520	1:3873028-3873619	q1	q2	NOTEST	0	0	0	0	1	1	no
XLOC_000600	XLOC_000600	CXXS1	1:3874395-3877323	q1	q2	OK	20.7234	34.2215	0.723637	3.82329	5e-05	0.000427683	yes
XLOC_000601	XLOC_000601	tRNA-Leu	1:3881528-3881608	q1	q2	NOTEST	0	0	0	0	1	1	no
XLOC_000602	XLOC_000602	OST3A	1:3881626-3882819	q1	q2	NOTEST	0.0583503	0.0184084	-1.66438	0	1	1	no
XLOC_000603	XLOC_000603	NTL	1:3883166-3884129	q1	q2	OK	1.56291	1.55776	-0.00476956	-0.00858193	0.98845	0.995466	no
XLOC_000604	XLOC_000604	AT1G11572	1:3884341-3884960	q1	q2	NOTEST	0.061193	0.0634115	0.0513772	0	1	1	no
XLOC_000605	XLOC_000605	ATPMEPCRA	1:3888609-3890824	q1	q2	OK	64.5815	10.6161	-2.60486	-11.1685	5e-05	0.000427683	yes
XLOC_000606	XLOC_000606	PME19	1:3892579-3894677	q1	q2	NOTEST	0.0162075	0	#NAME?	0	1	1	no
XLOC_000607	XLOC_000607	AT1G11591	1:3895129-3896934	q1	q2	NOTEST	0.186793	0.14717	-0.343959	0	1	1	no
XLOC_000608	XLOC_000608	AT1G11593	1:3898001-3898609	q1	q2	NOTEST	0	0	0	0	1	1	no
XLOC_000609	XLOC_000609	CYP77B1	1:3901949-3903895	q1	q2	OK	4.79225	1.15275	-2.05562	-6.70647	5e-05	0.000427683	yes
XLOC_000610	XLOC_000610	AT1G11608	1:3905578-3906818	q1	q2	NOTEST	0	0	0	0	1	1	no
XLOC_000611	XLOC_000611	AT1G11620	1:3910832-3911924	q1	q2	NOTEST	0	0	0	0	1	1	no
XLOC_000612	XLOC_000612	RBP45B	1:3914773-3918243	q1	q2	OK	153.969	217.88	0.500898	2.23652	0.0001	0.000806995	yes
XLOC_000613	XLOC_000613	AT1G11655	1:3919236-3919869	q1	q2	OK	1.00999	0.392084	-1.3651	-2.63696	0.007	0.0311881	yes
XLOC_000614	XLOC_000614	HSP70-16	1:3920477-3924566	q1	q2	OK	16.7918	24.0847	0.520363	2.3074	0.00015	0.00116385	yes
XLOC_000615	XLOC_000615	CYP51G1	1:3938421-3940871	q1	q2	OK	53.2843	47.5282	-0.164929	-0.831276	0.19045	0.400068	no
XLOC_000616	XLOC_000616	AT1G11690	1:3941468-3942212	q1	q2	NOTEST	0.0800584	0.0655333	-0.288823	0	1	1	no
XLOC_000617	XLOC_000617	AT1G04867	1:3943178-3943430	q1	q2	NOTEST	0	0	0	0	1	1	no
XLOC_000618	XLOC_000618	AT1G11700	1:3945583-3946757	q1	q2	OK	17.1264	6.60163	-1.37533	-5.93871	5e-05	0.000427683	yes
XLOC_000619	XLOC_000619	AT1G11710,ATSS3	1:3948713-3957044	q1	q2	OK	17.1735	14.5487	-0.239298	-1.05255	0.0703	0.194132	no
XLOC_000620	XLOC_000620	B3GALT1	1:3957283-3960464	q1	q2	OK	0.917181	0.590361	-0.635609	-1.5686	0.01905	0.0701834	no
XLOC_000621	XLOC_000621	AT1G04877	1:3960943-3961245	q1	q2	OK	2.42002	0.640484	-1.91778	-4.53287	0.03885	0.123178	no
XLOC_000622	XLOC_000622	CLPP6	1:3967475-3971911	q1	q2	OK	121.383	154.509	0.348127	1.84601	0.0063	0.0286157	yes
XLOC_000623	XLOC_000623	AT1G11765	1:3973873-3974594	q1	q2	NOTEST	0	0	0	0	1	1	no
XLOC_000624	XLOC_000624	AT1G11770	1:3975606-3979237	q1	q2	NOTEST	0	0.0115848	inf	0	1	1	no
XLOC_000625	XLOC_000625	ADT1	1:3981152-3987290	q1	q2	OK	18.406	23.3425	0.34278	1.50194	0.0227	0.0808017	no
XLOC_000626	XLOC_000626	AT1G11810	1:3989762-3993707	q1	q2	NOTEST	0.0157544	0.0237671	0.593205	0	1	1	no
XLOC_000627	XLOC_000627	AT1G04893	1:3989762-3993707	q1	q2	NOTEST	0.532638	0.384395	-0.470565	0	1	1	no
XLOC_000628	XLOC_000628	ATGLX1	1:3995157-3997965	q1	q2	OK	273.674	253.309	-0.11156	-0.493864	0.38895	0.637328	no
XLOC_000629	XLOC_000629	AT1G11850	1:3999156-4000024	q1	q2	OK	29.687	15.9205	-0.898943	-3.06093	5e-05	0.000427683	yes
XLOC_000630	XLOC_000630	AT1G11860,OVA7	1:4001112-4007021	q1	q2	OK	1037.77	1239.52	0.256299	1.13242	0.0871	0.228162	no
XLOC_000631	XLOC_000631	SEC22	1:4010756-4014688	q1	q2	OK	43.3765	55.839	0.364359	1.91149	0.006	0.0274969	yes
XLOC_000632	XLOC_000632	AT1G11905	1:4014781-4016544	q1	q2	OK	9.82616	7.31618	-0.425538	-1.16176	0.0421	0.131095	no
XLOC_000633	XLOC_000633	AT1G11915	1:4021749-4023292	q1	q2	OK	0.56953	0.173298	-1.71651	-2.86326	0.001	0.00610686	yes
XLOC_000634	XLOC_000634	AT1G11930	1:4028594-4030656	q1	q2	OK	45.052	51.5195	0.19353	0.843939	0.14345	0.327335	no
XLOC_000635	XLOC_000635	AT1G11970	1:4044369-4044669	q1	q2	NOTEST	0	0	0	0	1	1	no
XLOC_000636	XLOC_000636	RUB3	1:4045618-4045855	q1	q2	NOTEST	0	0	0	0	1	1	no
XLOC_000637	XLOC_000637	AT1G12010	1:4056164-4057968	q1	q2	OK	3.67005	3.81819	0.0570902	0.210144	0.7512	0.901563	no
XLOC_000638	XLOC_000638	SNOR111	1:4058286-4058416	q1	q2	OK	70.1535	46.822	-0.583329	-25.8526	0.23055	0.455506	no
XLOC_000639	XLOC_000639	AT1G12015	1:4058486-4058576	q1	q2	NOTEST	0	0	0	0	1	1	no
XLOC_000640	XLOC_000640	LRX1	1:4069991-4072681	q1	q2	OK	3.31328	1.07267	-1.62705	-5.44873	5e-05	0.000427683	yes
XLOC_000641	XLOC_000641	BAG5,FAH	1:4072740-4077230	q1	q2	OK	38.7978	48.8742	0.3331	1.5846	0.0127	0.0506531	no
XLOC_000642	XLOC_000642	AT1G12080	1:4084161-4085185	q1	q2	OK	71.0247	69.6466	-0.0282676	-0.118483	0.83695	0.940379	no
XLOC_000643	XLOC_000643	AT1G12100	1:4095245-4095883	q1	q2	OK	2.74931	2.05451	-0.420275	-1.40129	0.2113	0.429475	no
XLOC_000644	XLOC_000644	NPF6.3	1:4105222-4109601	q1	q2	OK	88.5215	22.2165	-1.9944	-9.69586	5e-05	0.000427683	yes
XLOC_000645	XLOC_000645	AT1G12130	1:4118593-4120959	q1	q2	NOTEST	0.0441844	0.0954537	1.11126	0	1	1	no
XLOC_000646	XLOC_000646	FMOGS-OX5	1:4121284-4125651	q1	q2	OK	31.1751	34.4715	0.14501	0.722275	0.28655	0.525075	no
XLOC_000647	XLOC_000647	AT1G12160	1:4125989-4128310	q1	q2	OK	2.75442	2.53205	-0.121445	-0.422262	0.5165	0.752564	no
XLOC_000648	XLOC_000648	AT1G12180	1:4130395-4131168	q1	q2	NOTEST	0.0525321	0	#NAME?	0	1	1	no
XLOC_000649	XLOC_000649	AT1G12200	1:4137510-4140158	q1	q2	OK	17.9456	24.6237	0.456415	1.97601	0.00085	0.0053279	yes
XLOC_000650	XLOC_000650	RFL1	1:4140215-4144114	q1	q2	NOTEST	0.14601	0.101208	-0.528742	0	1	1	no
XLOC_000651	XLOC_000651	AT1G12230,RPS5	1:4144256-4151056	q1	q2	OK	57.3675	72.3778	0.335315	1.50504	0.0091	0.0386394	yes
XLOC_000652	XLOC_000652	AT1G12244,BFRUCT4	1:4153640-4159046	q1	q2	OK	58.5776	30.8751	-0.923906	-3.7933	5e-05	0.000427683	yes
XLOC_000653	XLOC_000653	TL20.3	1:4159226-4161506	q1	q2	OK	43.9857	51.8726	0.237936	1.04926	0.0648	0.182571	no
XLOC_000654	XLOC_000654	HOP1	1:4172034-4174730	q1	q2	OK	32.6461	48.317	0.56562	2.84072	5e-05	0.000427683	yes
XLOC_000655	XLOC_000655	AT1G12320	1:4186623-4190342	q1	q2	OK	0.936931	0.517175	-0.85729	-0.762696	0.21465	0.434125	no
XLOC_000656	XLOC_000656	AT1G04947	1:4191470-4191780	q1	q2	NOTEST	0	0	0	0	1	1	no
XLOC_000657	XLOC_000657	AT1G12330	1:4194419-4196749	q1	q2	OK	8.25089	6.01927	-0.454962	-1.95279	0.0029	0.0150623	yes
XLOC_000658	XLOC_000658	AT1G12340,KEU,PPCS1	1:4197395-4208999	q1	q2	OK	25.8544	30.8075	0.252871	1.09406	0.08595	0.225931	no
XLOC_000659	XLOC_000659	AT1G12390,AT1G12400	1:4220043-4222875	q1	q2	OK	16.861	15.8765	-0.0868	-0.332642	0.6058	0.817835	no
XLOC_000660	XLOC_000660	CLPR2	1:4223029-4225254	q1	q2	OK	152.887	201.638	0.399296	2.1797	0.0021	0.0114506	yes
XLOC_000661	XLOC_000661	AT1G12450	1:4243903-4245993	q1	q2	OK	4.33202	3.32558	-0.381432	-1.43316	0.02825	0.0959504	no
XLOC_000662	XLOC_000662	AT1G12460	1:4247217-4250758	q1	q2	OK	3.51335	1.6007	-1.13415	-3.85246	5e-05	0.000427683	yes
XLOC_000663	XLOC_000663	VPS18	1:4250944-4259300	q1	q2	OK	10.5444	14.7361	0.482869	2.20173	0.0003	0.00214924	yes
XLOC_000664	XLOC_000664	AT1G04953	1:4250944-4259300	q1	q2	OK	0.878375	0.48212	-0.865445	-0.310671	0.6099	0.820624	no
XLOC_000665	XLOC_000665	AT1G12490	1:4260782-4261869	q1	q2	NOTEST	0.0667429	0.0305561	-1.12715	0	1	1	no
XLOC_000666	XLOC_000666	AT1G04957	1:4261917-4262359	q1	q2	NOTEST	0.0738411	0	#NAME?	0	1	1	no
XLOC_000667	XLOC_000667	BHLH55	1:4272887-4274206	q1	q2	NOTEST	0	0	0	0	1	1	no
XLOC_000668	XLOC_000668	HPR3	1:4274530-4276031	q1	q2	OK	5.39516	4.27292	-0.336445	-1.30525	0.0581	0.167964	no
XLOC_000669	XLOC_000669	EXPA7	1:4276504-4281131	q1	q2	OK	7.10232	1.83917	-1.94924	-6.25658	5e-05	0.000427683	yes
XLOC_000670	XLOC_000670	PEPKR1	1:4282793-4285876	q1	q2	OK	18.0853	21.8064	0.269938	1.30607	0.03935	0.124425	no
XLOC_000671	XLOC_000671	AT1G04963	1:4289279-4289536	q1	q2	NOTEST	0	0	0	0	1	1	no
XLOC_000672	XLOC_000672	ERF027	1:4298665-4299571	q1	q2	OK	0.871593	0.573018	-0.605074	-1.33103	0.07815	0.210475	no
XLOC_000673	XLOC_000673	AT1G12650	1:4303279-4308007	q1	q2	OK	22.1398	26.7087	0.270668	0.800673	0.15895	0.352265	no
XLOC_000674	XLOC_000674	AT1G12660	1:4308942-4309749	q1	q2	NOTEST	0	0	0	0	1	1	no
XLOC_000675	XLOC_000675	AT1G12663	1:4310968-4311519	q1	q2	NOTEST	0	0	0	0	1	1	no
XLOC_000676	XLOC_000676	AT1G12665	1:4312330-4312935	q1	q2	NOTEST	0.0770908	0.142324	0.884544	0	1	1	no
XLOC_000677	XLOC_000677	AT1G12672	1:4318308-4319090	q1	q2	OK	0.354176	0.297103	-0.253503	-0.169051	0.7439	0.897917	no
XLOC_000678	XLOC_000678	AT1G12730	1:4334498-4337957	q1	q2	OK	1.79491	1.77242	-0.0181878	-0.0511077	0.92655	0.975591	no
XLOC_000679	XLOC_000679	CYP87A2	1:4342208-4344875	q1	q2	OK	6.97062	5.60641	-0.314209	-1.16884	0.03925	0.124178	no
XLOC_000680	XLOC_000680	AT1G12760,AT1G12775,RH47	1:4348497-4361371	q1	q2	OK	55.5926	72.6025	0.385126	1.44698	0.02175	0.0780663	no
XLOC_000681	XLOC_000681	AT1G12805	1:4366576-4367136	q1	q2	OK	4.31992	1.77587	-1.28248	-4.19213	0.0001	0.000806995	yes
XLOC_000682	XLOC_000682	AT1G12810	1:4367255-4371298	q1	q2	OK	24.4139	28.7691	0.236813	0.759857	0.32425	0.569019	no
XLOC_000683	XLOC_000683	AT1G04977	1:4367255-4371298	q1	q2	OK	38.6316	26.258	-0.557023	-1.29041	0.0278	0.094774	no
XLOC_000684	XLOC_000684	VHA-C	1:4374204-4378514	q1	q2	OK	44.4032	68.3982	0.623296	2.87394	5e-05	0.000427683	yes
XLOC_000685	XLOC_000685	AT1G12855	1:4382159-4383673	q1	q2	NOTEST	0.0635664	0.0533134	-0.253766	0	1	1	no
XLOC_000686	XLOC_000686	SCRM2	1:4384303-4386651	q1	q2	OK	14.8293	18.744	0.33798	1.45722	0.01115	0.0456011	yes
XLOC_000687	XLOC_000687	NUDT12	1:4389677-4391344	q1	q2	OK	7.39161	3.60369	-1.03641	-4.05608	5e-05	0.000427683	yes
XLOC_000688	XLOC_000688	ERF088	1:4391437-4392393	q1	q2	OK	0.256625	0.459656	0.840893	0.751665	0.118	0.284686	no
XLOC_000689	XLOC_000689	NRT2.5	1:4416314-4418590	q1	q2	NOTEST	0.186233	0.0319919	-2.54133	0	1	1	no
XLOC_000690	XLOC_000690	DTX31	1:4419713-4422684	q1	q2	OK	2.87916	2.07916	-0.469648	-1.62927	0.0112	0.0457526	yes
XLOC_000691	XLOC_000691	PIRL3	1:4423539-4425936	q1	q2	OK	4.62359	5.23383	0.178853	0.723039	0.2613	0.494259	no
XLOC_000692	XLOC_000692	ESR1	1:4429717-4430965	q1	q2	NOTEST	0.120924	0.179404	0.569115	0	1	1	no
XLOC_000693	XLOC_000693	AT1G12990	1:4433604-4439639	q1	q2	OK	6.22083	4.37266	-0.508596	-1.3434	0.03645	0.117118	no
XLOC_000694	XLOC_000694	tRNA-Arg	1:4440213-4440286	q1	q2	NOTEST	0	0	0	0	1	1	no
XLOC_000695	XLOC_000695	AT1G13040,AT1G13050	1:4447548-4451742	q1	q2	OK	6.34061	5.26963	-0.26692	-0.908998	0.12535	0.297185	no
XLOC_000696	XLOC_000696	PBE1	1:4452189-4454900	q1	q2	OK	112.192	142.453	0.344518	1.5611	0.0059	0.027109	yes
XLOC_000697	XLOC_000697	CYP71B2	1:4459001-4460996	q1	q2	OK	15.7405	12.1169	-0.377456	-1.5339	0.0076	0.0333426	yes
XLOC_000698	XLOC_000698	CYP71B28	1:4461737-4463469	q1	q2	OK	15.9812	11.2338	-0.508529	-2.08664	0.0003	0.00214924	yes
XLOC_000699	XLOC_000699	CYP71B29	1:4463858-4465725	q1	q2	OK	4.78126	2.05551	-1.2179	-4.38511	5e-05	0.000427683	yes
XLOC_000700	XLOC_000700	CYP71B7	1:4467093-4469033	q1	q2	OK	34.3604	14.2822	-1.26653	-6.12836	5e-05	0.000427683	yes
XLOC_000701	XLOC_000701	AT1G13130	1:4474683-4478005	q1	q2	OK	0.457585	0.0422049	-3.43856	-3.88008	0.00125	0.00739433	yes
XLOC_000702	XLOC_000702	AT1G13143	1:4478383-4480327	q1	q2	OK	1.1034	0.410088	-1.42794	-1.1731	0.05765	0.167027	no
XLOC_000703	XLOC_000703	AT1G13160	1:4484583-4492667	q1	q2	OK	16.5564	21.5492	0.38024	1.34273	0.03295	0.108265	no
XLOC_000704	XLOC_000704	ARP3	1:4494923-4498469	q1	q2	OK	5.4036	6.27705	0.216166	0.903593	0.1576	0.350078	no
XLOC_000705	XLOC_000705	AT1G13190	1:4498763-4503676	q1	q2	OK	14.4559	20.0127	0.469259	2.11985	0.00065	0.00423156	yes
XLOC_000706	XLOC_000706	LINC2	1:4515463-4520306	q1	q2	OK	7.5975	7.77256	0.0328661	0.131142	0.8193	0.933114	no
XLOC_000707	XLOC_000707	PII-2	1:4520558-4522644	q1	q2	NOTEST	0.100679	0.052202	-0.947591	0	1	1	no
XLOC_000708	XLOC_000708	RAV1	1:4542167-4543970	q1	q2	OK	43.3275	76.2336	0.815143	4.10956	5e-05	0.000427683	yes
XLOC_000709	XLOC_000709	AOC4,MAP1B	1:4544888-4548894	q1	q2	OK	64.0636	91.85	0.519775	2.55627	5e-05	0.000427683	yes
XLOC_000710	XLOC_000710	HRS1	1:4556877-4558793	q1	q2	OK	12.0819	12.3868	0.0359547	0.167261	0.8064	0.927467	no
XLOC_000711	XLOC_000711	HOP2	1:4567934-4571229	q1	q2	OK	2.82887	4.11201	0.539619	1.48571	0.0433	0.133983	no
XLOC_000712	XLOC_000712	JGL	1:4597566-4599141	q1	q2	OK	0.721381	0.81471	0.175525	0.407407	0.5686	0.792355	no
XLOC_000713	XLOC_000713	AT1G13410	1:4601234-4603635	q1	q2	OK	0.534218	0.487492	-0.13205	-0.301612	0.6365	0.837999	no
XLOC_000714	XLOC_000714	SOT8	1:4604687-4606067	q1	q2	OK	7.15086	7.22773	0.0154261	0.0650723	0.92355	0.974344	no
XLOC_000715	XLOC_000715	STO9	1:4606499-4607780	q1	q2	OK	1.41143	1.84919	0.389733	1.1528	0.0934	0.240085	no
XLOC_000716	XLOC_000716	AT1G05013	1:4611525-4611773	q1	q2	NOTEST	0	0	0	0	1	1	no
XLOC_000717	XLOC_000717	AT1G13448	1:4612242-4615353	q1	q2	OK	1.38969	0.794449	-0.806741	-0.661033	0.464	0.708869	no
XLOC_000718	XLOC_000718	B'THETA	1:4615766-4618449	q1	q2	OK	4.56916	3.23756	-0.497021	-1.73786	0.0027	0.0141738	yes
XLOC_000719	XLOC_000719	PSK1	1:4647814-4649066	q1	q2	OK	5.32055	3.47694	-0.613759	-2.25311	0.00355	0.0178292	yes
XLOC_000720	XLOC_000720	AT1G13605	1:4658537-4659115	q1	q2	NOTEST	0	0	0	0	1	1	no
XLOC_000721	XLOC_000721	AT1G13607	1:4660777-4661331	q1	q2	NOTEST	0.0354053	0	#NAME?	0	1	1	no
XLOC_000722	XLOC_000722	AT1G13608	1:4661681-4662428	q1	q2	NOTEST	0.0403446	0	#NAME?	0	1	1	no
XLOC_000723	XLOC_000723	AT1G13609	1:4662697-4663253	q1	q2	OK	8.92075	0	#NAME?	#NAME?	0.01775	0.0663685	no
XLOC_000724	XLOC_000724	RGF2	1:4668365-4673073	q1	q2	OK	1.26013	0.42192	-1.57854	-1.96896	0.03515	0.113869	no
XLOC_000725	XLOC_000725	AT1G13635	1:4674151-4676484	q1	q2	OK	0.628082	0.736947	0.230609	0.485747	0.39365	0.642199	no
XLOC_000726	XLOC_000726	AT1G13670	1:4688017-4689265	q1	q2	OK	11.9194	19.1432	0.683525	3.24028	5e-05	0.000427683	yes
XLOC_000727	XLOC_000727	AT1G13680	1:4690292-4692841	q1	q2	NOTEST	0.0143175	0	#NAME?	0	1	1	no
XLOC_000728	XLOC_000728	ATE1	1:4693281-4696023	q1	q2	OK	35.0095	42.5615	0.281802	0.81592	0.25125	0.481835	no
XLOC_000729	XLOC_000729	AT1G05023	1:4693281-4696023	q1	q2	OK	4.43954	3.1205	-0.508634	-0.164347	0.78465	0.917202	no
XLOC_000730	XLOC_000730	AT1G13720	1:4709634-4709706	q1	q2	NOTEST	0	0	0	0	1	1	no
XLOC_000731	XLOC_000731	AT1G13730	1:4709756-4712672	q1	q2	OK	25.2973	25.0338	-0.0151029	-0.0670228	0.90575	0.968142	no
XLOC_000732	XLOC_000732	AFP2	1:4713432-4718269	q1	q2	OK	4.52638	2.49532	-0.859132	-2.15267	0.001	0.00610686	yes
XLOC_000733	XLOC_000733	AT1G13780,RUS3	1:4721573-4726558	q1	q2	OK	8.36839	9.23533	0.142214	0.608479	0.33725	0.583495	no
XLOC_000734	XLOC_000734	FDM4	1:4726769-4733869	q1	q2	OK	2.43896	3.16084	0.374046	1.23041	0.0494	0.148261	no
XLOC_000735	XLOC_000735	AT1G13805	1:4726769-4733869	q1	q2	NOTEST	0	0	0	0	1	1	no
XLOC_000736	XLOC_000736	AT1G13810,AT1G13820	1:4733990-4737910	q1	q2	OK	48.9562	57.6273	0.235262	1.0755	0.06315	0.179046	no
XLOC_000737	XLOC_000737	tRNA-Ala	1:4741998-4742071	q1	q2	NOTEST	0	0	0	0	1	1	no
XLOC_000738	XLOC_000738	tRNA-Ala	1:4743094-4743167	q1	q2	NOTEST	0	0	0	0	1	1	no
XLOC_000739	XLOC_000739	AT1G13880	1:4748830-4751234	q1	q2	OK	10.5246	11.4187	0.117643	0.475645	0.4077	0.656393	no
XLOC_000740	XLOC_000740	SNAP30	1:4751431-4753018	q1	q2	NOTEST	0	0.0112622	inf	0	1	1	no
XLOC_000741	XLOC_000741	AT1G13910,AT1G13920	1:4755776-4760238	q1	q2	OK	8.2261	7.59561	-0.115042	-0.419999	0.47865	0.721447	no
XLOC_000742	XLOC_000742	AT1G13930	1:4760956-4766852	q1	q2	OK	1017.9	1680.66	0.723435	4.15384	5e-05	0.000427683	yes
XLOC_000743	XLOC_000743	ELF5A-1	1:4773433-4774935	q1	q2	OK	15.2124	14.7972	-0.0399226	-0.19416	0.7923	0.920947	no
XLOC_000744	XLOC_000744	WRKY4	1:4776282-4782546	q1	q2	OK	9.47403	11.507	0.280467	1.1687	0.0687	0.190836	no
XLOC_000745	XLOC_000745	AT1G13990,GN	1:4788462-4796599	q1	q2	OK	22.5201	31.1537	0.468189	1.54558	0.0074	0.0326159	yes
XLOC_000746	XLOC_000746	VIK	1:4797357-4801850	q1	q2	OK	29.9408	44.5039	0.571817	2.42551	0.0002	0.0015036	yes
XLOC_000747	XLOC_000747	AT1G05043	1:4797357-4801850	q1	q2	OK	0.475089	0.221715	-1.09949	-0.176253	0.7298	0.890934	no
XLOC_000748	XLOC_000748	OFUT3	1:4802719-4807517	q1	q2	OK	10.6106	7.69761	-0.46303	-1.11565	0.0775	0.209107	no
XLOC_000749	XLOC_000749	AT1G05047	1:4802719-4807517	q1	q2	OK	33.1639	38.6931	0.22246	0.357767	0.53375	0.765882	no
XLOC_000750	XLOC_000750	PHO1	1:4810114-4814724	q1	q2	OK	2.60571	1.58707	-0.715317	-2.53194	5e-05	0.000427683	yes
XLOC_000751	XLOC_000751	FUT6	1:4822438-4824414	q1	q2	OK	2.37237	1.07244	-1.14544	-3.54955	5e-05	0.000427683	yes
XLOC_000752	XLOC_000752	FUT8	1:4827960-4829587	q1	q2	NOTEST	0.0504029	0.00630459	-2.99903	0	1	1	no
XLOC_000753	XLOC_000753	FUT9	1:4830296-4831915	q1	q2	NOTEST	0	0	0	0	1	1	no
XLOC_000754	XLOC_000754	AT1G05053	1:4832650-4832858	q1	q2	NOTEST	0	0	0	0	1	1	no
XLOC_000755	XLOC_000755	PNSL2	1:4839800-4841848	q1	q2	OK	91.8144	96.7319	0.0752721	0.406121	0.59045	0.807453	no
XLOC_000756	XLOC_000756	AT1G05057,U2	1:4842274-4842472	q1	q2	OK	4.68539	8.25273	0.816702	0.708515	0.1364	0.316032	no
XLOC_000757	XLOC_000757	AT1G14180	1:4847161-4849413	q1	q2	OK	3.7916	3.86343	0.0270741	0.088083	0.8781	0.957382	no
XLOC_000758	XLOC_000758	AT1G14185	1:4850116-4852096	q1	q2	OK	0.431303	0.238436	-0.8551	-1.66549	0.01215	0.0488796	yes
XLOC_000759	XLOC_000759	AT1G14190	1:4852521-4855287	q1	q2	OK	1.49065	3.3431	1.16525	1.38007	0.0543	0.159413	no
XLOC_000760	XLOC_000760	AT1G14205	1:4855532-4856762	q1	q2	OK	4.38314	4.83152	0.140515	0.541354	0.5603	0.786007	no
XLOC_000761	XLOC_000761	APY4	1:4861167-4864094	q1	q2	OK	9.09667	9.4311	0.0520879	0.234506	0.71345	0.882089	no
XLOC_000762	XLOC_000762	APY3	1:4864880-4868011	q1	q2	OK	1.98756	0.872093	-1.18844	-2.99988	5e-05	0.000427683	yes
XLOC_000763	XLOC_000763	APY5	1:4868345-4871488	q1	q2	OK	0.765694	0.0555144	-3.78583	-4.62322	5e-05	0.000427683	yes
XLOC_000764	XLOC_000764	AT1G14260	1:4872855-4877256	q1	q2	OK	0.431748	0.255899	-0.754617	-0.317024	0.63745	0.838564	no
XLOC_000765	XLOC_000765	PKS2	1:4877505-4879307	q1	q2	OK	13.2279	14.535	0.135949	0.640072	0.32125	0.565442	no
XLOC_000766	XLOC_000766	AT1G14310	1:4884950-4887933	q1	q2	OK	16.2385	18.6383	0.19885	0.777232	0.17425	0.37596	no
XLOC_000767	XLOC_000767	RPL10A	1:4888113-4889704	q1	q2	OK	916.316	1170.02	0.352619	1.44545	0.01305	0.0518097	no
XLOC_000768	XLOC_000768	AT1G14340,AT1G14345	1:4897345-4900054	q1	q2	OK	130.44	145.678	0.159401	0.733481	0.2125	0.43119	no
XLOC_000769	XLOC_000769	AT1G05067	1:4902918-4903476	q1	q2	NOTEST	0	0	0	0	1	1	no
XLOC_000770	XLOC_000770	MYB124	1:4907886-4913167	q1	q2	OK	5.92642	3.75725	-0.657486	-1.37482	0.03245	0.106995	no
XLOC_000771	XLOC_000771	PBL2	1:4915490-4921682	q1	q2	OK	4.02011	5.03773	0.32554	0.601362	0.35225	0.599416	no
XLOC_000772	XLOC_000772	AT1G05083	1:4915490-4921682	q1	q2	NOTEST	0	0	0	0	1	1	no
XLOC_000773	XLOC_000773	AT1G14390	1:4924036-4928812	q1	q2	OK	1.06023	0.813527	-0.382119	-0.258111	0.68045	0.864432	no
XLOC_000774	XLOC_000774	AT1G14430	1:4934119-4936194	q1	q2	OK	2.95095	0.749537	-1.97711	-5.93601	5e-05	0.000427683	yes
XLOC_000775	XLOC_000775	AT1G14453	1:4946191-4948400	q1	q2	OK	150.614	190.117	0.336031	2.06152	0.04365	0.134789	no
XLOC_000776	XLOC_000776	AT1G05093	1:4948637-4953522	q1	q2	NOTEST	0.141547	0.241891	0.773077	0	1	1	no
XLOC_000777	XLOC_000777	PCMP-A4	1:4954036-4955702	q1	q2	OK	0.498229	0.409383	-0.283356	-0.598735	0.3578	0.605488	no
XLOC_000778	XLOC_000778	AT1G14480	1:4956230-4958076	q1	q2	OK	1.12612	1.10674	-0.0250465	-0.0605715	0.9114	0.970015	no
XLOC_000779	XLOC_000779	AT1G14500	1:4960307-4964515	q1	q2	NOTEST	0.154318	0.187216	0.278797	0	1	1	no
XLOC_000780	XLOC_000780	PER5	1:4978921-4980466	q1	q2	NOTEST	0.243995	0.157696	-0.629704	0	1	1	no
XLOC_000781	XLOC_000781	COAC1	1:4980623-4983367	q1	q2	OK	7.29227	5.29038	-0.462996	-1.7381	0.00265	0.0139618	yes
XLOC_000782	XLOC_000782	PUX7	1:4983488-4987375	q1	q2	OK	33.2701	41.9924	0.335904	1.49343	0.00965	0.0405604	yes
XLOC_000783	XLOC_000783	AT1G14580	1:4989561-4992805	q1	q2	OK	14.8722	19.9893	0.42661	1.79386	0.00145	0.00838495	yes
XLOC_000784	XLOC_000784	AT1G05103	1:4996757-4997187	q1	q2	OK	0.780624	0.837227	0.100991	0.216843	0.91595	0.971591	no
XLOC_000785	XLOC_000785	AT1G14630	1:5019799-5021653	q1	q2	OK	4.27464	2.91124	-0.554172	-1.55374	0.00815	0.035247	yes
XLOC_000786	XLOC_000786	AT1G14640	1:5023425-5025955	q1	q2	OK	1.21204	0.754756	-0.683352	-1.73349	0.00395	0.0194829	yes
XLOC_000787	XLOC_000787	AT1G14642	1:5026363-5026585	q1	q2	OK	17.033	9.3457	-0.86596	-15.3474	0.3743	0.622571	no
XLOC_000788	XLOC_000788	AT1G14650	1:5027315-5031883	q1	q2	OK	23.4917	32.1567	0.452968	2.03869	0.00045	0.00307264	yes
XLOC_000789	XLOC_000789	AT1G05113	1:5031942-5036720	q1	q2	NOTEST	0	0	0	0	1	1	no
XLOC_000790	XLOC_000790	TMN2	1:5037575-5040597	q1	q2	OK	43.8252	39.0403	-0.166799	-0.826874	0.18795	0.396205	no
XLOC_000791	XLOC_000791	AT1G14680	1:5040753-5041967	q1	q2	OK	0.952164	1.1725	0.300303	0.785983	0.25675	0.488881	no
XLOC_000792	XLOC_000792	BPC2	1:5042239-5045556	q1	q2	OK	26.7756	30.9089	0.207101	0.89632	0.11445	0.278451	no
XLOC_000793	XLOC_000793	ZHD14	1:5047781-5048753	q1	q2	OK	3.43757	3.21456	-0.0967699	-0.335523	0.65185	0.847158	no
XLOC_000794	XLOC_000794	AT1G05117	1:5051297-5051561	q1	q2	NOTEST	0	0	0	0	1	1	no
XLOC_000795	XLOC_000795	PAP3	1:5058582-5061140	q1	q2	OK	22.9511	16.5803	-0.469095	-1.94228	0.00095	0.00585014	yes
XLOC_000796	XLOC_000796	CYB561C	1:5073030-5074798	q1	q2	OK	4.7077	2.44576	-0.944739	-3.31276	5e-05	0.000427683	yes
XLOC_000797	XLOC_000797	AT1G14755	1:5083675-5085263	q1	q2	NOTEST	0	0	0	0	1	1	no
XLOC_000798	XLOC_000798	AT1G14780	1:5090808-5098270	q1	q2	OK	1.959	2.05735	0.0706694	0.178328	0.7708	0.911011	no
XLOC_000799	XLOC_000799	AT1G14800	1:5099571-5104850	q1	q2	NOTEST	0.00884851	0	#NAME?	0	1	1	no
XLOC_000800	XLOC_000800	AT1G05123	1:5099571-5104850	q1	q2	OK	0.722803	0.31151	-1.21432	-0.266528	0.62925	0.833566	no
XLOC_000801	XLOC_000801	NUDT18	1:5124669-5126280	q1	q2	OK	6.47376	7.01872	0.116603	0.480354	0.4755	0.718594	no
XLOC_000802	XLOC_000802	AT1G05127	1:5131511-5131859	q1	q2	NOTEST	0	0	0	0	1	1	no
XLOC_000803	XLOC_000803	AT1G14890	1:5136873-5137982	q1	q2	OK	18.4959	8.46638	-1.12739	-5.10501	5e-05	0.000427683	yes
XLOC_000804	XLOC_000804	AT1G05133	1:5146657-5147266	q1	q2	NOTEST	0	0	0	0	1	1	no
XLOC_000805	XLOC_000805	GAI	1:5148981-5151415	q1	q2	OK	10.9205	8.91747	-0.292335	-1.33625	0.036	0.116001	no
XLOC_000806	XLOC_000806	SCPL50	1:5168463-5170571	q1	q2	NOTEST	0.0111659	0.00606952	-0.879443	0	1	1	no
XLOC_000807	XLOC_000807	AT1G15010	1:5171180-5171956	q1	q2	OK	0.827209	1.04108	0.331757	0.790305	0.3214	0.565617	no
XLOC_000808	XLOC_000808	AT1G15015	1:5172080-5176479	q1	q2	NOTEST	0	0	0	0	1	1	no
XLOC_000809	XLOC_000809	AT1G15030	1:5177479-5181402	q1	q2	OK	20.0925	21.5095	0.0983124	0.390569	0.5483	0.777345	no
XLOC_000810	XLOC_000810	AT1G05147	1:5177479-5181402	q1	q2	OK	3.91175	9.81056	1.32652	1.15471	0.07555	0.205079	no
XLOC_000811	XLOC_000811	LPP2	1:5187548-5189673	q1	q2	OK	4.62245	1.73094	-1.4171	-4.78002	5e-05	0.000427683	yes
XLOC_000812	XLOC_000812	AT1G05153	1:5191673-5192854	q1	q2	OK	0.701015	0.427564	-0.713307	-0.389564	0.56485	0.78951	no
XLOC_000813	XLOC_000813	AT1G15085	1:5191673-5192854	q1	q2	NOTEST	0	0	0	0	1	1	no
XLOC_000814	XLOC_000814	AT1G15110	1:5198939-5202315	q1	q2	OK	7.34822	6.83405	-0.104653	-0.403362	0.4799	0.722519	no
XLOC_000815	XLOC_000815	AT1G15120,AT1G15125	1:5202592-5205964	q1	q2	OK	79.2574	78.5495	-0.0129423	-0.0596199	0.93055	0.976787	no
XLOC_000816	XLOC_000816	DTX10	1:5212474-5215042	q1	q2	OK	0.299093	0.11597	-1.36684	-1.82027	0.00195	0.0107621	yes
XLOC_000817	XLOC_000817	DTX11	1:5215344-5217545	q1	q2	OK	2.26399	2.44327	0.109946	0.368259	0.58275	0.802531	no
XLOC_000818	XLOC_000818	DTX12	1:5220402-5224143	q1	q2	OK	6.86298	6.36146	-0.109477	-0.416081	0.5295	0.762505	no
XLOC_000819	XLOC_000819	DTX13	1:5224293-5226778	q1	q2	OK	17.4252	17.097	-0.027426	-0.117621	0.839	0.941106	no
XLOC_000820	XLOC_000820	FLA19	1:5226981-5228202	q1	q2	OK	0.445094	0.728153	0.710133	1.52639	0.03235	0.106739	no
XLOC_000821	XLOC_000821	AT1G15215	1:5238043-5241541	q1	q2	OK	8.07214	8.56535	0.0855621	0.308222	0.67115	0.85892	no
XLOC_000822	XLOC_000822	AT1G15240	1:5243382-5249676	q1	q2	OK	10.4863	9.12023	-0.201359	-0.594054	0.33755	0.583834	no
XLOC_000823	XLOC_000823	AT1G15260	1:5249759-5250573	q1	q2	OK	28.4414	18.0999	-0.652014	-3.41587	5e-05	0.000427683	yes
XLOC_000824	XLOC_000824	AT1G15280	1:5252284-5256863	q1	q2	OK	23.0727	24.6478	0.0952702	0.423527	0.45885	0.704121	no
XLOC_000825	XLOC_000825	PV42A	1:5274270-5275602	q1	q2	NOTEST	0.0518761	0.0673459	0.37652	0	1	1	no
XLOC_000826	XLOC_000826	WIN1	1:5283267-5284736	q1	q2	NOTEST	0	0.0213115	inf	0	1	1	no
XLOC_000827	XLOC_000827	AT1G15370	1:5286865-5288640	q1	q2	OK	46.5335	59.2467	0.348465	1.94562	0.00715	0.0317213	yes
XLOC_000828	XLOC_000828	AT1G15380	1:5290581-5292582	q1	q2	OK	13.2651	11.6348	-0.189188	-0.667548	0.24705	0.476885	no
XLOC_000829	XLOC_000829	PDF1A	1:5294628-5297075	q1	q2	OK	46.7829	57.4289	0.295795	1.21601	0.08205	0.218339	no
XLOC_000830	XLOC_000830	AT1G15410	1:5297846-5303522	q1	q2	OK	9.95222	11.5855	0.219232	0.524317	0.3977	0.646295	no
XLOC_000831	XLOC_000831	AT1G15430	1:5304097-5309558	q1	q2	OK	7.15545	7.30322	0.0294896	0.06046	0.92805	0.976035	no
XLOC_000832	XLOC_000832	AT1G15470,AT1G15480	1:5315498-5323895	q1	q2	OK	23.3558	28.8149	0.30303	1.32618	0.0459	0.140125	no
XLOC_000833	XLOC_000833	AATP2	1:5326289-5328875	q1	q2	OK	116.386	156.649	0.428614	2.11253	0.00105	0.00636466	yes
XLOC_000834	XLOC_000834	PCMP-H73	1:5329063-5331711	q1	q2	OK	3.84549	5.60574	0.543737	2.22735	0.00045	0.00307264	yes
XLOC_000835	XLOC_000835	AT1G15540	1:5342089-5343876	q1	q2	NOTEST	0.0228627	0.0515289	1.17239	0	1	1	no
XLOC_000836	XLOC_000836	AT1G05173	1:5356373-5356587	q1	q2	NOTEST	0	0	0	0	1	1	no
XLOC_000837	XLOC_000837	CYCA2-3	1:5361864-5366497	q1	q2	OK	8.09447	6.93326	-0.223401	-0.961121	0.13285	0.310089	no
XLOC_000838	XLOC_000838	AT1G15590	1:5367296-5368670	q1	q2	NOTEST	0	0	0	0	1	1	no
XLOC_000839	XLOC_000839	AT1G15600	1:5368922-5370344	q1	q2	NOTEST	0	0	0	0	1	1	no
XLOC_000840	XLOC_000840	AT1G15610	1:5370676-5371859	q1	q2	NOTEST	0	0	0	0	1	1	no
XLOC_000841	XLOC_000841	AT1G15620	1:5373458-5374575	q1	q2	NOTEST	0.0832174	0	#NAME?	0	1	1	no
XLOC_000842	XLOC_000842	AT1G15625	1:5374754-5375910	q1	q2	NOTEST	0.142669	0.0676058	-1.07746	0	1	1	no
XLOC_000843	XLOC_000843	AT1G15630	1:5376792-5378056	q1	q2	NOTEST	0.110298	0.038558	-1.5163	0	1	1	no
XLOC_000844	XLOC_000844	AT1G15640	1:5378885-5380239	q1	q2	OK	0.28081	0.258411	-0.119925	-0.15695	0.77545	0.912984	no
XLOC_000845	XLOC_000845	AT1G15650	1:5380906-5380988	q1	q2	NOTEST	0	0	0	0	1	1	no
XLOC_000846	XLOC_000846	CENP-C	1:5381031-5385380	q1	q2	OK	8.19382	9.55616	0.221896	1.00467	0.1038	0.259349	no
XLOC_000847	XLOC_000847	AT1G15670	1:5389951-5391672	q1	q2	OK	14.887	41.4208	1.4763	7.03791	5e-05	0.000427683	yes
XLOC_000848	XLOC_000848	AT1G15680	1:5393406-5394639	q1	q2	NOTEST	0	0	0	0	1	1	no
XLOC_000849	XLOC_000849	AVP1	1:5398925-5403853	q1	q2	OK	236.521	206.648	-0.194797	-0.881839	0.1522	0.341239	no
XLOC_000850	XLOC_000850	TYRAAT2	1:5404129-5405910	q1	q2	OK	11.1661	14.7473	0.401323	1.8772	0.004	0.0196808	yes
XLOC_000851	XLOC_000851	TRFL5	1:5406024-5410043	q1	q2	NOTEST	0.22112	0.297204	0.426623	0	1	1	no
XLOC_000852	XLOC_000852	AT1G15740	1:5410907-5421033	q1	q2	OK	15.2893	19.6721	0.363627	0.770335	0.22285	0.445404	no
XLOC_000853	XLOC_000853	AT1G05197	1:5421187-5421431	q1	q2	NOTEST	0	0	0	0	1	1	no
XLOC_000854	XLOC_000854	AT1G15760	1:5425615-5426666	q1	q2	OK	2.5309	0.826779	-1.61407	-4.352	5e-05	0.000427683	yes
XLOC_000855	XLOC_000855	AT1G15810	1:5444219-5447880	q1	q2	OK	18.5425	23.0926	0.31659	0.106021	0.8773	0.956961	no
XLOC_000856	XLOC_000856	AT1G05207	1:5444219-5447880	q1	q2	OK	1352.82	1389.77	0.0388784	0.0292395	0.95885	0.986446	no
XLOC_000857	XLOC_000857	AT1G15830	1:5448059-5450617	q1	q2	OK	5.69681	5.04118	-0.17639	-0.597176	0.2944	0.53428	no
XLOC_000858	XLOC_000858	AT1G15840	1:5451431-5452374	q1	q2	NOTEST	0.125152	0	#NAME?	0	1	1	no
XLOC_000859	XLOC_000859	AT1G15860	1:5454765-5457022	q1	q2	OK	30.9972	39.0182	0.332009	1.43655	0.01235	0.0495421	yes
XLOC_000860	XLOC_000860	AT1G15870	1:5457083-5460359	q1	q2	OK	2.65563	3.32708	0.325201	0.547794	0.46545	0.710083	no
XLOC_000861	XLOC_000861	AT1G15885,AT1G15890,AT1G15900	1:5460476-5464947	q1	q2	OK	7.49291	7.24688	-0.0481656	-0.173329	0.8351	0.93951	no
XLOC_000862	XLOC_000862	FDM1	1:5465250-5469180	q1	q2	OK	6.78407	8.00228	0.23826	1.05542	0.09405	0.241359	no
XLOC_000863	XLOC_000863	CAF1-2	1:5469254-5471149	q1	q2	OK	8.52783	8.6147	0.0146224	0.0535623	0.92755	0.975964	no
XLOC_000864	XLOC_000864	RPS12A	1:5471315-5473048	q1	q2	OK	335.994	468.809	0.480567	2.12885	0.00035	0.00246327	yes
XLOC_000865	XLOC_000865	AT1G15940	1:5473358-5478405	q1	q2	OK	8.29505	10.1541	0.29174	1.33716	0.02875	0.0973246	no
XLOC_000866	XLOC_000866	CCR1	1:5478602-5486105	q1	q2	OK	50.0341	62.1075	0.311855	0.862707	0.2203	0.442032	no
XLOC_000867	XLOC_000867	PNSB1	1:5489144-5494192	q1	q2	OK	116.505	134.378	0.205899	1.04689	0.1055	0.262523	no
XLOC_000868	XLOC_000868	AT1G16000	1:5494532-5495359	q1	q2	OK	75.8783	75.8096	-0.0013075	-0.00920989	0.99185	0.996687	no
XLOC_000869	XLOC_000869	CCZ1A	1:5498011-5501959	q1	q2	OK	7.98624	10.3474	0.373675	1.35974	0.03485	0.113125	no
XLOC_000870	XLOC_000870	AT1G16025	1:5498011-5501959	q1	q2	OK	2.38574	22.7968	3.25632	2.27747	0.0053	0.0247961	yes
XLOC_000871	XLOC_000871	AT1G16040	1:5504607-5507059	q1	q2	OK	6.63429	5.4919	-0.272637	-0.949119	0.09235	0.2381	no
XLOC_000872	XLOC_000872	ADAP	1:5508310-5513980	q1	q2	OK	2.69001	1.90976	-0.49422	-0.989876	0.1404	0.322474	no
XLOC_000873	XLOC_000873	AT1G16080	1:5514261-5516027	q1	q2	OK	98.1757	97.391	-0.0115781	-0.061695	0.9286	0.976176	no
XLOC_000874	XLOC_000874	WAKL7	1:5516258-5517822	q1	q2	OK	2.16049	0.892921	-1.27476	-3.54374	5e-05	0.000427683	yes
XLOC_000875	XLOC_000875	WAKL6	1:5518218-5520929	q1	q2	OK	3.51928	3.04464	-0.209006	-0.80094	0.2063	0.422653	no
XLOC_000876	XLOC_000876	WAKL1,WAKL2	1:5522601-5528212	q1	q2	OK	1.00319	0.899241	-0.157822	-0.424435	0.4629	0.707986	no
XLOC_000877	XLOC_000877	WAKL4	1:5532297-5535060	q1	q2	NOTEST	0.229202	0.116413	-0.977367	0	1	1	no
XLOC_000878	XLOC_000878	WAKL5	1:5535765-5538501	q1	q2	NOTEST	0.0806124	0.0763058	-0.079209	0	1	1	no
XLOC_000879	XLOC_000879	AT1G16180	1:5540049-5542902	q1	q2	OK	64.1832	34.4053	-0.899566	-4.02747	5e-05	0.000427683	yes
XLOC_000880	XLOC_000880	RAD23A	1:5543118-5547753	q1	q2	OK	25.7073	31.694	0.302032	0.915912	0.17415	0.375823	no
XLOC_000881	XLOC_000881	AT1G16220	1:5548261-5550770	q1	q2	OK	3.1819	2.19555	-0.535309	-1.90664	0.003	0.0154885	yes
XLOC_000882	XLOC_000882	AT1G05223	1:5552867-5553111	q1	q2	NOTEST	0	0	0	0	1	1	no
XLOC_000883	XLOC_000883	AT1G16250	1:5556963-5562192	q1	q2	OK	4.03399	4.26595	0.0806602	0.211423	0.7401	0.896302	no
XLOC_000884	XLOC_000884	AT1G16270	1:5562860-5570679	q1	q2	OK	7.48885	8.41802	0.168738	0.588755	0.3309	0.576346	no
XLOC_000885	XLOC_000885	GAPCP2	1:5574256-5577622	q1	q2	OK	18.0363	18.865	0.0648083	0.315835	0.62825	0.832867	no
XLOC_000886	XLOC_000886	MTP10	1:5578264-5580730	q1	q2	OK	3.40619	1.65264	-1.04339	-3.00672	5e-05	0.000427683	yes
XLOC_000887	XLOC_000887	AT1G16320	1:5580820-5582154	q1	q2	OK	23.4666	23.6598	0.0118276	0.060358	0.93135	0.97707	no
XLOC_000888	XLOC_000888	AT1G16350	1:5587721-5593098	q1	q2	OK	50.417	70.765	0.489125	2.05553	0.0006	0.00394728	yes
XLOC_000889	XLOC_000889	38991	1:5596632-5601367	q1	q2	OK	1.66233	0.505323	-1.71793	-3.87791	5e-05	0.000427683	yes
XLOC_000890	XLOC_000890	37895	1:5602785-5604770	q1	q2	OK	7.14309	2.70106	-1.40302	-5.46784	5e-05	0.000427683	yes
XLOC_000891	XLOC_000891	CYP79F2	1:5605043-5607498	q1	q2	OK	22.6171	3.86678	-2.54821	-10.9244	5e-05	0.000427683	yes
XLOC_000892	XLOC_000892	CYP79F1	1:5608681-5612064	q1	q2	OK	21.798	2.59596	-3.06985	-11.1747	5e-05	0.000427683	yes
XLOC_000893	XLOC_000893	MED22A	1:5614592-5615660	q1	q2	OK	7.48514	5.9659	-0.327289	-1.35367	0.08825	0.230368	no
XLOC_000894	XLOC_000894	RHS3	1:5615807-5617672	q1	q2	OK	0.886208	0.636338	-0.477852	-1.16535	0.0831	0.220373	no
XLOC_000895	XLOC_000895	AT1G16445	1:5617785-5619456	q1	q2	OK	5.62229	4.64272	-0.276187	-1.07341	0.1352	0.314007	no
XLOC_000896	XLOC_000896	PAB1	1:5622745-5625683	q1	q2	OK	69.3178	83.7137	0.272238	1.22067	0.03295	0.108265	no
XLOC_000897	XLOC_000897	AT1G05227,AT1G16489	1:5625698-5631131	q1	q2	OK	0.722715	0.729904	0.014279	0.0187159	0.98205	0.993358	no
XLOC_000898	XLOC_000898	AT1G16500	1:5638778-5640202	q1	q2	OK	3.00988	1.27717	-1.23676	-3.7319	5e-05	0.000427683	yes
XLOC_000899	XLOC_000899	AT1G05233	1:5642763-5642985	q1	q2	NOTEST	0	0	0	0	1	1	no
XLOC_000900	XLOC_000900	AT1G05237	1:5646665-5646969	q1	q2	NOTEST	0	0	0	0	1	1	no
XLOC_000901	XLOC_000901	AT1G16520	1:5648635-5651167	q1	q2	OK	18.0759	20.6063	0.189017	0.9308	0.1668	0.364706	no
XLOC_000902	XLOC_000902	SIR3	1:5659369-5665488	q1	q2	OK	3.75925	3.5061	-0.100576	-0.374892	0.5188	0.754259	no
XLOC_000903	XLOC_000903	AT1G16560	1:5668383-5673600	q1	q2	OK	36.984	24.6007	-0.588201	-2.45761	0.0004	0.00276891	yes
XLOC_000904	XLOC_000904	REV7	1:5673706-5675143	q1	q2	OK	2.94651	2.35791	-0.3215	-0.863949	0.13275	0.309937	no
XLOC_000905	XLOC_000905	AT1G16640	1:5686524-5687727	q1	q2	OK	1.68906	2.28914	0.438583	1.32562	0.07935	0.21287	no
XLOC_000906	XLOC_000906	AT1G16650	1:5687870-5691369	q1	q2	OK	4.95443	5.83648	0.236379	0.861984	0.135	0.313701	no
XLOC_000907	XLOC_000907	CRPK1	1:5697215-5699870	q1	q2	OK	3.69853	4.20175	0.184039	0.713261	0.2653	0.499338	no
XLOC_000908	XLOC_000908	AT1G16680,AT1G16690	1:5702152-5709563	q1	q2	OK	10.1344	9.14115	-0.148806	-0.623052	0.2956	0.535757	no
XLOC_000909	XLOC_000909	AT1G16700,AT1G16705,HAC12	1:5709623-5722614	q1	q2	OK	71.2722	82.0956	0.203965	0.983825	0.1484	0.335161	no
XLOC_000910	XLOC_000910	HCF173	1:5722890-5727406	q1	q2	OK	74.0446	85.507	0.207647	0.933386	0.1359	0.31514	no
XLOC_000911	XLOC_000911	AT1G05257	1:5722890-5727406	q1	q2	OK	585.163	212.116	-1.46398	-0.354897	0.5763	0.797763	no
XLOC_000912	XLOC_000912	AT1G16740	1:5727621-5731934	q1	q2	OK	87.0062	96.9045	0.155445	0.882585	0.2815	0.518965	no
XLOC_000913	XLOC_000913	AT1G16760	1:5734189-5737704	q1	q2	NOTEST	0	0	0	0	1	1	no
XLOC_000914	XLOC_000914	AT1G16770	1:5737838-5739377	q1	q2	OK	0.295561	0.338484	0.195632	0.270021	0.62745	0.832468	no
XLOC_000915	XLOC_000915	AT1G16790	1:5739467-5755468	q1	q2	NOTEST	0.022553	0.0362694	0.685432	0	1	1	no
XLOC_000916	XLOC_000916	AT1G16810	1:5755587-5758653	q1	q2	OK	134.17	152.833	0.187894	1.25168	0.1574	0.349753	no
XLOC_000917	XLOC_000917	AT1G05267,AT1G05273,U2	1:5755587-5758653	q1	q2	OK	26.5129	31.2793	0.238517	0.107485	0.8596	0.949863	no
XLOC_000918	XLOC_000918	RTNLB23	1:5758854-5760509	q1	q2	OK	7.679	7.95004	0.0500429	0.149867	0.78985	0.91964	no
XLOC_000919	XLOC_000919	AT1G16830	1:5760625-5762619	q1	q2	OK	1.11763	0.78205	-0.515115	-1.40445	0.03045	0.101792	no
XLOC_000920	XLOC_000920	AT1G16860	1:5767299-5770602	q1	q2	OK	16.4078	16.0209	-0.0344247	-0.164582	0.79445	0.922022	no
XLOC_000921	XLOC_000921	ACR11	1:5773511-5778529	q1	q2	OK	236.286	281.601	0.25312	1.14369	0.0915	0.236555	no
XLOC_000922	XLOC_000922	AT1G05277	1:5773511-5778529	q1	q2	OK	0.424633	0.56919	0.422694	0.0472127	0.7796	0.915077	no
XLOC_000923	XLOC_000923	LSH8	1:5785002-5785959	q1	q2	NOTEST	0.285029	0.168073	-0.762022	0	1	1	no
XLOC_000924	XLOC_000924	AT1G16930	1:5789678-5791752	q1	q2	OK	1.30051	1.20477	-0.11032	-0.280686	0.6258	0.831235	no
XLOC_000925	XLOC_000925	AT1G16940	1:5791982-5793491	q1	q2	NOTEST	0	0	0	0	1	1	no
XLOC_000926	XLOC_000926	AT1G16945	1:5793904-5794197	q1	q2	NOTEST	0	0	0	0	1	1	no
XLOC_000927	XLOC_000927	CEP13	1:5795878-5796666	q1	q2	NOTEST	0	0.0292064	inf	0	1	1	no
XLOC_000928	XLOC_000928	AT1G16960	1:5799740-5805811	q1	q2	OK	5.09574	3.07461	-0.72889	-1.30704	0.0853	0.224643	no
XLOC_000929	XLOC_000929	TPS2	1:5807199-5811610	q1	q2	NOTEST	0	0	0	0	1	1	no
XLOC_000930	XLOC_000930	ATTPS3	1:5812727-5816662	q1	q2	NOTEST	0	0	0	0	1	1	no
XLOC_000931	XLOC_000931	AT1G17010	1:5817566-5819352	q1	q2	NOTEST	0.00752351	0	#NAME?	0	1	1	no
XLOC_000932	XLOC_000932	SRG1	1:5820079-5822013	q1	q2	OK	4.32507	5.52679	0.353719	1.39908	0.0326	0.10736	no
XLOC_000933	XLOC_000933	AT1G17030	1:5822308-5824464	q1	q2	OK	0.569114	0.0701638	-3.01992	-3.98326	0.0001	0.000806995	yes
XLOC_000934	XLOC_000934	SHA	1:5824770-5828266	q1	q2	OK	2.01892	1.96666	-0.0378365	-0.119188	0.83515	0.939549	no
XLOC_000935	XLOC_000935	SPS2	1:5828816-5831383	q1	q2	OK	29.3337	27.3239	-0.102398	-0.449562	0.43105	0.678768	no
XLOC_000936	XLOC_000936	AT1G17065	1:5832093-5835488	q1	q2	OK	5.45309	5.39074	-0.0165898	-0.0312953	0.95855	0.986415	no
XLOC_000937	XLOC_000937	STIPL1	1:5837498-5841745	q1	q2	OK	4.69516	5.58457	0.250272	0.70484	0.2554	0.487115	no
XLOC_000938	XLOC_000938	AT1G17100	1:5844645-5845661	q1	q2	OK	116.926	97.7939	-0.257779	-1.48716	0.04345	0.134326	no
XLOC_000939	XLOC_000939	CAT8	1:5851859-5853987	q1	q2	OK	6.60264	6.61495	0.00268755	0.0115628	0.9866	0.994788	no
XLOC_000940	XLOC_000940	AT1G17130	1:5854092-5858550	q1	q2	OK	33.2828	36.7986	0.144875	0.495362	0.45995	0.705211	no
XLOC_000941	XLOC_000941	AT1G05297	1:5854092-5858550	q1	q2	OK	0.0646087	1.49625	4.53348	0.252798	0.3865	0.634788	no
XLOC_000942	XLOC_000942	AT1G17150,AT1G17160	1:5865706-5869436	q1	q2	OK	15.6665	20.2837	0.372638	1.53732	0.0074	0.0326159	yes
XLOC_000943	XLOC_000943	GSTU24	1:5869542-5870883	q1	q2	OK	68.393	65.6593	-0.0588491	-0.319393	0.64065	0.840603	no
XLOC_000944	XLOC_000944	GSTU25	1:5872023-5873124	q1	q2	OK	99.4046	106.906	0.104957	0.596238	0.4015	0.650125	no
XLOC_000945	XLOC_000945	GSTU26	1:5875294-5876620	q1	q2	OK	17.759	21.0553	0.245639	1.23167	0.0834	0.220955	no
XLOC_000946	XLOC_000946	AT1G17200	1:5878389-5884773	q1	q2	OK	45.3329	36.8877	-0.297416	-0.859288	0.2546	0.486137	no
XLOC_000947	XLOC_000947	FUG1	1:5885006-5890500	q1	q2	OK	98.2826	108.517	0.14291	0.664696	0.26885	0.503616	no
XLOC_000948	XLOC_000948	AT1G17230	1:5890615-5895141	q1	q2	OK	2.36831	1.2334	-0.941218	-3.25803	5e-05	0.000427683	yes
XLOC_000949	XLOC_000949	RTFL11	1:5895350-5896250	q1	q2	NOTEST	0.16637	0.0901316	-0.884288	0	1	1	no
XLOC_000950	XLOC_000950	AT1G17255	1:5899971-5903773	q1	q2	NOTEST	0.254392	0.113754	-1.16114	0	1	1	no
XLOC_000951	XLOC_000951	AHA10	1:5904057-5908898	q1	q2	OK	0.647079	0.331436	-0.965211	-2.33092	0.0005	0.00336747	yes
XLOC_000952	XLOC_000952	AT1G17285	1:5920541-5921483	q1	q2	OK	4.40793	2.25841	-0.964789	-2.16843	0.0003	0.00214924	yes
XLOC_000953	XLOC_000953	ALAAT1	1:5922331-5926400	q1	q2	OK	71.9788	116.656	0.69662	3.42451	5e-05	0.000427683	yes
XLOC_000954	XLOC_000954	AT1G17300	1:5926635-5927784	q1	q2	OK	3.33791	1.33301	-1.32425	-2.65621	0.0001	0.000806995	yes
XLOC_000955	XLOC_000955	AT1G17330	1:5929825-5931926	q1	q2	OK	10.7042	12.5976	0.234973	1.08578	0.12175	0.291116	no
XLOC_000956	XLOC_000956	SAC5	1:5933779-5938817	q1	q2	OK	5.1188	5.7841	0.176287	0.758236	0.2127	0.431454	no
XLOC_000957	XLOC_000957	AT1G17350,SAUR77	1:5940291-5944465	q1	q2	OK	18.2738	20.5751	0.17113	0.684701	0.23525	0.46171	no
XLOC_000958	XLOC_000958	AT1G17360	1:5946447-5957511	q1	q2	OK	10.3392	11.0606	0.0972982	0.278096	0.645	0.843254	no
XLOC_000959	XLOC_000959	AT1G05307	1:5962529-5962906	q1	q2	NOTEST	0	0	0	0	1	1	no
XLOC_000960	XLOC_000960	LOX3	1:5977322-5981521	q1	q2	OK	3.95565	4.29667	0.119302	0.484881	0.4281	0.676081	no
XLOC_000961	XLOC_000961	AT1G17430	1:5982144-5987934	q1	q2	OK	4.59949	1.93409	-1.24982	-1.91239	0.01065	0.0439715	yes
XLOC_000962	XLOC_000962	EFL4	1:5997056-5998599	q1	q2	OK	8.00163	13.1371	0.715279	2.39005	5e-05	0.000427683	yes
XLOC_000963	XLOC_000963	TRFL3	1:5998764-6002732	q1	q2	OK	1.62165	2.1999	0.439975	1.33346	0.02215	0.0792026	no
XLOC_000964	XLOC_000964	DRG1	1:6002887-6006410	q1	q2	OK	52.5084	68.4957	0.383465	1.73869	0.00205	0.0112241	yes
XLOC_000965	XLOC_000965	AT1G17490	1:6006412-6009420	q1	q2	OK	23.3317	25.8278	0.146633	0.50757	0.37365	0.622051	no
XLOC_000966	XLOC_000966	ALA4	1:6017807-6023503	q1	q2	OK	5.5925	4.33124	-0.368713	-1.5222	0.0083	0.0357779	yes
XLOC_000967	XLOC_000967	TIM23-1	1:6024635-6029115	q1	q2	OK	16.9094	22.2081	0.393257	1.26099	0.0289	0.0977037	no
XLOC_000968	XLOC_000968	AT1G17545	1:6033108-6033908	q1	q2	NOTEST	0	0	0	0	1	1	no
XLOC_000969	XLOC_000969	HAB2	1:6034269-6037398	q1	q2	OK	9.91731	7.36769	-0.428736	-1.74231	0.00245	0.0130676	yes
XLOC_000970	XLOC_000970	tRNA-Ser	1:6038756-6038838	q1	q2	NOTEST	0	0	0	0	1	1	no
XLOC_000971	XLOC_000971	XI-1	1:6039249-6049685	q1	q2	OK	6.05373	7.48091	0.30539	1.37974	0.0207	0.0750196	no
XLOC_000972	XLOC_000972	CHS1	1:6052935-6058357	q1	q2	OK	0.652751	0.413542	-0.6585	-1.09521	0.05195	0.154045	no
XLOC_000973	XLOC_000973	AT1G17615	1:6059388-6060851	q1	q2	NOTEST	0	0	0	0	1	1	no
XLOC_000974	XLOC_000974	AT1G17620	1:6061894-6063362	q1	q2	OK	27.9311	4.03224	-2.79222	-11.9608	5e-05	0.000427683	yes
XLOC_000975	XLOC_000975	PCMP-E72	1:6064481-6074525	q1	q2	OK	1.0027	0.981712	-0.0305183	-0.0291772	0.96205	0.987194	no
XLOC_000976	XLOC_000976	tRNA-Asp	1:6075819-6075891	q1	q2	NOTEST	0	0	0	0	1	1	no
XLOC_000977	XLOC_000977	AT1G17680	1:6076070-6082395	q1	q2	OK	5.0261	6.06462	0.270978	1.08309	0.05955	0.171158	no
XLOC_000978	XLOC_000978	PRA1F1	1:6089459-6090339	q1	q2	OK	2.80703	0.43538	-2.6887	-6.09164	5e-05	0.000427683	yes
XLOC_000979	XLOC_000979	CHMP1A	1:6099038-6100397	q1	q2	OK	28.891	34.2609	0.245939	1.30947	0.0684	0.190196	no
XLOC_000980	XLOC_000980	PGDH	1:6100960-6105347	q1	q2	OK	22.6142	30.37	0.425417	1.87882	0.00105	0.00636466	yes
XLOC_000981	XLOC_000981	PEPR2	1:6106322-6116617	q1	q2	OK	0.790681	0.291205	-1.44106	-1.57108	0.01945	0.0713737	no
XLOC_000982	XLOC_000982	SUVH7	1:6120740-6122822	q1	q2	NOTEST	0	0	0	0	1	1	no
XLOC_000983	XLOC_000983	AT1G17780	1:6123566-6127567	q1	q2	OK	8.48203	6.76407	-0.326517	-1.1035	0.12515	0.296842	no
XLOC_000984	XLOC_000984	ENODL22	1:6128822-6129508	q1	q2	NOTEST	0	0	0	0	1	1	no
XLOC_000985	XLOC_000985	TIP3-2	1:6130024-6135345	q1	q2	NOTEST	0.025086	0.101584	2.01772	0	1	1	no
XLOC_000986	XLOC_000986	ABCG11	1:6142401-6148940	q1	q2	OK	23.3878	27.8644	0.252665	0.897344	0.1459	0.331278	no
XLOC_000987	XLOC_000987	AT1G05343	1:6142401-6148940	q1	q2	NOTEST	0	1.87422	inf	0	1	1	no
XLOC_000988	XLOC_000988	KTI2	1:6149177-6152222	q1	q2	OK	0.0248221	0.9939	5.3234	0.519369	0.24075	0.469059	no
XLOC_000989	XLOC_000989	AT1G05353	1:6149177-6152222	q1	q2	OK	3.19058	28.7799	3.17317	0.472904	0.3811	0.629353	no
XLOC_000990	XLOC_000990	WAKL13	1:6159125-6161615	q1	q2	NOTEST	0	0	0	0	1	1	no
XLOC_000991	XLOC_000991	AT1G05357	1:6161869-6165820	q1	q2	OK	0.32407	0.548121	0.758188	0.225806	0.7282	0.890108	no
XLOC_000992	XLOC_000992	MYB52	1:6177480-6179289	q1	q2	OK	0.678411	0.730675	0.10707	0.246158	0.72355	0.887571	no
XLOC_000993	XLOC_000993	AT1G17970	1:6184716-6191708	q1	q2	OK	10.8517	14.4644	0.414592	1.22344	0.0639	0.180744	no
XLOC_000994	XLOC_000994	AT1G18010	1:6199689-6201759	q1	q2	NOTEST	0.00418245	0	#NAME?	0	1	1	no
XLOC_000995	XLOC_000995	AT1G18020,AT1G18030	1:6202234-6209528	q1	q2	OK	9.48147	8.76322	-0.113651	-0.398079	0.5602	0.785938	no
XLOC_000996	XLOC_000996	AT1G05367	1:6202234-6209528	q1	q2	NOTEST	0	0	0	0	1	1	no
XLOC_000997	XLOC_000997	AT1G05373	1:6219398-6219730	q1	q2	NOTEST	0	0	0	0	1	1	no
XLOC_000998	XLOC_000998	MIR159B	1:6220645-6220841	q1	q2	OK	3.30359	1.99858	-0.725059	-3.63482	0.43125	0.678979	no
XLOC_000999	XLOC_000999	RACK1A	1:6222200-6224242	q1	q2	OK	461.578	596.028	0.368804	1.81761	0.00725	0.0320681	yes
XLOC_001000	XLOC_001000	AT1G18090	1:6224404-6230194	q1	q2	OK	3.21859	4.05277	0.332481	0.863689	0.17955	0.38392	no
XLOC_001001	XLOC_001001	AT1G05383	1:6224404-6230194	q1	q2	NOTEST	0	0	0	0	1	1	no
XLOC_001002	XLOC_001002	AT1G18130	1:6235894-6238799	q1	q2	NOTEST	0	0	0	0	1	1	no
XLOC_001003	XLOC_001003	AT1G18160,AT1G18180,FKBP17-2	1:6248618-6261501	q1	q2	OK	49.5932	56.4113	0.185841	0.77437	0.25185	0.482656	no
XLOC_001004	XLOC_001004	AT1G18193	1:6262601-6263258	q1	q2	OK	2.21886	1.19371	-0.89437	-2.60647	0.02445	0.0856722	no
XLOC_001005	XLOC_001005	AT1G05387	1:6269848-6270159	q1	q2	NOTEST	0	0	0	0	1	1	no
XLOC_001006	XLOC_001006	AT1G18280	1:6294159-6295372	q1	q2	NOTEST	0.123034	0	#NAME?	0	1	1	no
XLOC_001007	XLOC_001007	AT1G18290	1:6297218-6298328	q1	q2	OK	1.28586	0.866008	-0.570279	-1.45466	0.04345	0.134326	no
XLOC_001008	XLOC_001008	NUDT4	1:6299668-6301139	q1	q2	OK	5.43049	3.68086	-0.561041	-2.121	0.00295	0.0152802	yes
XLOC_001009	XLOC_001009	AT1G18320	1:6304359-6305689	q1	q2	OK	3.35216	1.54687	-1.11573	-3.39061	0.0003	0.00214924	yes
XLOC_001010	XLOC_001010	MKK7	1:6315635-6324378	q1	q2	OK	0.39197	0.506438	0.369643	0.169369	0.81185	0.92994	no
XLOC_001011	XLOC_001011	AT1G18390	1:6325535-6330179	q1	q2	OK	4.85509	2.95502	-0.716331	-2.32961	0.00015	0.00116385	yes
XLOC_001012	XLOC_001012	BEE1	1:6331397-6333856	q1	q2	OK	18.7732	23.3176	0.312745	1.26101	0.02725	0.0932673	no
XLOC_001013	XLOC_001013	ALMT3	1:6342939-6345835	q1	q2	OK	3.60304	2.13937	-0.752027	-1.87703	0.00055	0.0036587	yes
XLOC_001014	XLOC_001014	tRNA-Asp	1:6342939-6345835	q1	q2	NOTEST	0	0	0	0	1	1	no
XLOC_001015	XLOC_001015	AT1G18440	1:6345973-6347918	q1	q2	OK	25.0441	30.3359	0.276555	1.16967	0.0401	0.126246	no
XLOC_001016	XLOC_001016	ARP4	1:6348047-6352010	q1	q2	OK	27.115	33.9155	0.322853	1.62638	0.01265	0.0504928	no
XLOC_001017	XLOC_001017	AT1G18460	1:6352324-6360344	q1	q2	OK	10.0518	5.73932	-0.808504	-2.51719	5e-05	0.000427683	yes
XLOC_001018	XLOC_001018	PCMP-H8,SLP2	1:6361585-6366263	q1	q2	OK	19.0624	17.6326	-0.112488	-0.522362	0.42525	0.673622	no
XLOC_001019	XLOC_001019	AT1G18486,PCO3	1:6366396-6368879	q1	q2	OK	8.71025	8.86921	0.0260919	0.0983263	0.86215	0.950978	no
XLOC_001020	XLOC_001020	IPMS1	1:6368965-6373080	q1	q2	OK	30.6831	54.9049	0.839491	4.11668	5e-05	0.000427683	yes
XLOC_001021	XLOC_001021	TET16	1:6373264-6374090	q1	q2	NOTEST	0	0.0651684	inf	0	1	1	no
XLOC_001022	XLOC_001022	TET11	1:6374905-6376333	q1	q2	NOTEST	0	0	0	0	1	1	no
XLOC_001023	XLOC_001023	CML15	1:6376622-6378580	q1	q2	NOTEST	0	0	0	0	1	1	no
XLOC_001024	XLOC_001024	AT1G18560	1:6385185-6388180	q1	q2	OK	1.94789	2.03877	0.0657858	0.229856	0.71315	0.881947	no
XLOC_001025	XLOC_001025	MYB51	1:6389398-6391386	q1	q2	OK	6.09166	5.97753	-0.027286	-0.113648	0.85805	0.949127	no
XLOC_001026	XLOC_001026	GAUT11	1:6395768-6398274	q1	q2	OK	7.19321	3.28261	-1.13179	-4.58787	5e-05	0.000427683	yes
XLOC_001027	XLOC_001027	SOT17	1:6398530-6400029	q1	q2	OK	20.6868	16.8145	-0.299003	-1.44774	0.0309	0.10299	no
XLOC_001028	XLOC_001028	RBL12	1:6400281-6402794	q1	q2	OK	11.6722	14.7877	0.341317	1.60526	0.01495	0.057806	no
XLOC_001029	XLOC_001029	AT1G18610	1:6405606-6409532	q1	q2	OK	3.65031	2.79447	-0.385441	-1.3418	0.02055	0.0746184	no
XLOC_001030	XLOC_001030	AT1G18620,RBG6	1:6409654-6418693	q1	q2	OK	29.1587	34.0149	0.222243	0.722502	0.2848	0.522932	no
XLOC_001031	XLOC_001031	AT1G18660	1:6418837-6425898	q1	q2	OK	28.8673	32.9319	0.190049	0.730492	0.2037	0.419114	no
XLOC_001032	XLOC_001032	XXT4	1:6431937-6437236	q1	q2	OK	2.45462	2.06215	-0.251351	-0.632428	0.2699	0.504871	no
XLOC_001033	XLOC_001033	AT1G18700	1:6437473-6444076	q1	q2	OK	14.8306	13.6472	-0.119965	-0.520627	0.359	0.60672	no
XLOC_001034	XLOC_001034	AT1G05413	1:6449228-6449681	q1	q2	NOTEST	0	0	0	0	1	1	no
XLOC_001035	XLOC_001035	AtMYB47	1:6450584-6453263	q1	q2	OK	0.810378	0.333094	-1.28266	-2.61499	0.0007	0.00451021	yes
XLOC_001036	XLOC_001036	PNSB4	1:6457774-6462344	q1	q2	OK	130.286	145.485	0.159186	0.709497	0.37405	0.622365	no
XLOC_001037	XLOC_001037	AT1G18740	1:6463848-6465476	q1	q2	OK	11.6032	16.8752	0.540385	2.55299	0.00025	0.00183284	yes
XLOC_001038	XLOC_001038	AGL65	1:6466666-6469984	q1	q2	OK	1.67037	1.09815	-0.605084	-1.41508	0.01335	0.0527749	no
XLOC_001039	XLOC_001039	AT1G18773	1:6474801-6475979	q1	q2	OK	6.61567	5.46756	-0.274989	-0.784013	0.17105	0.371145	no
XLOC_001040	XLOC_001040	tRNA-Leu	1:6488654-6488735	q1	q2	NOTEST	0	0	0	0	1	1	no
XLOC_001041	XLOC_001041	SEC31A	1:6489232-6494634	q1	q2	NOTEST	0.0319366	0.0430791	0.431777	0	1	1	no
XLOC_001042	XLOC_001042	AT1G05443	1:6500049-6500381	q1	q2	NOTEST	0.206748	0	#NAME?	0	1	1	no
XLOC_001043	XLOC_001043	WRKY61	1:6508775-6511397	q1	q2	OK	1.28352	1.58122	0.300935	0.812572	0.1598	0.35366	no
XLOC_001044	XLOC_001044	ICS2	1:6515372-6519485	q1	q2	OK	6.61782	3.80431	-0.79872	-2.76128	5e-05	0.000427683	yes
XLOC_001045	XLOC_001045	NPF2.9	1:6520720-6526075	q1	q2	OK	6.98347	3.79936	-0.878187	-1.72622	0.00835	0.0359507	yes
XLOC_001046	XLOC_001046	MIR837A	1:6520720-6526075	q1	q2	NOTEST	0	0	0	0	1	1	no
XLOC_001047	XLOC_001047	AT1G05453	1:6520720-6526075	q1	q2	OK	10.9163	13.8236	0.340646	0.510404	0.3756	0.623808	no
XLOC_001048	XLOC_001048	AT1G18900	1:6528983-6538145	q1	q2	OK	6.13276	5.39528	-0.18484	-0.659309	0.29005	0.529289	no
XLOC_001049	XLOC_001049	AT1G18940	1:6543780-6545802	q1	q2	OK	0.410406	0.598317	0.543859	1.22221	0.0619	0.176385	no
XLOC_001050	XLOC_001050	AT1G18950	1:6546176-6552108	q1	q2	OK	10.9155	11.1221	0.0270463	0.115652	0.8409	0.941838	no
XLOC_001051	XLOC_001051	AT1G18960	1:6552751-6554036	q1	q2	NOTEST	0.0710348	0.059019	-0.267346	0	1	1	no
XLOC_001052	XLOC_001052	AT1G18975	1:6554495-6558115	q1	q2	OK	1.19077	0.256253	-2.21626	-1.86019	0.07685	0.207753	no
XLOC_001053	XLOC_001053	AT1G19010	1:6565493-6567662	q1	q2	OK	5.23396	5.14732	-0.0240806	-0.0817229	0.889	0.961655	no
XLOC_001054	XLOC_001054	AT1G19020,AT1G19025	1:6568001-6570939	q1	q2	OK	15.2116	19.4545	0.354934	1.69505	0.03165	0.104909	no
XLOC_001055	XLOC_001055	AT1G19040	1:6576076-6577413	q1	q2	NOTEST	0	0.0317166	inf	0	1	1	no
XLOC_001056	XLOC_001056	AT1G19070,TTN10	1:6584240-6586517	q1	q2	OK	15.2949	16.2034	0.0832437	0.130816	0.8361	0.940027	no
XLOC_001057	XLOC_001057	AT1G19086	1:6588541-6589338	q1	q2	NOTEST	0	0	0	0	1	1	no
XLOC_001058	XLOC_001058	RKF2	1:6589834-6592762	q1	q2	NOTEST	0	0	0	0	1	1	no
XLOC_001059	XLOC_001059	MORC6	1:6594882-6601355	q1	q2	OK	3.81056	3.91838	0.0402561	0.161175	0.79525	0.922473	no
XLOC_001060	XLOC_001060	AT1G19110	1:6602104-6606028	q1	q2	OK	10.9873	11.6587	0.0855744	0.396192	0.51875	0.754258	no
XLOC_001061	XLOC_001061	AT1G19115	1:6606236-6607943	q1	q2	NOTEST	0.156584	0.105881	-0.564492	0	1	1	no
XLOC_001062	XLOC_001062	LSM1A	1:6608114-6612609	q1	q2	OK	31.8772	35.1345	0.140366	0.382198	0.62505	0.830802	no
XLOC_001063	XLOC_001063	AT1G05467	1:6608114-6612609	q1	q2	OK	4.2105	3.40439	-0.306594	-0.257543	0.84745	0.944785	no
XLOC_001064	XLOC_001064	LHCA6	1:6612629-6613972	q1	q2	OK	106.178	96.07	-0.144324	-0.786695	0.25965	0.492239	no
XLOC_001065	XLOC_001065	AT1G19170	1:6616601-6619006	q1	q2	OK	6.27113	5.79689	-0.113446	-0.475019	0.46135	0.706386	no
XLOC_001066	XLOC_001066	TIFY10A	1:6621776-6623668	q1	q2	OK	17.8039	21.8537	0.295683	1.24596	0.0294	0.0990198	no
XLOC_001067	XLOC_001067	CXE1	1:6623822-6624977	q1	q2	OK	1.73533	1.49373	-0.216293	-0.629445	0.3647	0.612621	no
XLOC_001068	XLOC_001068	AT1G05487	1:6642906-6643519	q1	q2	NOTEST	0	0.0260731	inf	0	1	1	no
XLOC_001069	XLOC_001069	RBOHE	1:6643941-6653195	q1	q2	OK	2.88209	2.00602	-0.522779	-1.20468	0.05245	0.155178	no
XLOC_001070	XLOC_001070	AT1G19290,DA1	1:6662416-6669795	q1	q2	OK	7.51239	6.93663	-0.115036	-0.501224	0.42125	0.669692	no
XLOC_001071	XLOC_001071	AT1G05497	1:6670302-6670780	q1	q2	NOTEST	0	0	0	0	1	1	no
XLOC_001072	XLOC_001072	AT1G19320	1:6679280-6680252	q1	q2	OK	0.863638	0.284402	-1.6025	-2.92731	0.00125	0.00739433	yes
XLOC_001073	XLOC_001073	AT1G19340	1:6684466-6687116	q1	q2	OK	1.86924	1.79356	-0.0596307	-0.193365	0.7666	0.909172	no
XLOC_001074	XLOC_001074	BES1	1:6688462-6692566	q1	q2	OK	97.7939	116.094	0.247476	1.18313	0.08195	0.218167	no
XLOC_001075	XLOC_001075	AT1G19373	1:6697177-6697253	q1	q2	NOTEST	0	0	0	0	1	1	no
XLOC_001076	XLOC_001076	AT1G19376	1:6697437-6697524	q1	q2	NOTEST	0	0	0	0	1	1	no
XLOC_001077	XLOC_001077	AT1G19380	1:6697873-6698858	q1	q2	OK	27.4571	7.21855	-1.9274	-8.88844	5e-05	0.000427683	yes
XLOC_001078	XLOC_001078	AT1G19394,AT1G19396,AT1G19397	1:6709772-6711788	q1	q2	OK	20.1383	12.0241	-0.744019	-2.9453	0.0005	0.00336747	yes
XLOC_001079	XLOC_001079	KCS4	1:6728746-6730931	q1	q2	OK	12.6646	6.49144	-0.964186	-4.3029	5e-05	0.000427683	yes
XLOC_001080	XLOC_001080	AT1G19460	1:6738483-6739734	q1	q2	NOTEST	0	0	0	0	1	1	no
XLOC_001081	XLOC_001081	MIR864A	1:6740499-6740591	q1	q2	NOTEST	0	0	0	0	1	1	no
XLOC_001082	XLOC_001082	AT1G19470	1:6741295-6742534	q1	q2	NOTEST	0	0.00879341	inf	0	1	1	no
XLOC_001083	XLOC_001083	AT1G19480	1:6744352-6746635	q1	q2	OK	3.53224	3.81957	0.112827	0.380743	0.51215	0.748967	no
XLOC_001084	XLOC_001084	AT1G19485	1:6746777-6754073	q1	q2	OK	8.57998	7.51123	-0.191924	-0.777235	0.2161	0.4362	no
XLOC_001085	XLOC_001085	NFD5	1:6759858-6762847	q1	q2	OK	15.1855	21.4497	0.498262	2.19209	0.0001	0.000806995	yes
XLOC_001086	XLOC_001086	AT1G19530	1:6763764-6765049	q1	q2	OK	6.47331	13.1178	1.01895	2.68328	5e-05	0.000427683	yes
XLOC_001087	XLOC_001087	AT1G19540	1:6765652-6768290	q1	q2	OK	2.23709	3.58963	0.682213	1.96514	0.00675	0.0302863	yes
XLOC_001088	XLOC_001088	GAMMACA1	1:6774682-6777568	q1	q2	OK	27.904	31.0463	0.153952	0.674339	0.2377	0.464944	no
XLOC_001089	XLOC_001089	AT1G19600	1:6778886-6781222	q1	q2	OK	40.8285	48.5401	0.2496	1.28779	0.05085	0.151526	no
XLOC_001090	XLOC_001090	AT1G19620	1:6783802-6788175	q1	q2	OK	0.741168	0.323675	-1.19525	-1.34137	0.0586	0.169022	no
XLOC_001091	XLOC_001091	AT1G19680	1:6805429-6813063	q1	q2	OK	9.44638	10.2622	0.119511	0.324843	0.61665	0.825405	no
XLOC_001092	XLOC_001092	AT1G05507	1:6813646-6814005	q1	q2	NOTEST	0	0	0	0	1	1	no
XLOC_001093	XLOC_001093	AT1G19710	1:6814703-6822711	q1	q2	OK	8.22606	4.95707	-0.730713	-1.23706	0.0574	0.166451	no
XLOC_001094	XLOC_001094	AT1G19740	1:6824245-6825459	q1	q2	OK	77.9632	106.797	0.454006	2.47468	0.0003	0.00214924	yes
XLOC_001095	XLOC_001095	AT1G19750	1:6826829-6830330	q1	q2	OK	0.85039	0.722186	-0.235755	-0.525859	0.35525	0.602809	no
XLOC_001096	XLOC_001096	PUP14	1:6832324-6836633	q1	q2	OK	35.9181	18.1561	-0.984259	-4.82936	5e-05	0.000427683	yes
XLOC_001097	XLOC_001097	TGD1	1:6846337-6848128	q1	q2	OK	27.6338	32.0184	0.212469	0.931291	0.10635	0.264021	no
XLOC_001098	XLOC_001098	AT1G19830	1:6852115-6852945	q1	q2	OK	0.352982	0.213062	-0.728321	-1.0766	0.17045	0.370195	no
XLOC_001099	XLOC_001099	ARF5	1:6886668-6894752	q1	q2	OK	6.28453	5.4186	-0.213884	-0.652536	0.29255	0.53212	no
XLOC_001100	XLOC_001100	MGH3	1:6904962-6906028	q1	q2	NOTEST	0	0	0	0	1	1	no
XLOC_001101	XLOC_001101	VHA-C2	1:6913000-6916823	q1	q2	OK	173.451	189.213	0.125487	0.553082	0.43695	0.684383	no
XLOC_001102	XLOC_001102	AT1G19930	1:6917019-6918138	q1	q2	NOTEST	0	0	0	0	1	1	no
XLOC_001103	XLOC_001103	HVA22H	1:6924090-6926741	q1	q2	OK	5.08862	3.48669	-0.545415	-2.0665	0.0016	0.0091094	yes
XLOC_001104	XLOC_001104	AT1G19960	1:6927735-6928656	q1	q2	OK	13.9033	16.5359	0.250171	1.21085	0.10565	0.262764	no
XLOC_001105	XLOC_001105	AT1G19968	1:6930260-6930985	q1	q2	NOTEST	0.130014	0.222622	0.775926	0	1	1	no
XLOC_001106	XLOC_001106	AT1G19980	1:6933014-6935053	q1	q2	OK	1.82051	1.10548	-0.719665	-2.11356	0.00155	0.00887549	yes
XLOC_001107	XLOC_001107	AT1G19990	1:6935217-6937666	q1	q2	OK	12.0484	15.0314	0.319129	1.23094	0.03085	0.102873	no
XLOC_001108	XLOC_001108	AT1G20015	1:6941284-6941373	q1	q2	OK	174.568	0	#NAME?	#NAME?	0.02285	0.0812209	no
XLOC_001109	XLOC_001109	LFNR2	1:6942624-6945091	q1	q2	OK	528.335	789.394	0.579294	2.36267	5e-05	0.000427683	yes
XLOC_001110	XLOC_001110	AT1G20030	1:6945424-6947344	q1	q2	OK	5.59358	4.42535	-0.337979	-1.11821	0.0517	0.1535	no
XLOC_001111	XLOC_001111	HYD1	1:6949042-6959605	q1	q2	OK	53.3267	41.6745	-0.355695	-1.25026	0.0297	0.0998042	no
XLOC_001112	XLOC_001112	AT1G20065	1:6949042-6959605	q1	q2	OK	1.20731	1.1761	-0.0377822	-0.013143	0.97435	0.990915	no
XLOC_001113	XLOC_001113	AT1G05533	1:6961364-6961574	q1	q2	NOTEST	0.282266	0	#NAME?	0	1	1	no
XLOC_001114	XLOC_001114	SYT2	1:6962029-6965443	q1	q2	NOTEST	0.0745952	0.100158	0.42513	0	1	1	no
XLOC_001115	XLOC_001115	ARAC4	1:6966841-6969009	q1	q2	OK	33.4953	34.4325	0.0398108	0.204401	0.754	0.902946	no
XLOC_001116	XLOC_001116	FREE1	1:6971423-6975130	q1	q2	OK	27.857	37.753	0.438553	2.15761	0.00055	0.0036587	yes
XLOC_001117	XLOC_001117	AT1G20120	1:6975338-6977267	q1	q2	NOTEST	0.0193791	0.0758837	1.96929	0	1	1	no
XLOC_001118	XLOC_001118	APG	1:6977752-6980241	q1	q2	NOTEST	0.0446832	0.0569817	0.350766	0	1	1	no
XLOC_001119	XLOC_001119	AT1G20132	1:6981263-6983627	q1	q2	NOTEST	0	0	0	0	1	1	no
XLOC_001120	XLOC_001120	AT1G20135	1:6984041-6985703	q1	q2	NOTEST	0	0	0	0	1	1	no
XLOC_001121	XLOC_001121	ASK4	1:6986311-6990362	q1	q2	OK	7.08625	7.77017	0.132923	0.521252	0.4009	0.649648	no
XLOC_001122	XLOC_001122	AT1G20180	1:6996175-6997943	q1	q2	NOTEST	0	0.0103973	inf	0	1	1	no
XLOC_001123	XLOC_001123	tRNA-Asp	1:7004513-7004585	q1	q2	NOTEST	0	0	0	0	1	1	no
XLOC_001124	XLOC_001124	PCMP-H21	1:7009567-7012107	q1	q2	OK	0.939741	0.663733	-0.501661	-1.36796	0.03015	0.101006	no
XLOC_001125	XLOC_001125	AT1G20250	1:7016515-7016588	q1	q2	NOTEST	0	0	0	0	1	1	no
XLOC_001126	XLOC_001126	VHA-B3	1:7016598-7023162	q1	q2	OK	90.8932	137.483	0.597011	2.91196	5e-05	0.000427683	yes
XLOC_001127	XLOC_001127	AT1G20280	1:7023681-7024439	q1	q2	NOTEST	0.0385784	0	#NAME?	0	1	1	no
XLOC_001128	XLOC_001128	AT1G20300	1:7025547-7031535	q1	q2	OK	5.13911	5.78333	0.170382	0.626728	0.27125	0.50659	no
XLOC_001129	XLOC_001129	AT1G20310	1:7032069-7033329	q1	q2	NOTEST	0.302116	0.188295	-0.682111	0	1	1	no
XLOC_001130	XLOC_001130	TIM17-1	1:7043627-7044592	q1	q2	OK	0.525753	0.471232	-0.157946	-0.313086	0.6729	0.860036	no
XLOC_001131	XLOC_001131	AT1G05543	1:7049115-7049939	q1	q2	NOTEST	0.0370523	0	#NAME?	0	1	1	no
XLOC_001132	XLOC_001132	AT1G05547	1:7050830-7051140	q1	q2	NOTEST	0	0	0	0	1	1	no
XLOC_001133	XLOC_001133	MIR394A	1:7058193-7058310	q1	q2	NOTEST	0	0	0	0	1	1	no
XLOC_001134	XLOC_001134	AT1G20380	1:7061441-7065242	q1	q2	OK	3.51216	3.10271	-0.178829	-0.641461	0.261	0.493911	no
XLOC_001135	XLOC_001135	AT1G20405	1:7077115-7077606	q1	q2	NOTEST	0.0397829	0.0463061	0.219053	0	1	1	no
XLOC_001136	XLOC_001136	tRNA-Pro	1:7082667-7082739	q1	q2	NOTEST	0	0	0	0	1	1	no
XLOC_001137	XLOC_001137	AT1G20460	1:7090940-7093593	q1	q2	OK	3.71587	3.15345	-0.236767	-0.756198	0.26655	0.50079	no
XLOC_001138	XLOC_001138	AT1G20470	1:7094007-7097147	q1	q2	OK	7.06619	3.42418	-1.04517	-2.77419	0.00185	0.0102967	yes
XLOC_001139	XLOC_001139	AT1G20515	1:7106127-7108108	q1	q2	OK	0.384472	0.239598	-0.682262	-0.804497	0.27165	0.506953	no
XLOC_001140	XLOC_001140	AT1G20540	1:7112610-7118331	q1	q2	OK	16.0716	18.2578	0.184001	0.842674	0.21665	0.436953	no
XLOC_001141	XLOC_001141	SMD3B	1:7128866-7130799	q1	q2	OK	77.1673	93.6017	0.278545	1.60586	0.02925	0.0986034	no
XLOC_001142	XLOC_001142	AT1G20600	1:7133110-7134454	q1	q2	NOTEST	0.0115912	0.0252146	1.12122	0	1	1	no
XLOC_001143	XLOC_001143	CAT3	1:7142971-7146540	q1	q2	OK	645.035	905.742	0.489722	1.92129	0.0009	0.00558965	yes
XLOC_001144	XLOC_001144	CAT1	1:7146635-7150180	q1	q2	OK	34.4099	67.8147	0.978775	4.83049	5e-05	0.000427683	yes
XLOC_001145	XLOC_001145	NLP4	1:7154409-7160590	q1	q2	OK	6.33168	14.9083	1.23545	3.82049	5e-05	0.000427683	yes
XLOC_001146	XLOC_001146	AT1G20680	1:7169308-7170856	q1	q2	NOTEST	0.246084	0.195456	-0.332307	0	1	1	no
XLOC_001147	XLOC_001147	AT1G20683	1:7172514-7172835	q1	q2	NOTEST	0	0	0	0	1	1	no
XLOC_001148	XLOC_001148	AT1G20687	1:7173008-7173340	q1	q2	NOTEST	0	0	0	0	1	1	no
XLOC_001149	XLOC_001149	AT1G20690	1:7174335-7176647	q1	q2	OK	1.4407	1.23516	-0.222072	-0.589547	0.3053	0.547255	no
XLOC_001150	XLOC_001150	HMGB2	1:7176746-7178895	q1	q2	OK	188.34	238.166	0.338625	1.52736	0.00725	0.0320681	yes
XLOC_001151	XLOC_001151	HMGB3	1:7179272-7181574	q1	q2	OK	154.747	211.594	0.451386	2.01531	0.00015	0.00116385	yes
XLOC_001152	XLOC_001152	WOX14	1:7182557-7184056	q1	q2	OK	1.67903	1.22099	-0.45957	-0.933079	0.11455	0.278595	no
XLOC_001153	XLOC_001153	WOX10	1:7184484-7185267	q1	q2	NOTEST	0	0	0	0	1	1	no
XLOC_001154	XLOC_001154	AT1G20730	1:7194171-7195609	q1	q2	NOTEST	0	0	0	0	1	1	no
XLOC_001155	XLOC_001155	AT1G20735	1:7197490-7198681	q1	q2	NOTEST	0.0170487	0.00927156	-0.878775	0	1	1	no
XLOC_001156	XLOC_001156	AT1G20740	1:7200331-7201737	q1	q2	NOTEST	0	0	0	0	1	1	no
XLOC_001157	XLOC_001157	AT1G20760	1:7209297-7214993	q1	q2	OK	14.9226	19.4288	0.380696	1.80743	0.00275	0.0143934	yes
XLOC_001158	XLOC_001158	PUB44	1:7217020-7220842	q1	q2	OK	7.16639	8.58063	0.259836	1.08432	0.05765	0.167027	no
XLOC_001159	XLOC_001159	AT1G05593	1:7223759-7224256	q1	q2	NOTEST	0	0	0	0	1	1	no
XLOC_001160	XLOC_001160	AT1G05603	1:7225308-7225775	q1	q2	NOTEST	0	0	0	0	1	1	no
XLOC_001161	XLOC_001161	FKBP18,OEP21A	1:7231980-7235128	q1	q2	OK	62.3567	72.055	0.208554	1.08186	0.1144	0.278368	no
XLOC_001162	XLOC_001162	ATL80	1:7238692-7239698	q1	q2	OK	10.1005	1.18616	-3.09007	-9.85283	5e-05	0.000427683	yes
XLOC_001163	XLOC_001163	MCD1	1:7242895-7248588	q1	q2	OK	16.1594	18.0267	0.157762	0.430823	0.52955	0.762551	no
XLOC_001164	XLOC_001164	AT1G05607	1:7242895-7248588	q1	q2	NOTEST	0	0	0	0	1	1	no
XLOC_001165	XLOC_001165	XCP2	1:7252110-7253747	q1	q2	OK	25.9622	14.1404	-0.87659	-4.25284	5e-05	0.000427683	yes
XLOC_001166	XLOC_001166	AT1G20875	1:7259022-7261681	q1	q2	NOTEST	0	0.336813	inf	0	1	1	no
XLOC_001167	XLOC_001167	AHL27	1:7272525-7274072	q1	q2	OK	10.7329	9.25919	-0.213077	-0.956837	0.1525	0.341769	no
XLOC_001168	XLOC_001168	PILS1,RH42	1:7285041-7294746	q1	q2	OK	10.0297	13.2768	0.404627	1.64901	0.00645	0.0291714	yes
XLOC_001169	XLOC_001169	AT1G20970	1:7313900-7319921	q1	q2	OK	16.4166	22.3745	0.446698	2.1012	0.0005	0.00336747	yes
XLOC_001170	XLOC_001170	SPL14	1:7324470-7329441	q1	q2	OK	15.7444	19.0403	0.274218	1.29431	0.0319	0.105576	no
XLOC_001171	XLOC_001171	AT1G21000	1:7337604-7339452	q1	q2	OK	17.224	24.5076	0.508814	2.10365	0.00015	0.00116385	yes
XLOC_001172	XLOC_001172	AT1G05617	1:7344746-7345128	q1	q2	NOTEST	0	0	0	0	1	1	no
XLOC_001173	XLOC_001173	AT1G21010	1:7346155-7347283	q1	q2	OK	7.5024	6.00872	-0.320295	-1.33046	0.05985	0.171773	no
XLOC_001174	XLOC_001174	AT1G21050	1:7366589-7368203	q1	q2	OK	15.1507	14.1163	-0.102024	-0.486537	0.46175	0.706762	no
XLOC_001175	XLOC_001175	AT1G05623	1:7370610-7370903	q1	q2	NOTEST	0	0	0	0	1	1	no
XLOC_001176	XLOC_001176	AT1G21060,AT1G21065	1:7371656-7375789	q1	q2	OK	108.133	97.6896	-0.146528	-0.640338	0.2692	0.504012	no
XLOC_001177	XLOC_001177	AT1G21090	1:7384559-7386580	q1	q2	OK	4.8516	2.50352	-0.954501	-2.93127	5e-05	0.000427683	yes
XLOC_001178	XLOC_001178	AT1G05633	1:7401344-7401549	q1	q2	NOTEST	0	0	0	0	1	1	no
XLOC_001179	XLOC_001179	AT1G21140	1:7404327-7405426	q1	q2	OK	1.56628	2.86363	0.870506	2.69417	0.0003	0.00214924	yes
XLOC_001180	XLOC_001180	SEC5B	1:7407930-7419643	q1	q2	OK	6.97025	8.01302	0.201135	0.685638	0.23445	0.460711	no
XLOC_001181	XLOC_001181	AT1G21200,WAK4	1:7421147-7427041	q1	q2	OK	3.79118	3.3454	-0.180468	-0.673748	0.3022	0.543632	no
XLOC_001182	XLOC_001182	MIR781A	1:7421147-7427041	q1	q2	NOTEST	0	0	0	0	1	1	no
XLOC_001183	XLOC_001183	WAK5	1:7429894-7432477	q1	q2	NOTEST	0	0	0	0	1	1	no
XLOC_001184	XLOC_001184	WAK3	1:7434234-7436830	q1	q2	NOTEST	0.0233328	0	#NAME?	0	1	1	no
XLOC_001185	XLOC_001185	AT1G21245	1:7436841-7437342	q1	q2	NOTEST	0	0	0	0	1	1	no
XLOC_001186	XLOC_001186	WAK1	1:7439170-7442113	q1	q2	OK	2.44173	0.95527	-1.35392	-4.38193	5e-05	0.000427683	yes
XLOC_001187	XLOC_001187	WAK2	1:7444748-7448483	q1	q2	OK	6.22115	1.85512	-1.74567	-5.40923	5e-05	0.000427683	yes
XLOC_001188	XLOC_001188	AT1G21313	1:7453244-7455009	q1	q2	OK	746.094	936.928	0.328581	0.650853	0.25675	0.488881	no
XLOC_001189	XLOC_001189	AT1G21323	1:7466693-7467359	q1	q2	NOTEST	0	0	0	0	1	1	no
XLOC_001190	XLOC_001190	AT1G05653	1:7471089-7471300	q1	q2	NOTEST	0	0	0	0	1	1	no
XLOC_001191	XLOC_001191	AT1G05657	1:7473010-7473358	q1	q2	NOTEST	0	0	0	0	1	1	no
XLOC_001192	XLOC_001192	DOF1.2	1:7476021-7476899	q1	q2	OK	0.320924	0.681287	1.08603	1.99055	0.01535	0.0590493	no
XLOC_001193	XLOC_001193	GLTP2	1:7481183-7483513	q1	q2	OK	3.67106	7.81226	1.08954	3.21704	5e-05	0.000427683	yes
XLOC_001194	XLOC_001194	AT1G21370	1:7483780-7488780	q1	q2	OK	6.48434	5.3305	-0.28269	-0.513326	0.4344	0.682077	no
XLOC_001195	XLOC_001195	AT1G05663	1:7490991-7491645	q1	q2	NOTEST	0	0	0	0	1	1	no
XLOC_001196	XLOC_001196	AT1G21395	1:7491964-7492351	q1	q2	NOTEST	0.0468422	0	#NAME?	0	1	1	no
XLOC_001197	XLOC_001197	AT1G21400	1:7493212-7496741	q1	q2	OK	7.786	10.1067	0.376365	1.47852	0.0095	0.040028	yes
XLOC_001198	XLOC_001198	SKP2A	1:7496997-7499616	q1	q2	OK	5.3704	6.39466	0.251838	0.882952	0.11715	0.283222	no
XLOC_001199	XLOC_001199	YUC11	1:7500844-7504275	q1	q2	NOTEST	0	0.00936591	inf	0	1	1	no
XLOC_001200	XLOC_001200	SCL1	1:7508700-7513481	q1	q2	OK	9.75118	12.9806	0.412712	1.69086	0.0074	0.0326159	yes
XLOC_001201	XLOC_001201	AT1G21560	1:7554670-7557112	q1	q2	OK	8.89443	7.71521	-0.205197	-0.75548	0.18575	0.392862	no
XLOC_001202	XLOC_001202	AT1G21610	1:7570844-7578963	q1	q2	OK	10.8109	13.1658	0.284308	0.559906	0.3173	0.560849	no
XLOC_001203	XLOC_001203	APUM20	1:7579128-7580171	q1	q2	NOTEST	0.0336731	0.0496117	0.559085	0	1	1	no
XLOC_001204	XLOC_001204	AT1G21630	1:7581007-7588153	q1	q2	OK	16.1246	22.2999	0.467774	2.09416	0.0003	0.00214924	yes
XLOC_001205	XLOC_001205	NADK2	1:7588413-7604229	q1	q2	OK	20.5729	26.3399	0.3565	1.44649	0.01735	0.0651908	no
XLOC_001206	XLOC_001206	AT1G05683	1:7604409-7604655	q1	q2	NOTEST	0	0	0	0	1	1	no
XLOC_001207	XLOC_001207	AT1G21660	1:7605619-7609223	q1	q2	OK	19.8564	22.3814	0.172691	0.840175	0.18365	0.38983	no
XLOC_001208	XLOC_001208	AT1G21670	1:7610240-7612721	q1	q2	OK	12.8684	2.71852	-2.24295	-9.01173	5e-05	0.000427683	yes
XLOC_001209	XLOC_001209	AT1G21680	1:7612833-7615374	q1	q2	OK	22.601	30.4829	0.431616	2.08779	0.00085	0.0053279	yes
XLOC_001210	XLOC_001210	EMB1968	1:7615504-7618628	q1	q2	OK	22.8117	31.4099	0.461447	1.91015	0.00065	0.00423156	yes
XLOC_001211	XLOC_001211	AT1G21695	1:7618861-7619919	q1	q2	OK	1.07732	0.894104	-0.268939	-0.666624	0.35415	0.601629	no
XLOC_001212	XLOC_001212	OGG1,PBC1	1:7624319-7628290	q1	q2	OK	101.105	128.229	0.342867	1.54931	0.0069	0.0308383	yes
XLOC_001213	XLOC_001213	AT1G21722	1:7628455-7629364	q1	q2	NOTEST	0	0.144938	inf	0	1	1	no
XLOC_001214	XLOC_001214	KIN7C	1:7630106-7636658	q1	q2	OK	5.49963	6.32878	0.202593	0.885312	0.14745	0.333723	no
XLOC_001215	XLOC_001215	AT1G21740	1:7640905-7645240	q1	q2	OK	3.15977	2.13136	-0.568046	-2.07443	0.00015	0.00116385	yes
XLOC_001216	XLOC_001216	PDIL1-1	1:7645609-7648855	q1	q2	OK	115.689	86.611	-0.417632	-1.87867	0.00075	0.00478294	yes
XLOC_001217	XLOC_001217	AT1G21780,SKIP32	1:7649193-7654014	q1	q2	OK	40.4078	44.6767	0.14489	0.584991	0.32975	0.575112	no
XLOC_001218	XLOC_001218	AT1G21790	1:7654087-7655981	q1	q2	OK	4.53485	4.27198	-0.0861476	-0.332007	0.6189	0.82691	no
XLOC_001219	XLOC_001219	AT1G21835	1:7665663-7665936	q1	q2	NOTEST	0	0	0	0	1	1	no
XLOC_001220	XLOC_001220	UREF	1:7666413-7667794	q1	q2	OK	2.29242	1.37366	-0.738841	-1.7717	0.0028	0.0146062	yes
XLOC_001221	XLOC_001221	AT1G21864	1:7675501-7675971	q1	q2	NOTEST	0	0	0	0	1	1	no
XLOC_001222	XLOC_001222	AT1G21866	1:7677498-7677959	q1	q2	NOTEST	0	0	0	0	1	1	no
XLOC_001223	XLOC_001223	GONST5	1:7678207-7679843	q1	q2	NOTEST	0	0.00878413	inf	0	1	1	no
XLOC_001224	XLOC_001224	LYM1	1:7680389-7685662	q1	q2	OK	13.5821	11.6418	-0.22239	-0.835065	0.20355	0.418882	no
XLOC_001225	XLOC_001225	ERF012	1:7696426-7697831	q1	q2	OK	21.1841	66.5978	1.65249	8.20253	5e-05	0.000427683	yes
XLOC_001226	XLOC_001226	AT1G21930	1:7712818-7714459	q1	q2	OK	41.9588	47.9987	0.194024	1.19263	0.1612	0.355853	no
XLOC_001227	XLOC_001227	AT1G21960	1:7725971-7726586	q1	q2	NOTEST	0	0	0	0	1	1	no
XLOC_001228	XLOC_001228	PIP5K1	1:7734660-7738772	q1	q2	OK	9.95469	10.5212	0.0798546	0.367861	0.5431	0.773223	no
XLOC_001229	XLOC_001229	AT1G05697	1:7739695-7740012	q1	q2	NOTEST	0	0	0	0	1	1	no
XLOC_001230	XLOC_001230	AT1G22000	1:7744093-7745744	q1	q2	NOTEST	0.0260121	0.0283308	0.12319	0	1	1	no
XLOC_001231	XLOC_001231	AT1G22010	1:7749570-7750062	q1	q2	NOTEST	0	0	0	0	1	1	no
XLOC_001232	XLOC_001232	SHM6	1:7754280-7758029	q1	q2	OK	6.32724	7.27235	0.200846	0.813281	0.15765	0.35012	no
XLOC_001233	XLOC_001233	AT1G22040	1:7767923-7770216	q1	q2	OK	4.50235	4.7052	0.063579	0.255217	0.68545	0.867285	no
XLOC_001234	XLOC_001234	MUB6	1:7771658-7781712	q1	q2	OK	4.58954	3.49704	-0.392217	-0.539489	0.46535	0.710044	no
XLOC_001235	XLOC_001235	AT1G05707	1:7771658-7781712	q1	q2	NOTEST	0	0.0651997	inf	0	1	1	no
XLOC_001236	XLOC_001236	AT1G22065	1:7785707-7786477	q1	q2	OK	4.93696	4.01022	-0.29994	-1.11888	0.15765	0.35012	no
XLOC_001237	XLOC_001237	TGA3	1:7789132-7792139	q1	q2	OK	17.8562	17.9372	0.0065289	0.0315175	0.95925	0.986585	no
XLOC_001238	XLOC_001238	EMB2204	1:7795707-7797425	q1	q2	NOTEST	0	0.00874782	inf	0	1	1	no
XLOC_001239	XLOC_001239	AT1G05717	1:7814472-7815722	q1	q2	NOTEST	0	0	0	0	1	1	no
XLOC_001240	XLOC_001240	SULTR1	1:7817608-7821576	q1	q2	OK	2.32139	0.760992	-1.60903	-4.27115	5e-05	0.000427683	yes
XLOC_001241	XLOC_001241	AT1G22160	1:7823065-7823971	q1	q2	OK	8.61141	2.698	-1.67436	-6.06904	5e-05	0.000427683	yes
XLOC_001242	XLOC_001242	AT1G22170	1:7826267-7830424	q1	q2	OK	6.86119	5.99744	-0.194111	-0.660438	0.32595	0.570817	no
XLOC_001243	XLOC_001243	AT1G05727	1:7826267-7830424	q1	q2	NOTEST	0.0776814	0	#NAME?	0	1	1	no
XLOC_001244	XLOC_001244	RAP2-13	1:7835780-7837411	q1	q2	OK	20.036	39.209	0.968591	4.84364	5e-05	0.000427683	yes
XLOC_001245	XLOC_001245	TPPC	1:7841431-7844056	q1	q2	NOTEST	0.118814	0.121055	0.0269549	0	1	1	no
XLOC_001246	XLOC_001246	AT1G22220	1:7846458-7847836	q1	q2	OK	2.68903	1.26858	-1.08387	-3.31134	5e-05	0.000427683	yes
XLOC_001247	XLOC_001247	AT1G22230	1:7849775-7851164	q1	q2	OK	4.31829	4.56631	0.0805688	0.30935	0.6423	0.841641	no
XLOC_001248	XLOC_001248	APUM8	1:7852903-7855213	q1	q2	NOTEST	0.00473341	0	#NAME?	0	1	1	no
XLOC_001249	XLOC_001249	AT1G22250	1:7858863-7865263	q1	q2	OK	3.84438	3.18153	-0.273033	-0.76773	0.3206	0.564805	no
XLOC_001250	XLOC_001250	TRM112A	1:7865434-7866176	q1	q2	OK	52.6253	66.0797	0.328451	1.96857	0.0134	0.0529201	no
XLOC_001251	XLOC_001251	ZYP1B	1:7867066-7872715	q1	q2	OK	0.312921	0.245075	-0.352578	-0.686956	0.21875	0.439852	no
XLOC_001252	XLOC_001252	AT1G05737	1:7872849-7873056	q1	q2	NOTEST	0	0	0	0	1	1	no
XLOC_001253	XLOC_001253	PAPP2C	1:7873866-7876018	q1	q2	OK	18.65	22.1945	0.251033	1.06355	0.06755	0.188422	no
XLOC_001254	XLOC_001254	AT1G22330	1:7886322-7889534	q1	q2	OK	11.8486	13.3366	0.170674	0.778587	0.2392	0.466916	no
XLOC_001255	XLOC_001255	AT1G22410	1:7911842-7915004	q1	q2	OK	100.433	138.503	0.463678	2.30028	0.0003	0.00214924	yes
XLOC_001256	XLOC_001256	AT1G22430	1:7919076-7921893	q1	q2	OK	31.7984	39.4394	0.310683	1.37001	0.01815	0.0675409	no
XLOC_001257	XLOC_001257	AT1G22440,COX6B-1	1:7922275-7930657	q1	q2	OK	128.033	164.181	0.358777	1.88998	0.0057	0.0263509	yes
XLOC_001258	XLOC_001258	ATL15	1:7949475-7952832	q1	q2	OK	9.05034	7.50945	-0.269266	-0.881879	0.19545	0.40721	no
XLOC_001259	XLOC_001259	AT1G05757	1:7949475-7952832	q1	q2	NOTEST	0	0	0	0	1	1	no
XLOC_001260	XLOC_001260	NPF5.10	1:7963812-7966436	q1	q2	OK	5.23633	3.39959	-0.623193	-2.48726	0.00015	0.00116385	yes
XLOC_001261	XLOC_001261	AGL87	1:7981721-7984334	q1	q2	OK	34.298	38.0456	0.149604	0.624256	0.27755	0.514039	no
XLOC_001262	XLOC_001262	AT1G22610	1:7994165-8002989	q1	q2	OK	15.9095	16.6428	0.0650073	0.230585	0.6904	0.869857	no
XLOC_001263	XLOC_001263	AT1G22630	1:8003222-8004304	q1	q2	OK	106.321	123.672	0.218102	1.35808	0.09095	0.235583	no
XLOC_001264	XLOC_001264	MYB3	1:8006063-8007465	q1	q2	OK	18.9142	24.076	0.348127	1.36729	0.018	0.0671041	no
XLOC_001265	XLOC_001265	AT1G22660	1:8017280-8023516	q1	q2	OK	8.19595	8.91477	0.121287	0.534263	0.40245	0.651211	no
XLOC_001266	XLOC_001266	GASA9	1:8027125-8030136	q1	q2	OK	125.926	20.6029	-2.61165	-4.79774	5e-05	0.000427683	yes
XLOC_001267	XLOC_001267	AT1G05763	1:8027125-8030136	q1	q2	OK	0.559191	2.76657	2.30669	0.207278	0.6137	0.823412	no
XLOC_001268	XLOC_001268	AT1G22730	1:8046072-8049039	q1	q2	OK	11.0862	11.7067	0.0785685	0.36429	0.55635	0.783395	no
XLOC_001269	XLOC_001269	AT1G22750,RABG3B	1:8049089-8052930	q1	q2	OK	45.4483	44.6453	-0.0257166	-0.118739	0.85	0.945915	no
XLOC_001270	XLOC_001270	PAB3	1:8055324-8059060	q1	q2	NOTEST	0.090258	0.0602766	-0.582456	0	1	1	no
XLOC_001271	XLOC_001271	GI	1:8061750-8067790	q1	q2	OK	16.9136	26.7443	0.661052	3.11174	5e-05	0.000427683	yes
XLOC_001272	XLOC_001272	AT1G22790,RPS18B	1:8067863-8071593	q1	q2	OK	362.072	506.592	0.484547	2.90337	0.0003	0.00214924	yes
XLOC_001273	XLOC_001273	AT1G22800	1:8071788-8075037	q1	q2	OK	14.6939	17.7153	0.269775	1.29787	0.0523	0.154868	no
XLOC_001274	XLOC_001274	PCMP-E24	1:8075995-8079137	q1	q2	OK	0.975583	0.627629	-0.636352	-1.62315	0.00525	0.0246089	yes
XLOC_001275	XLOC_001275	CYTC-1	1:8079286-8082882	q1	q2	OK	375.435	480.581	0.356216	1.62275	0.0428	0.132752	no
XLOC_001276	XLOC_001276	AT1G05777	1:8079286-8082882	q1	q2	OK	0.518392	3.38003	2.70492	0.680516	0.36485	0.612781	no
XLOC_001277	XLOC_001277	AT1G22870,VPS3	1:8083183-8094505	q1	q2	OK	8.83501	8.67936	-0.0256417	-0.112892	0.8516	0.946556	no
XLOC_001278	XLOC_001278	CEL5	1:8095448-8097790	q1	q2	OK	5.34151	3.79337	-0.493769	-1.77444	0.00235	0.0126171	yes
XLOC_001279	XLOC_001279	AT1G22885,SUN3	1:8098391-8102500	q1	q2	OK	45.4226	19.0331	-1.2549	-2.40694	5e-05	0.000427683	yes
XLOC_001280	XLOC_001280	AT1G22890	1:8102727-8103588	q1	q2	OK	6.38471	10.9225	0.774613	3.32631	0.0001	0.000806995	yes
XLOC_001281	XLOC_001281	AT1G22910	1:8104992-8108361	q1	q2	OK	12.3709	14.052	0.183825	0.733627	0.2043	0.419935	no
XLOC_001282	XLOC_001282	AT1G22930	1:8117285-8122151	q1	q2	OK	22.0853	26.8074	0.279545	1.26312	0.028	0.0953347	no
XLOC_001283	XLOC_001283	TH1	1:8122338-8127286	q1	q2	OK	9.62693	11.703	0.28173	1.03181	0.115	0.279403	no
XLOC_001284	XLOC_001284	HIPP22	1:8139113-8140233	q1	q2	OK	1.37391	1.04117	-0.400094	-0.724049	0.19795	0.410865	no
XLOC_001285	XLOC_001285	AT1G23000	1:8143226-8145174	q1	q2	OK	3.3209	2.20723	-0.589333	-1.76975	0.00175	0.00982653	yes
XLOC_001286	XLOC_001286	LPR1	1:8147117-8153796	q1	q2	OK	2.19726	0.377065	-2.54282	-2.06146	0.00725	0.0320681	yes
XLOC_001287	XLOC_001287	PUB11	1:8156503-8159185	q1	q2	OK	29.9732	25.5033	-0.232989	-1.13707	0.06875	0.190936	no
XLOC_001288	XLOC_001288	AT1G23037	1:8162413-8163149	q1	q2	NOTEST	0	0	0	0	1	1	no
XLOC_001289	XLOC_001289	AT1G23040	1:8164781-8166716	q1	q2	OK	10.4025	3.31583	-1.64949	-4.62086	5e-05	0.000427683	yes
XLOC_001290	XLOC_001290	AT1G23050	1:8168442-8169267	q1	q2	OK	5.21252	4.45303	-0.227192	-0.861326	0.26245	0.495788	no
XLOC_001291	XLOC_001291	AT1G23100	1:8195775-8198331	q1	q2	OK	38.1821	46.6704	0.28961	1.39993	0.1336	0.311357	no
XLOC_001292	XLOC_001292	AT1G05787	1:8195775-8198331	q1	q2	OK	0.473768	0.123762	-1.93662	-0.490058	0.4373	0.684749	no
XLOC_001293	XLOC_001293	AT1G23120	1:8198585-8199616	q1	q2	OK	3.01212	3.22181	0.0970907	0.247876	0.66885	0.857621	no
XLOC_001294	XLOC_001294	AT1G23130	1:8200320-8201246	q1	q2	OK	256.817	158.87	-0.692901	-3.98825	5e-05	0.000427683	yes
XLOC_001295	XLOC_001295	RALFL2	1:8203932-8204318	q1	q2	NOTEST	0	0	0	0	1	1	no
XLOC_001296	XLOC_001296	RALFL3	1:8205871-8206243	q1	q2	NOTEST	0	0	0	0	1	1	no
XLOC_001297	XLOC_001297	AT1G23150	1:8206548-8207618	q1	q2	OK	5.21804	3.73133	-0.483819	-1.80897	0.01375	0.0540429	no
XLOC_001298	XLOC_001298	AT1G23160	1:8209225-8211486	q1	q2	NOTEST	0.0146195	0.0157381	0.106368	0	1	1	no
XLOC_001299	XLOC_001299	AT1G23170,AT1G23180	1:8212555-8219641	q1	q2	OK	18.3859	28.7565	0.645292	2.5354	5e-05	0.000427683	yes
XLOC_001300	XLOC_001300	PGM3	1:8219807-8224547	q1	q2	OK	70.1315	106.315	0.600212	2.97928	5e-05	0.000427683	yes
XLOC_001301	XLOC_001301	PME6	1:8227132-8229661	q1	q2	OK	0.907596	0.0724998	-3.646	-5.45574	5e-05	0.000427683	yes
XLOC_001302	XLOC_001302	AT1G23201	1:8230046-8230978	q1	q2	NOTEST	0.0769485	0.0492689	-0.643215	0	1	1	no
XLOC_001303	XLOC_001303	AtGH9B6	1:8240144-8242261	q1	q2	NOTEST	0.268775	0.0633179	-2.08571	0	1	1	no
XLOC_001304	XLOC_001304	AT1G23220,MED23	1:8242368-8251937	q1	q2	OK	29.5916	33.0081	0.157636	0.605141	0.39015	0.638498	no
XLOC_001305	XLOC_001305	RPL27AB	1:8262924-8266048	q1	q2	NOTEST	0	0	0	0	1	1	no
XLOC_001306	XLOC_001306	AT1G05807	1:8304659-8304901	q1	q2	NOTEST	0	0	0	0	1	1	no
XLOC_001307	XLOC_001307	RPS27AA	1:8311983-8315876	q1	q2	OK	29.7408	31.747	0.0941763	0.176428	0.75495	0.903507	no
XLOC_001308	XLOC_001308	INO	1:8317296-8319491	q1	q2	NOTEST	0	0	0	0	1	1	no
XLOC_001309	XLOC_001309	AT1G23440	1:8321610-8324497	q1	q2	OK	37.1812	45.6851	0.297151	1.27406	0.02815	0.0956897	no
XLOC_001310	XLOC_001310	AT1G23450	1:8324697-8326697	q1	q2	NOTEST	0.196405	0.187173	-0.0694603	0	1	1	no
XLOC_001311	XLOC_001311	AT1G23460	1:8326746-8329782	q1	q2	OK	6.13496	2.32924	-1.3972	-4.50654	5e-05	0.000427683	yes
XLOC_001312	XLOC_001312	AT1G23465	1:8329923-8331104	q1	q2	OK	0.967928	0.980303	0.0183272	0.0428968	0.9672	0.988723	no
XLOC_001313	XLOC_001313	CSLA3	1:8332861-8336414	q1	q2	OK	8.59405	7.42623	-0.210707	-0.82225	0.1474	0.333677	no
XLOC_001314	XLOC_001314	ARF2-A	1:8336592-8338827	q1	q2	OK	208.24	237.315	0.188561	1.01772	0.1402	0.322152	no
XLOC_001315	XLOC_001315	AT1G23500	1:8339667-8341072	q1	q2	NOTEST	0	0	0	0	1	1	no
XLOC_001316	XLOC_001316	AT1G23530	1:8345594-8346733	q1	q2	OK	3.59519	1.19085	-1.59407	-4.86629	5e-05	0.000427683	yes
XLOC_001317	XLOC_001317	SRO2	1:8350727-8354619	q1	q2	OK	2.03452	1.80136	-0.175598	-0.40389	0.54785	0.776974	no
XLOC_001318	XLOC_001318	AT1G05823	1:8363894-8364276	q1	q2	NOTEST	0	0	0	0	1	1	no
XLOC_001319	XLOC_001319	AT1G23710	1:8385187-8386522	q1	q2	OK	7.94451	5.20394	-0.610354	-2.48592	0.00025	0.00183284	yes
XLOC_001320	XLOC_001320	AT1G23720	1:8388296-8391623	q1	q2	OK	24.6766	10.8584	-1.18433	-4.9892	5e-05	0.000427683	yes
XLOC_001321	XLOC_001321	BCA3	1:8395465-8399836	q1	q2	OK	4.05853	3.33425	-0.283595	-0.195604	0.7791	0.914908	no
XLOC_001322	XLOC_001322	AT1G23750	1:8400055-8401550	q1	q2	OK	19.8835	22.232	0.161072	0.643785	0.2645	0.498372	no
XLOC_001323	XLOC_001323	PGL1	1:8401807-8404301	q1	q2	OK	1.61882	1.25731	-0.364598	-1.14558	0.0692	0.191815	no
XLOC_001324	XLOC_001324	AT1G23790	1:8409944-8414886	q1	q2	OK	3.86236	2.91915	-0.40393	-0.778788	0.23355	0.459528	no
XLOC_001325	XLOC_001325	AT1G23810	1:8417494-8418566	q1	q2	NOTEST	0	0	0	0	1	1	no
XLOC_001326	XLOC_001326	SPDSYN1	1:8420264-8424088	q1	q2	OK	123.879	170.643	0.46205	2.51989	0.0005	0.00336747	yes
XLOC_001327	XLOC_001327	AT1G23880,TPS9	1:8432178-8440866	q1	q2	OK	13.2294	25.6726	0.956485	3.85471	5e-05	0.000427683	yes
XLOC_001328	XLOC_001328	GAMMA-ADR	1:8441072-8447681	q1	q2	OK	10.6487	12.8259	0.26838	1.16443	0.0419	0.130584	no
XLOC_001329	XLOC_001329	AT1G23915	1:8457658-8458946	q1	q2	NOTEST	0	0	0	0	1	1	no
XLOC_001330	XLOC_001330	AT1G23935	1:8461756-8471417	q1	q2	OK	0.814535	0.962033	0.24011	0.360576	0.5528	0.78081	no
XLOC_001331	XLOC_001331	AT1G23985	1:8484702-8487558	q1	q2	OK	0.978628	0.427268	-1.19562	-1.32606	0.2	0.413777	no
XLOC_001332	XLOC_001332	PBL28	1:8503216-8506837	q1	q2	OK	2.18755	2.32959	0.0907566	0.13645	0.83505	0.93951	no
XLOC_001333	XLOC_001333	AT1G24050	1:8506967-8508909	q1	q2	OK	59.7618	63.9245	0.0971449	0.533409	0.4512	0.697507	no
XLOC_001334	XLOC_001334	AT1G24068	1:8515505-8515971	q1	q2	NOTEST	0.166436	0.068027	-1.29079	0	1	1	no
XLOC_001335	XLOC_001335	AT1G24090,AT1G24095	1:8520442-8524929	q1	q2	OK	6.69368	6.73881	0.00969324	0.0301288	0.9604	0.986945	no
XLOC_001336	XLOC_001336	PER6	1:8527713-8529018	q1	q2	NOTEST	0	0	0	0	1	1	no
XLOC_001337	XLOC_001337	AT1G24145	1:8540837-8542053	q1	q2	OK	0.96307	0.187142	-2.36351	-3.82981	0.0001	0.000806995	yes
XLOC_001338	XLOC_001338	AT1G24147	1:8542211-8543545	q1	q2	OK	1.38449	0.110083	-3.65269	-4.76883	0.00065	0.00423156	yes
XLOC_001339	XLOC_001339	AT1G24148	1:8544247-8545590	q1	q2	OK	6.44542	2.53134	-1.34837	-3.75419	5e-05	0.000427683	yes
XLOC_001340	XLOC_001340	ATFH4	1:8549190-8552086	q1	q2	OK	3.77299	2.29522	-0.717077	-2.50754	5e-05	0.000427683	yes
XLOC_001341	XLOC_001341	AT1G24159	1:8552774-8556750	q1	q2	NOTEST	0	0.462504	inf	0	1	1	no
XLOC_001342	XLOC_001342	AT1G24240	1:8586334-8588180	q1	q2	OK	10.0401	11.0243	0.134903	0.484257	0.39595	0.644469	no
XLOC_001343	XLOC_001343	AT1G24256	1:8592077-8592989	q1	q2	NOTEST	0	0.0814689	inf	0	1	1	no
XLOC_001344	XLOC_001344	AT1G05863	1:8598623-8598990	q1	q2	NOTEST	0	0	0	0	1	1	no
XLOC_001345	XLOC_001345	AT1G24265	1:8600390-8603913	q1	q2	OK	3.38746	3.69832	0.126665	0.397117	0.4883	0.729233	no
XLOC_001346	XLOC_001346	G6PD3	1:8609337-8614283	q1	q2	OK	22.4546	24.0643	0.0998838	0.468025	0.45615	0.702003	no
XLOC_001347	XLOC_001347	AT1G05873	1:8609337-8614283	q1	q2	OK	2.47629	3.47124	0.487269	0.402295	0.49235	0.732287	no
XLOC_001348	XLOC_001348	NUP54	1:8624013-8631027	q1	q2	OK	19.0907	22.1745	0.216031	1.04304	0.12225	0.291938	no
XLOC_001349	XLOC_001349	PUB6	1:8631205-8635055	q1	q2	OK	0.974368	0.515939	-0.917268	-2.25324	0.00035	0.00246327	yes
XLOC_001350	XLOC_001350	EMB260	1:8635186-8643503	q1	q2	OK	7.29047	9.62117	0.400201	0.584725	0.3587	0.606388	no
XLOC_001351	XLOC_001351	AT1G24360	1:8635186-8643503	q1	q2	OK	122.684	160.153	0.384507	1.53926	0.00715	0.0317213	yes
XLOC_001352	XLOC_001352	AT1G24380	1:8646055-8647674	q1	q2	NOTEST	0	0.00647333	inf	0	1	1	no
XLOC_001353	XLOC_001353	AT1G24390	1:8648098-8648995	q1	q2	NOTEST	0	0	0	0	1	1	no
XLOC_001354	XLOC_001354	AT1G05887	1:8649779-8650056	q1	q2	NOTEST	0	0	0	0	1	1	no
XLOC_001355	XLOC_001355	AT1G05897	1:8650621-8650899	q1	q2	NOTEST	0.203164	0	#NAME?	0	1	1	no
XLOC_001356	XLOC_001356	AT1G24405	1:8654944-8655662	q1	q2	OK	0.91021	0.572221	-0.669627	-1.42988	0.0797	0.213577	no
XLOC_001357	XLOC_001357	AT1G24420	1:8656020-8657997	q1	q2	NOTEST	0.171489	0.120522	-0.50882	0	1	1	no
XLOC_001358	XLOC_001358	AT1G05903	1:8659677-8660351	q1	q2	NOTEST	0	0	0	0	1	1	no
XLOC_001359	XLOC_001359	AT1G24440	1:8661837-8664007	q1	q2	OK	6.90264	6.54491	-0.0767748	-0.280012	0.63135	0.834995	no
XLOC_001360	XLOC_001360	NFD2	1:8664096-8665569	q1	q2	OK	6.8293	3.51903	-0.956558	-3.68938	5e-05	0.000427683	yes
XLOC_001361	XLOC_001361	AT1G24460	1:8665873-8672651	q1	q2	OK	7.33033	8.61104	0.232309	1.03288	0.07245	0.198669	no
XLOC_001362	XLOC_001362	KCR2	1:8673913-8677228	q1	q2	OK	0.742424	0.392475	-0.919642	-1.65974	0.01035	0.0429613	yes
XLOC_001363	XLOC_001363	AT1G24485	1:8678857-8681894	q1	q2	NOTEST	0.00650884	0	#NAME?	0	1	1	no
XLOC_001364	XLOC_001364	ALB4	1:8682194-8688247	q1	q2	OK	18.359	25.4803	0.472889	0.905924	0.1626	0.358123	no
XLOC_001365	XLOC_001365	BCP1	1:8688562-8689268	q1	q2	NOTEST	0.22817	0.195804	-0.220695	0	1	1	no
XLOC_001366	XLOC_001366	AT1G24530	1:8692629-8694705	q1	q2	OK	40.1008	59.9304	0.579657	2.89154	5e-05	0.000427683	yes
XLOC_001367	XLOC_001367	CYP86C1	1:8699649-8705879	q1	q2	NOTEST	0.222661	0.114539	-0.959017	0	1	1	no
XLOC_001368	XLOC_001368	AT1G24560	1:8699649-8705879	q1	q2	OK	10.9352	14.0028	0.356742	1.52339	0.00855	0.0366609	yes
XLOC_001369	XLOC_001369	AT1G24570	1:8706799-8709782	q1	q2	NOTEST	0.0832781	0.0718208	-0.213535	0	1	1	no
XLOC_001370	XLOC_001370	AT1G24580	1:8709940-8710824	q1	q2	OK	1.52251	0.567895	-1.42276	-3.2804	0.00015	0.00116385	yes
XLOC_001371	XLOC_001371	AT1G24600	1:8720308-8722825	q1	q2	OK	4.76451	4.64866	-0.0355127	-0.0503039	0.9658	0.988355	no
XLOC_001372	XLOC_001372	TMK2	1:8734569-8737315	q1	q2	NOTEST	0.00317464	0	#NAME?	0	1	1	no
XLOC_001373	XLOC_001373	AT1G24660	1:8740204-8740469	q1	q2	NOTEST	0	0	0	0	1	1	no
XLOC_001374	XLOC_001374	THO2	1:8741835-8755604	q1	q2	OK	9.77348	11.2678	0.205261	0.915116	0.1112	0.272688	no
XLOC_001375	XLOC_001375	AT1G24735	1:8757863-8763469	q1	q2	OK	2.58705	2.77325	0.100267	0.117526	0.8802	0.958021	no
XLOC_001376	XLOC_001376	AT1G24800,LPXC4	1:8767561-8773535	q1	q2	NOTEST	0.078338	0.0294402	-1.41193	0	1	1	no
XLOC_001377	XLOC_001377	AT1G24880	1:8774996-8778072	q1	q2	OK	0.290655	0.178016	-0.707304	-0.559851	0.2587	0.491155	no
XLOC_001378	XLOC_001378	AT1G24851	1:8778279-8780257	q1	q2	NOTEST	0	0	0	0	1	1	no
XLOC_001379	XLOC_001379	AT1G24881	1:8784035-8785634	q1	q2	NOTEST	0	0	0	0	1	1	no
XLOC_001380	XLOC_001380	AT1G25025	1:8800807-8801584	q1	q2	NOTEST	0	0	0	0	1	1	no
XLOC_001381	XLOC_001381	LPXC4	1:8804488-8806361	q1	q2	NOTEST	0	0	0	0	1	1	no
XLOC_001382	XLOC_001382	AT1G25055	1:8806606-8808156	q1	q2	NOTEST	0	0	0	0	1	1	no
XLOC_001383	XLOC_001383	AT1G25112	1:8811732-8815962	q1	q2	NOTEST	0	0	0	0	1	1	no
XLOC_001384	XLOC_001384	AT1G25141	1:8817677-8818395	q1	q2	OK	1.8345	1.002	-0.872514	-2.31448	0.00555	0.0257685	yes
XLOC_001385	XLOC_001385	LPXC4	1:8818866-8820736	q1	q2	NOTEST	0	0	0	0	1	1	no
XLOC_001386	XLOC_001386	AT1G25150	1:8821007-8824821	q1	q2	NOTEST	0	0	0	0	1	1	no
XLOC_001387	XLOC_001387	AT1G25180	1:8826982-8831390	q1	q2	OK	0.709518	0.295094	-1.26567	-2.42941	5e-05	0.000427683	yes
XLOC_001388	XLOC_001388	LPXC4	1:8833244-8835235	q1	q2	NOTEST	0	0	0	0	1	1	no
XLOC_001389	XLOC_001389	AT1G25211	1:8835385-8839609	q1	q2	NOTEST	0.046507	0.0630175	0.438306	0	1	1	no
XLOC_001390	XLOC_001390	AT1G05933	1:8835385-8839609	q1	q2	NOTEST	0.016001	0.0374595	1.22717	0	1	1	no
XLOC_001391	XLOC_001391	AT1G05937	1:8843773-8844366	q1	q2	NOTEST	0.0853385	0.116499	0.449046	0	1	1	no
XLOC_001392	XLOC_001392	AT1G25240	1:8845141-8846726	q1	q2	NOTEST	0.150571	0.0642691	-1.22824	0	1	1	no
XLOC_001393	XLOC_001393	AtIDD16	1:8849005-8851790	q1	q2	OK	2.33741	2.33429	-0.00192445	-0.00509935	0.99255	0.996939	no
XLOC_001394	XLOC_001394	AT1G05953	1:8852647-8853171	q1	q2	NOTEST	0.057615	0.0626654	0.121225	0	1	1	no
XLOC_001395	XLOC_001395	AT1G25270	1:8857725-8859909	q1	q2	NOTEST	0	0	0	0	1	1	no
XLOC_001396	XLOC_001396	AT1G25275	1:8860526-8861522	q1	q2	OK	251.985	74.6548	-1.75503	-6.81245	5e-05	0.000427683	yes
XLOC_001397	XLOC_001397	AT1G25277	1:8861733-8862797	q1	q2	OK	2.48163	2.17665	-0.18918	-0.409278	0.4777	0.720622	no
XLOC_001398	XLOC_001398	TULP10	1:8863767-8866894	q1	q2	OK	16.5459	19.5377	0.23979	1.02728	0.0731	0.200029	no
XLOC_001399	XLOC_001399	RBL10	1:8867023-8869289	q1	q2	OK	12.7592	12.8975	0.0155467	0.0607789	0.91835	0.972574	no
XLOC_001400	XLOC_001400	AT1G25300	1:8871567-8872386	q1	q2	NOTEST	0	0	0	0	1	1	no
XLOC_001401	XLOC_001401	AT1G05957	1:8876311-8876558	q1	q2	NOTEST	0	0	0	0	1	1	no
XLOC_001402	XLOC_001402	AT1G25320	1:8877789-8882100	q1	q2	OK	3.11036	1.75481	-0.825769	-2.78137	5e-05	0.000427683	yes
XLOC_001403	XLOC_001403	MYB116	1:8885019-8886777	q1	q2	NOTEST	0	0.0124909	inf	0	1	1	no
XLOC_001404	XLOC_001404	PCMP-H74	1:8894379-8897124	q1	q2	OK	0.997254	0.983945	-0.0193841	-0.0572617	0.92565	0.975226	no
XLOC_001405	XLOC_001405	NDT2	1:8900109-8909334	q1	q2	OK	14.7198	14.794	0.00725612	0.0251757	0.96995	0.989477	no
XLOC_001406	XLOC_001406	AT1G25420	1:8915914-8918267	q1	q2	OK	18.8971	21.2308	0.167994	0.71452	0.2134	0.432391	no
XLOC_001407	XLOC_001407	AT1G25422	1:8918788-8919892	q1	q2	OK	0.502264	0.208087	-1.27126	-2.09929	0.0074	0.0326159	yes
XLOC_001408	XLOC_001408	CLE43	1:8922415-8923879	q1	q2	OK	2.11469	0.861699	-1.29519	-3.60349	5e-05	0.000427683	yes
XLOC_001409	XLOC_001409	AT1G05967	1:8941001-8941202	q1	q2	NOTEST	0	0	0	0	1	1	no
XLOC_001410	XLOC_001410	AT1G25460	1:8942712-8944442	q1	q2	OK	0.398663	0.298276	-0.418523	-0.754726	0.2676	0.501999	no
XLOC_001411	XLOC_001411	ALMT4	1:8948231-8951031	q1	q2	OK	2.64132	1.87255	-0.496259	-1.70406	0.00925	0.0391699	yes
XLOC_001412	XLOC_001412	PP2AA1	1:8951161-8955160	q1	q2	OK	46.8146	59.0285	0.334453	1.67318	0.0092	0.0389929	yes
XLOC_001413	XLOC_001413	AT1G25520	1:8962086-8967562	q1	q2	OK	19.5605	15.4787	-0.337657	-1.25282	0.07105	0.195695	no
XLOC_001414	XLOC_001414	HHO3	1:8976325-8978305	q1	q2	OK	60.1348	85.7662	0.512209	2.32482	0.0001	0.000806995	yes
XLOC_001415	XLOC_001415	AT1G26090	1:9020379-9024081	q1	q2	OK	7.52166	8.52242	0.180212	0.645671	0.32935	0.574644	no
XLOC_001416	XLOC_001416	AT1G05977	1:9020379-9024081	q1	q2	NOTEST	0.150845	0.0985842	-0.613642	0	1	1	no
XLOC_001417	XLOC_001417	AT1G26130	1:9033015-9039540	q1	q2	OK	3.16659	2.0418	-0.633083	-2.44369	5e-05	0.000427683	yes
XLOC_001418	XLOC_001418	AT1G26180	1:9047291-9056941	q1	q2	OK	11.9563	13.105	0.132341	0.312903	0.5894	0.806795	no
XLOC_001419	XLOC_001419	ATSOFL1	1:9065954-9075350	q1	q2	OK	20.558	14.7468	-0.479301	-1.10717	0.12095	0.289736	no
XLOC_001420	XLOC_001420	AT1G05987	1:9065954-9075350	q1	q2	NOTEST	0.403506	0.170719	-1.24097	0	1	1	no
XLOC_001421	XLOC_001421	AT1G26220	1:9065954-9075350	q1	q2	OK	59.3915	50.6802	-0.228833	-0.78855	0.3307	0.576103	no
XLOC_001422	XLOC_001422	AT1G26225	1:9065954-9075350	q1	q2	OK	1.91244	6.97277	1.86632	2.02412	0.5799	0.800422	no
XLOC_001423	XLOC_001423	AT1G26250	1:9083837-9085651	q1	q2	NOTEST	0	0	0	0	1	1	no
XLOC_001424	XLOC_001424	BHLH76	1:9086803-9089375	q1	q2	OK	3.00182	2.42848	-0.305785	-0.888739	0.12085	0.289564	no
XLOC_001425	XLOC_001425	AT1G26290	1:9095767-9099766	q1	q2	OK	0.604698	0.743772	0.298647	0.295816	0.6745	0.860904	no
XLOC_001426	XLOC_001426	AT1G26320	1:9105037-9107231	q1	q2	NOTEST	0	0	0	0	1	1	no
XLOC_001427	XLOC_001427	AT1G26330	1:9107518-9113747	q1	q2	OK	1.06711	1.20806	0.178975	0.555324	0.3312	0.576608	no
XLOC_001428	XLOC_001428	CB5-A	1:9113863-9114977	q1	q2	OK	26.947	34.7815	0.368198	2.04683	0.01065	0.0439715	yes
XLOC_001429	XLOC_001429	tRNA-Asn	1:9143809-9143883	q1	q2	NOTEST	0	0	0	0	1	1	no
XLOC_001430	XLOC_001430	AT1G26460	1:9151627-9154762	q1	q2	OK	23.2941	30.8815	0.40678	1.98864	0.0017	0.00958588	yes
XLOC_001431	XLOC_001431	AT1G26470	1:9155090-9158093	q1	q2	OK	32.6598	38.6568	0.243205	1.00687	0.07775	0.209626	no
XLOC_001432	XLOC_001432	tRNA-Ala	1:9158182-9158255	q1	q2	NOTEST	0	0	0	0	1	1	no
XLOC_001433	XLOC_001433	AT1G26500	1:9158379-9161044	q1	q2	OK	0.492711	0.51011	0.0500643	0.0981086	0.88455	0.959794	no
XLOC_001434	XLOC_001434	AT1G26530	1:9163210-9170953	q1	q2	OK	1.50606	1.3259	-0.183808	-0.266045	0.69645	0.873015	no
XLOC_001435	XLOC_001435	AT1G26550	1:9171117-9173033	q1	q2	OK	173.875	227.366	0.386968	2.32764	0.00235	0.0126171	yes
XLOC_001436	XLOC_001436	AT1G26558	1:9175610-9177598	q1	q2	NOTEST	0.0868421	0.0400782	-1.11558	0	1	1	no
XLOC_001437	XLOC_001437	BGLU40,UGD1	1:9178211-9184393	q1	q2	OK	12.8377	10.9526	-0.229114	-0.983109	0.10125	0.25472	no
XLOC_001438	XLOC_001438	AT1G26580	1:9184566-9187578	q1	q2	OK	24.7298	20.1752	-0.293663	-1.30097	0.023	0.0816412	no
XLOC_001439	XLOC_001439	AT1G26590	1:9188944-9190896	q1	q2	OK	0.34788	0.209317	-0.732903	-0.89786	0.07895	0.212125	no
XLOC_001440	XLOC_001440	CLE9	1:9191502-9192590	q1	q2	OK	1.36431	0.357514	-1.9321	-2.97266	5e-05	0.000427683	yes
XLOC_001441	XLOC_001441	AT1G26610	1:9193326-9195382	q1	q2	NOTEST	0.0817356	0.0557352	-0.552374	0	1	1	no
XLOC_001442	XLOC_001442	ELF5A-2	1:9205799-9209902	q1	q2	OK	1076.16	1490.87	0.470268	2.40787	0.00105	0.00636466	yes
XLOC_001443	XLOC_001443	AT1G26650	1:9210050-9211588	q1	q2	OK	8.01278	4.51601	-0.827254	-3.39283	5e-05	0.000427683	yes
XLOC_001444	XLOC_001444	AT1G26660	1:9211598-9214004	q1	q2	OK	8.1955	10.6128	0.372904	1.27681	0.0259	0.0896309	no
XLOC_001445	XLOC_001445	AT1G26665	1:9214071-9215557	q1	q2	OK	16.5845	22.7933	0.458775	1.77037	0.0022	0.0119175	yes
XLOC_001446	XLOC_001446	VTI12	1:9215769-9218010	q1	q2	OK	25.4528	36.5861	0.523474	2.71906	5e-05	0.000427683	yes
XLOC_001447	XLOC_001447	AT1G26680	1:9219459-9223795	q1	q2	OK	0.327652	0.273162	-0.262406	-0.509141	0.34625	0.592999	no
XLOC_001448	XLOC_001448	MLO14	1:9227340-9233206	q1	q2	NOTEST	0.202766	0.119246	-0.765874	0	1	1	no
XLOC_001449	XLOC_001449	PHO1-H7	1:9241035-9244918	q1	q2	OK	0.517733	0.17549	-1.56082	-2.95838	5e-05	0.000427683	yes
XLOC_001450	XLOC_001450	AT1G26750	1:9246856-9249943	q1	q2	OK	53.8243	65.5305	0.28391	1.56364	0.0439	0.135382	no
XLOC_001451	XLOC_001451	AT1G26762	1:9253598-9254167	q1	q2	OK	0.753051	0.391249	-0.944661	-1.7303	0.06015	0.172473	no
XLOC_001452	XLOC_001452	AT1G06023	1:9257085-9257400	q1	q2	NOTEST	0	0	0	0	1	1	no
XLOC_001453	XLOC_001453	ATEXPA10	1:9259431-9261313	q1	q2	OK	47.9106	18.021	-1.41066	-5.10497	5e-05	0.000427683	yes
XLOC_001454	XLOC_001454	AT1G26773	1:9264403-9264580	q1	q2	NOTEST	0	0	0	0	1	1	no
XLOC_001455	XLOC_001455	MYB117	1:9270951-9272713	q1	q2	OK	0.386726	0.412371	0.0926339	0.146607	0.78965	0.919555	no
XLOC_001456	XLOC_001456	AT1G26795	1:9276380-9276954	q1	q2	NOTEST	0	0	0	0	1	1	no
XLOC_001457	XLOC_001457	AT1G26796	1:9278952-9279482	q1	q2	NOTEST	0	0	0	0	1	1	no
XLOC_001458	XLOC_001458	AT1G26797	1:9280954-9281560	q1	q2	NOTEST	0	0	0	0	1	1	no
XLOC_001459	XLOC_001459	AT1G26798	1:9281790-9282341	q1	q2	NOTEST	0	0	0	0	1	1	no
XLOC_001460	XLOC_001460	AT1G26799	1:9283872-9284438	q1	q2	NOTEST	0	0.0236674	inf	0	1	1	no
XLOC_001461	XLOC_001461	AT1G06027	1:9291722-9292147	q1	q2	NOTEST	0	0	0	0	1	1	no
XLOC_001462	XLOC_001462	CUL3A,ORC6	1:9295564-9300800	q1	q2	OK	26.9121	34.2378	0.347337	1.52625	0.01295	0.0514656	no
XLOC_001463	XLOC_001463	FEZ	1:9312935-9315122	q1	q2	NOTEST	0.196829	0.250936	0.350377	0	1	1	no
XLOC_001464	XLOC_001464	AT1G26890	1:9315304-9319246	q1	q2	OK	0.309196	0.248245	-0.316757	-0.0529781	0.9165	0.971807	no
XLOC_001465	XLOC_001465	RPL10B	1:9321649-9323028	q1	q2	OK	36.7173	45.8357	0.320011	1.38191	0.0164	0.0622887	no
XLOC_001466	XLOC_001466	AT1G06037	1:9325014-9325259	q1	q2	NOTEST	0	0	0	0	1	1	no
XLOC_001467	XLOC_001467	AT1G26920	1:9329492-9330612	q1	q2	OK	39.3771	31.2459	-0.33369	-1.76716	0.01275	0.0508131	no
XLOC_001468	XLOC_001468	CYP23	1:9343111-9345323	q1	q2	OK	9.12699	7.0873	-0.364902	-1.27346	0.02805	0.0954418	no
XLOC_001469	XLOC_001469	PRE6	1:9351159-9352833	q1	q2	OK	10.7139	11.6017	0.114854	0.525855	0.4664	0.710979	no
XLOC_001470	XLOC_001470	ATHB-23	1:9355826-9357502	q1	q2	OK	6.80081	6.87488	0.0156273	0.0656646	0.92685	0.975674	no
XLOC_001471	XLOC_001471	PBL4	1:9359324-9361833	q1	q2	OK	0.706413	0.298044	-1.24498	-2.34503	5e-05	0.000427683	yes
XLOC_001472	XLOC_001472	MIR395B	1:9364470-9364570	q1	q2	NOTEST	0	0	0	0	1	1	no
XLOC_001473	XLOC_001473	AT1G26976	1:9364748-9365610	q1	q2	NOTEST	0.0377893	0	#NAME?	0	1	1	no
XLOC_001474	XLOC_001474	MIR395C	1:9367079-9367179	q1	q2	NOTEST	0	0	0	0	1	1	no
XLOC_001475	XLOC_001475	AT1G27000	1:9373884-9377491	q1	q2	OK	42.1318	64.2427	0.608623	3.16832	5e-05	0.000427683	yes
XLOC_001476	XLOC_001476	AT1G27020	1:9378403-9380790	q1	q2	OK	66.38	144.912	1.12635	5.57154	5e-05	0.000427683	yes
XLOC_001477	XLOC_001477	AT1G27030	1:9381526-9384060	q1	q2	OK	21.9505	29.2282	0.413107	2.07154	0.00155	0.00887549	yes
XLOC_001478	XLOC_001478	AT1G27045	1:9391608-9393188	q1	q2	OK	0.275769	0.159495	-0.789949	-0.752992	0.08275	0.219733	no
XLOC_001479	XLOC_001479	ATHB54	1:9393652-9394716	q1	q2	OK	20.6825	21.5452	0.0589575	0.301045	0.67965	0.863976	no
XLOC_001480	XLOC_001480	AT1G27060	1:9394906-9399500	q1	q2	OK	2.91176	3.3927	0.220544	0.512363	0.45145	0.697692	no
XLOC_001481	XLOC_001481	NPF2.12	1:9400325-9406369	q1	q2	OK	0.00422064	0.502334	6.89504	0.392786	0.15465	0.345196	no
XLOC_001482	XLOC_001482	GALT4	1:9421008-9424084	q1	q2	OK	6.43753	3.80702	-0.757845	-2.84185	5e-05	0.000427683	yes
XLOC_001483	XLOC_001483	GSTU13	1:9425279-9426897	q1	q2	OK	37.648	42.8255	0.185898	0.970103	0.1528	0.342286	no
XLOC_001484	XLOC_001484	ESFL3	1:9427163-9427529	q1	q2	NOTEST	0	0	0	0	1	1	no
XLOC_001485	XLOC_001485	GSTU14	1:9427803-9428914	q1	q2	OK	5.23272	2.58132	-1.01945	-3.60258	5e-05	0.000427683	yes
XLOC_001486	XLOC_001486	AT1G27150	1:9429007-9432310	q1	q2	OK	13.4315	16.4501	0.292478	1.39204	0.03145	0.104426	no
XLOC_001487	XLOC_001487	AT1G27160	1:9432417-9433190	q1	q2	NOTEST	0.133353	0.173884	0.382875	0	1	1	no
XLOC_001488	XLOC_001488	AT1G27170	1:9433392-9439417	q1	q2	OK	0.279737	0.339727	0.280306	0.654997	0.2561	0.48802	no
XLOC_001489	XLOC_001489	AT1G27180	1:9439652-9446223	q1	q2	OK	1.02048	0.83721	-0.285587	-0.874036	0.1196	0.28744	no
XLOC_001490	XLOC_001490	AT1G06047	1:9452631-9452831	q1	q2	NOTEST	0	0	0	0	1	1	no
XLOC_001491	XLOC_001491	AT1G27220	1:9463805-9465444	q1	q2	NOTEST	0	0	0	0	1	1	no
XLOC_001492	XLOC_001492	AT1G27240	1:9466236-9467076	q1	q2	NOTEST	0	0	0	0	1	1	no
XLOC_001493	XLOC_001493	AT1G27250	1:9468567-9469634	q1	q2	NOTEST	0	0	0	0	1	1	no
XLOC_001494	XLOC_001494	AT1G27260	1:9469947-9470967	q1	q2	NOTEST	0	0	0	0	1	1	no
XLOC_001495	XLOC_001495	AT1G27270	1:9472076-9473149	q1	q2	NOTEST	0	0	0	0	1	1	no
XLOC_001496	XLOC_001496	AT1G06067	1:9473379-9473719	q1	q2	NOTEST	0	0	0	0	1	1	no
XLOC_001497	XLOC_001497	AT1G27280	1:9474026-9474990	q1	q2	NOTEST	0	0	0	0	1	1	no
XLOC_001498	XLOC_001498	AT1G27290	1:9481404-9482992	q1	q2	OK	18.4509	18.6849	0.0181857	0.0722068	0.89615	0.964378	no
XLOC_001499	XLOC_001499	AT1G27300	1:9483156-9486002	q1	q2	OK	24.8781	33.9302	0.447693	1.12257	0.1331	0.310502	no
XLOC_001500	XLOC_001500	AHK3	1:9486888-9492632	q1	q2	OK	13.5611	9.06882	-0.580493	-2.70016	5e-05	0.000427683	yes
XLOC_001501	XLOC_001501	AT1G27330	1:9492848-9494382	q1	q2	OK	105.699	108.149	0.0330612	0.192425	0.79655	0.923166	no
XLOC_001502	XLOC_001502	FBX6	1:9495343-9499639	q1	q2	OK	27.2419	19.776	-0.462076	-1.49241	0.0209	0.0756112	no
XLOC_001503	XLOC_001503	SPL11	1:9500891-9504023	q1	q2	OK	4.154	0.671433	-2.62919	-6.49889	5e-05	0.000427683	yes
XLOC_001504	XLOC_001504	RPL17A	1:9515113-9517070	q1	q2	OK	384.493	506.315	0.397077	1.93883	0.0024	0.0128425	yes
XLOC_001505	XLOC_001505	AT1G06087	1:9515113-9517070	q1	q2	OK	0	3.42239	inf	#NAME?	0.1811	0.386117	no
XLOC_001506	XLOC_001506	AT1G27410,AT1G27420	1:9517200-9520716	q1	q2	OK	5.28018	6.54533	0.30988	1.14085	0.0681	0.189545	no
XLOC_001507	XLOC_001507	APT1	1:9531808-9534141	q1	q2	OK	188.785	241.754	0.356796	1.60949	0.0049	0.0232642	yes
XLOC_001508	XLOC_001508	NPGR1	1:9534487-9537614	q1	q2	OK	15.6373	20.1435	0.365324	1.58171	0.0065	0.0293545	yes
XLOC_001509	XLOC_001509	LCAT1	1:9544409-9546285	q1	q2	OK	22.7977	10.5544	-1.11104	-5.2685	5e-05	0.000427683	yes
XLOC_001510	XLOC_001510	MNS5	1:9558561-9562485	q1	q2	OK	9.61595	8.07162	-0.252571	-1.13628	0.07285	0.199522	no
XLOC_001511	XLOC_001511	AT1G27535	1:9564725-9565134	q1	q2	NOTEST	0	0	0	0	1	1	no
XLOC_001512	XLOC_001512	AT1G27555	1:9570396-9570962	q1	q2	NOTEST	0	0	0	0	1	1	no
XLOC_001513	XLOC_001513	AT1G06097	1:9572454-9572795	q1	q2	NOTEST	0	0	0	0	1	1	no
XLOC_001514	XLOC_001514	AT1G27565	1:9574549-9575189	q1	q2	NOTEST	0	0.0295538	inf	0	1	1	no
XLOC_001515	XLOC_001515	AT1G27570	1:9575537-9582376	q1	q2	NOTEST	0	0	0	0	1	1	no
XLOC_001516	XLOC_001516	AT1G27595	1:9592087-9602917	q1	q2	OK	7.04539	7.8018	0.147128	0.565743	0.31935	0.563319	no
XLOC_001517	XLOC_001517	AT1G27620	1:9608152-9610566	q1	q2	OK	1.26945	1.55895	0.296375	0.887056	0.17905	0.383103	no
XLOC_001518	XLOC_001518	CYCT1-3	1:9611052-9614336	q1	q2	OK	12.9663	16.8855	0.381018	1.54786	0.00745	0.0328047	yes
XLOC_001519	XLOC_001519	U2AF35A	1:9614462-9616574	q1	q2	OK	40.4163	51.3683	0.345941	1.48517	0.00965	0.0405604	yes
XLOC_001520	XLOC_001520	BHLH110	1:9621397-9626067	q1	q2	OK	2.54605	1.73295	-0.555025	-1.86428	0.00365	0.0182349	yes
XLOC_001521	XLOC_001521	APL2	1:9631189-9634597	q1	q2	OK	10.1588	11.2199	0.143336	0.658623	0.30655	0.548747	no
XLOC_001522	XLOC_001522	AT1G27690	1:9636587-9638901	q1	q2	OK	4.30283	4.69034	0.124408	0.496944	0.43685	0.684313	no
XLOC_001523	XLOC_001523	TGD5	1:9639023-9641902	q1	q2	OK	13.87	15.4099	0.151888	0.507682	0.56955	0.792927	no
XLOC_001524	XLOC_001524	AT1G27710	1:9642471-9647620	q1	q2	NOTEST	0	0	0	0	1	1	no
XLOC_001525	XLOC_001525	BHLH54	1:9654474-9656089	q1	q2	OK	1.8105	1.34762	-0.425975	-1.2598	0.0672	0.187704	no
XLOC_001526	XLOC_001526	AT1G27750,AT1G27752	1:9657172-9667550	q1	q2	OK	13.4697	16.3631	0.280724	1.24257	0.03565	0.115171	no
XLOC_001527	XLOC_001527	SAT32	1:9668507-9676307	q1	q2	OK	33.4746	26.2839	-0.348885	-1.31497	0.04075	0.127869	no
XLOC_001528	XLOC_001528	CAF1-3	1:9691627-9692560	q1	q2	NOTEST	0.0231185	0.0242537	0.0691586	0	1	1	no
XLOC_001529	XLOC_001529	AT1G27850	1:9698297-9703944	q1	q2	OK	5.76089	7.14014	0.309661	1.38462	0.022	0.0787849	no
XLOC_001530	XLOC_001530	RECQL5	1:9708860-9715176	q1	q2	OK	1.86469	2.01945	0.115029	0.411069	0.50115	0.739725	no
XLOC_001531	XLOC_001531	MAP65-8	1:9726606-9730424	q1	q2	OK	5.24472	4.70202	-0.157583	-0.44967	0.43815	0.685523	no
XLOC_001532	XLOC_001532	LTPG1	1:9740507-9745796	q1	q2	OK	225.96	50.7833	-2.15364	-11.2525	5e-05	0.000427683	yes
XLOC_001533	XLOC_001533	DPL1,NTF2B	1:9746708-9753952	q1	q2	OK	149.207	209.579	0.490177	2.62127	0.00035	0.00246327	yes
XLOC_001534	XLOC_001534	AT1G28005	1:9756673-9757963	q1	q2	NOTEST	0.0161992	0.035222	1.12056	0	1	1	no
XLOC_001535	XLOC_001535	ABCB14	1:9763210-9768113	q1	q2	OK	3.7155	2.06829	-0.845121	-3.31869	5e-05	0.000427683	yes
XLOC_001536	XLOC_001536	AT1G28030	1:9771792-9773389	q1	q2	NOTEST	0	0.0210397	inf	0	1	1	no
XLOC_001537	XLOC_001537	AT1G28070,RDM16	1:9778850-9784091	q1	q2	OK	18.9452	22.6855	0.259936	1.1205	0.0641	0.181169	no
XLOC_001538	XLOC_001538	AT1G28080	1:9789690-9791546	q1	q2	OK	0.765506	0.558915	-0.453785	-0.804778	0.1557	0.34685	no
XLOC_001539	XLOC_001539	AT1G06113	1:9794543-9794763	q1	q2	NOTEST	0.687057	0.75631	0.138548	0	1	1	no
XLOC_001540	XLOC_001540	AT1G28090	1:9795717-9799116	q1	q2	OK	14.9896	14.8998	-0.00867005	-0.0360925	0.94885	0.983171	no
XLOC_001541	XLOC_001541	AT1G28100	1:9801081-9806899	q1	q2	OK	11.1089	12.3218	0.149495	0.430364	0.52755	0.761242	no
XLOC_001542	XLOC_001542	GH3.17	1:9825168-9828118	q1	q2	OK	13.6663	14.6011	0.0954448	0.408973	0.46825	0.712628	no
XLOC_001543	XLOC_001543	AT1G28135	1:9829260-9829584	q1	q2	NOTEST	0	0.154915	inf	0	1	1	no
XLOC_001544	XLOC_001544	ERF087	1:9839315-9840124	q1	q2	NOTEST	0.0259258	0.0291811	0.170646	0	1	1	no
XLOC_001545	XLOC_001545	SOT7	1:9841268-9842435	q1	q2	OK	0.602183	0.342329	-0.814817	-1.59951	0.02535	0.0881104	no
XLOC_001546	XLOC_001546	AT1G06127	1:9848882-9849226	q1	q2	NOTEST	0	0	0	0	1	1	no
XLOC_001547	XLOC_001547	ATJ1	1:9854516-9860158	q1	q2	OK	3.97591	5.66581	0.510997	1.7406	0.00275	0.0143934	yes
XLOC_001548	XLOC_001548	AT1G28250	1:9874246-9879433	q1	q2	OK	17.207	7.76087	-1.1487	-3.73256	5e-05	0.000427683	yes
XLOC_001549	XLOC_001549	AT1G28265	1:9874246-9879433	q1	q2	OK	0.327255	0.911566	1.47793	0.253977	0.64005	0.840218	no
XLOC_001550	XLOC_001550	AT1G06133	1:9882236-9882450	q1	q2	NOTEST	0	0	0	0	1	1	no
XLOC_001551	XLOC_001551	RALFL4	1:9882950-9884189	q1	q2	NOTEST	0	0	0	0	1	1	no
XLOC_001552	XLOC_001552	AT1G28327	1:9931933-9933451	q1	q2	NOTEST	0	0	0	0	1	1	no
XLOC_001553	XLOC_001553	LCR31	1:9937000-9937755	q1	q2	NOTEST	0.0288189	0	#NAME?	0	1	1	no
XLOC_001554	XLOC_001554	AT1G06147	1:9938599-9939013	q1	q2	NOTEST	0	0	0	0	1	1	no
XLOC_001555	XLOC_001555	AtRLP4	1:9939960-9943616	q1	q2	OK	17.885	6.6196	-1.43393	-6.53377	5e-05	0.000427683	yes
XLOC_001556	XLOC_001556	AT1G28350	1:9943736-9949835	q1	q2	OK	18.0145	23.6161	0.390608	1.70811	0.00265	0.0139618	yes
XLOC_001557	XLOC_001557	ERF12	1:9951761-9953105	q1	q2	OK	0.826679	0.571634	-0.532236	-1.24463	0.07	0.193476	no
XLOC_001558	XLOC_001558	AT1G28375	1:9961054-9961745	q1	q2	NOTEST	0	0	0	0	1	1	no
XLOC_001559	XLOC_001559	NSL1	1:9963447-9968495	q1	q2	OK	11.8298	14.6828	0.311703	1.29446	0.04115	0.1288	no
XLOC_001560	XLOC_001560	AT1G06153	1:9963447-9968495	q1	q2	OK	19.057	15.0949	-0.336255	-0.184455	0.75525	0.9037	no
XLOC_001561	XLOC_001561	RLT1	1:9976181-9987737	q1	q2	OK	7.0987	7.52912	0.0849267	0.321847	0.5803	0.80075	no
XLOC_001562	XLOC_001562	HSL1	1:9996712-10000455	q1	q2	OK	14.8495	8.47685	-0.808815	-3.74271	5e-05	0.000427683	yes
XLOC_001563	XLOC_001563	AGL58	1:10003879-10004581	q1	q2	NOTEST	0.0174754	0	#NAME?	0	1	1	no
XLOC_001564	XLOC_001564	AGL59	1:10006229-10006778	q1	q2	NOTEST	0.024589	0	#NAME?	0	1	1	no
XLOC_001565	XLOC_001565	NAC010	1:10010123-10012258	q1	q2	OK	1.71069	1.80435	0.0769012	0.23645	0.72585	0.888926	no
XLOC_001566	XLOC_001566	AT1G06163	1:10012636-10013263	q1	q2	NOTEST	0	0	0	0	1	1	no
XLOC_001567	XLOC_001567	SYP61	1:10015855-10018047	q1	q2	OK	26.0397	27.8691	0.0979515	0.398986	0.482	0.724232	no
XLOC_001568	XLOC_001568	AT1G28500	1:10018690-10020479	q1	q2	NOTEST	0.00929012	0	#NAME?	0	1	1	no
XLOC_001569	XLOC_001569	AT1G28510	1:10023816-10026311	q1	q2	OK	29.1408	30.6651	0.0735548	0.385354	0.58155	0.801621	no
XLOC_001570	XLOC_001570	VOZ1	1:10029082-10037872	q1	q2	OK	17.4763	16.4724	-0.0853493	-0.315784	0.61575	0.824818	no
XLOC_001571	XLOC_001571	AT1G28540	1:10029082-10037872	q1	q2	OK	7.47033	8.06244	0.110045	0.211928	0.7631	0.907515	no
XLOC_001572	XLOC_001572	AT1G28680	1:10077922-10079909	q1	q2	OK	30.0768	28.3275	-0.0864458	-0.373109	0.51205	0.748891	no
XLOC_001573	XLOC_001573	AT1G28720	1:10086365-10089772	q1	q2	NOTEST	0	0	0	0	1	1	no
XLOC_001574	XLOC_001574	AT1G28730	1:10089897-10089969	q1	q2	NOTEST	0	0	0	0	1	1	no
XLOC_001575	XLOC_001575	tRNA-Pro	1:10090367-10090439	q1	q2	NOTEST	0	0	0	0	1	1	no
XLOC_001576	XLOC_001576	AT1G28750	1:10090768-10090840	q1	q2	NOTEST	0	0	0	0	1	1	no
XLOC_001577	XLOC_001577	AT1G28770	1:10092324-10092396	q1	q2	NOTEST	0	0	0	0	1	1	no
XLOC_001578	XLOC_001578	AT1G28780	1:10092800-10092872	q1	q2	NOTEST	0	0	0	0	1	1	no
XLOC_001579	XLOC_001579	AT1G28790	1:10093308-10093380	q1	q2	NOTEST	0	0	0	0	1	1	no
XLOC_001580	XLOC_001580	AT1G28800	1:10093745-10093817	q1	q2	NOTEST	0	0	0	0	1	1	no
XLOC_001581	XLOC_001581	AT1G28810	1:10094172-10094244	q1	q2	NOTEST	0	0	0	0	1	1	no
XLOC_001582	XLOC_001582	AT1G06173	1:10094621-10095222	q1	q2	NOTEST	0.151739	0.168629	0.152257	0	1	1	no
XLOC_001583	XLOC_001583	AT1G28815	1:10095673-10102928	q1	q2	NOTEST	0.178919	0.19762	0.143423	0	1	1	no
XLOC_001584	XLOC_001584	AT1G28820	1:10095673-10102928	q1	q2	NOTEST	0	0	0	0	1	1	no
XLOC_001585	XLOC_001585	AT1G28830	1:10095673-10102928	q1	q2	NOTEST	0	0	0	0	1	1	no
XLOC_001586	XLOC_001586	AT1G28840	1:10095673-10102928	q1	q2	NOTEST	0	0	0	0	1	1	no
XLOC_001587	XLOC_001587	AT1G28850	1:10095673-10102928	q1	q2	NOTEST	0	0	0	0	1	1	no
XLOC_001588	XLOC_001588	AT1G28860	1:10095673-10102928	q1	q2	NOTEST	0	0	0	0	1	1	no
XLOC_001589	XLOC_001589	AT1G28870	1:10095673-10102928	q1	q2	NOTEST	0	0	0	0	1	1	no
XLOC_001590	XLOC_001590	AT1G28880	1:10095673-10102928	q1	q2	NOTEST	0	0	0	0	1	1	no
XLOC_001591	XLOC_001591	AT1G28890	1:10095673-10102928	q1	q2	NOTEST	0	0	0	0	1	1	no
XLOC_001592	XLOC_001592	AT1G28900	1:10095673-10102928	q1	q2	NOTEST	0	0	0	0	1	1	no
XLOC_001593	XLOC_001593	AT1G28910	1:10095673-10102928	q1	q2	NOTEST	0	0	0	0	1	1	no
XLOC_001594	XLOC_001594	AT1G28920	1:10095673-10102928	q1	q2	NOTEST	0	0	0	0	1	1	no
XLOC_001595	XLOC_001595	AT1G28760	1:10103080-10104883	q1	q2	OK	1.93409	1.52041	-0.347199	-1.09115	0.09745	0.247771	no
XLOC_001596	XLOC_001596	AT1G28930	1:10105046-10107645	q1	q2	NOTEST	0	0	0	0	1	1	no
XLOC_001597	XLOC_001597	AT1G28940	1:10105046-10107645	q1	q2	NOTEST	0	0	0	0	1	1	no
XLOC_001598	XLOC_001598	AT1G28950	1:10105046-10107645	q1	q2	NOTEST	0	0	0	0	1	1	no
XLOC_001599	XLOC_001599	AT1G28970	1:10107648-10107720	q1	q2	NOTEST	0	0	0	0	1	1	no
XLOC_001600	XLOC_001600	AT1G28980	1:10108388-10108460	q1	q2	NOTEST	0	0	0	0	1	1	no
XLOC_001601	XLOC_001601	AT1G28990	1:10108709-10108781	q1	q2	NOTEST	0	0	0	0	1	1	no
XLOC_001602	XLOC_001602	HIPP04	1:10112563-10114491	q1	q2	OK	0.80065	0.665585	-0.266549	-0.4973	0.3832	0.631553	no
XLOC_001603	XLOC_001603	AT1G29005	1:10114911-10115749	q1	q2	NOTEST	0	0	0	0	1	1	no
XLOC_001604	XLOC_001604	SPEAR4	1:10117714-10119085	q1	q2	NOTEST	0	0	0	0	1	1	no
XLOC_001605	XLOC_001605	AT1G06187	1:10119307-10119662	q1	q2	NOTEST	0	0	0	0	1	1	no
XLOC_001606	XLOC_001606	AT1G06203	1:10127672-10128207	q1	q2	NOTEST	0.0786671	0.40872	2.37728	0	1	1	no
XLOC_001607	XLOC_001607	AT1G29040,AT1G29041	1:10128998-10136241	q1	q2	OK	34.3954	41.1206	0.257646	1.13102	0.13615	0.315601	no
XLOC_001608	XLOC_001608	AT1G06217	1:10136245-10139228	q1	q2	NOTEST	0.0722642	0.118888	0.718255	0	1	1	no
XLOC_001609	XLOC_001609	AT1G29060,RPL34	1:10147604-10151407	q1	q2	OK	598.308	752.367	0.330549	1.44716	0.012	0.0484071	yes
XLOC_001610	XLOC_001610	AT1G29100	1:10168716-10169916	q1	q2	NOTEST	0.0212244	0.0459281	1.11365	0	1	1	no
XLOC_001611	XLOC_001611	AT1G29110	1:10171682-10173071	q1	q2	OK	1.18829	1.51795	0.353231	0.966261	0.1825	0.388136	no
XLOC_001612	XLOC_001612	AT1G29120	1:10174161-10178521	q1	q2	OK	20.6962	24.6335	0.251259	1.10536	0.05435	0.159514	no
XLOC_001613	XLOC_001613	AT1G29140	1:10178901-10180225	q1	q2	NOTEST	0.114861	0.0320376	-1.84205	0	1	1	no
XLOC_001614	XLOC_001614	RPN6	1:10180301-10182808	q1	q2	OK	64.2184	94.8049	0.561974	2.54389	5e-05	0.000427683	yes
XLOC_001615	XLOC_001615	AT1G29179,AT1G29180	1:10198763-10200962	q1	q2	OK	0.395225	0.186857	-1.08074	-1.58069	0.0118	0.0477579	yes
XLOC_001616	XLOC_001616	OFUT8	1:10207576-10212722	q1	q2	OK	0.503499	0.353568	-0.510002	-0.438131	0.47335	0.716723	no
XLOC_001617	XLOC_001617	CIPK18	1:10214680-10216563	q1	q2	NOTEST	0.177987	0.133467	-0.415282	0	1	1	no
XLOC_001618	XLOC_001618	PEX7	1:10224814-10226322	q1	q2	OK	13.2994	16.4994	0.311055	1.48443	0.02695	0.0924481	no
XLOC_001619	XLOC_001619	MIR399A	1:10227072-10227195	q1	q2	NOTEST	0	0	0	0	1	1	no
XLOC_001620	XLOC_001620	AT1G29270	1:10229807-10231384	q1	q2	OK	1.45013	1.13327	-0.355692	-0.689678	0.2306	0.455568	no
XLOC_001621	XLOC_001621	WRKY65	1:10236336-10237990	q1	q2	OK	16.9278	14.9718	-0.177145	-0.852725	0.20575	0.421876	no
XLOC_001622	XLOC_001622	CEP14	1:10244452-10245874	q1	q2	OK	0.629583	0.24875	-1.3397	-2.5323	0.0011	0.0066248	yes
XLOC_001623	XLOC_001623	AT1G29310	1:10252240-10254792	q1	q2	OK	20.9585	15.8784	-0.400476	-1.72939	0.0023	0.0123901	yes
XLOC_001624	XLOC_001624	AT1G29320	1:10255249-10261232	q1	q2	OK	16.009	20.5545	0.360571	1.59867	0.0164	0.0622887	no
XLOC_001625	XLOC_001625	PUB17	1:10264042-10266917	q1	q2	OK	12.9198	10.0001	-0.369562	-1.71595	0.00485	0.0230739	yes
XLOC_001626	XLOC_001626	AT1G29355	1:10273930-10275765	q1	q2	OK	10.2363	7.04305	-0.539423	-1.55008	0.00715	0.0317213	yes
XLOC_001627	XLOC_001627	AT1G29380	1:10283395-10289666	q1	q2	OK	1.56368	1.21613	-0.362652	-0.417973	0.5052	0.743002	no
XLOC_001628	XLOC_001628	snoU31b	1:10300192-10301302	q1	q2	NOTEST	28.8554	0	#NAME?	0	1	1	no
XLOC_001629	XLOC_001629	snoR4a	1:10300192-10301302	q1	q2	NOTEST	0	541.799	inf	0	1	1	no
XLOC_001630	XLOC_001630	AT1G29418	1:10300192-10301302	q1	q2	OK	3247.73	1430.98	-1.18242	-401.965	5e-05	0.000427683	yes
XLOC_001631	XLOC_001631	AT1G06257	1:10301376-10302099	q1	q2	OK	1.25129	0.458219	-1.44931	-0.985509	0.0957	0.24446	no
XLOC_001632	XLOC_001632	AT1G29435	1:10303889-10306595	q1	q2	NOTEST	0	0	0	0	1	1	no
XLOC_001633	XLOC_001633	AT1G29465	1:10308519-10309896	q1	q2	OK	3.4562	3.13159	-0.142293	-0.422275	0.59025	0.807323	no
XLOC_001634	XLOC_001634	snoR4a	1:10308519-10309896	q1	q2	NOTEST	0	0	0	0	1	1	no
XLOC_001635	XLOC_001635	AT1G06273	1:10308519-10309896	q1	q2	OK	560.273	125.412	-2.15946	-464.687	0.35025	0.597305	no
XLOC_001636	XLOC_001636	AT1G06277	1:10308519-10309896	q1	q2	NOTEST	0	0	0	0	1	1	no
XLOC_001637	XLOC_001637	AT1G06283	1:10308519-10309896	q1	q2	NOTEST	0	0	0	0	1	1	no
XLOC_001638	XLOC_001638	AT1G29480	1:10317935-10318711	q1	q2	NOTEST	0	0	0	0	1	1	no
XLOC_001639	XLOC_001639	SAUR68	1:10319731-10320402	q1	q2	NOTEST	0.36888	0.28649	-0.364667	0	1	1	no
XLOC_001640	XLOC_001640	SAUR66	1:10321010-10321978	q1	q2	OK	4.75941	4.75416	-0.00159179	-0.00604458	0.99315	0.997165	no
XLOC_001641	XLOC_001641	SAUR67	1:10322422-10323239	q1	q2	OK	4.34057	4.88411	0.170211	0.639816	0.4141	0.663082	no
XLOC_001642	XLOC_001642	AT1G29520	1:10323635-10326848	q1	q2	OK	14.7431	10.4396	-0.497979	-1.41575	0.0622	0.176978	no
XLOC_001643	XLOC_001643	AT1G29540	1:10327137-10329121	q1	q2	OK	0.3932	0.115173	-1.77146	-1.43708	0.1438	0.327891	no
XLOC_001644	XLOC_001644	AT1G06287	1:10327137-10329121	q1	q2	NOTEST	0.172967	0	#NAME?	0	1	1	no
XLOC_001645	XLOC_001645	AT1G29560,EIF4E3	1:10330424-10335714	q1	q2	OK	10.7857	11.8232	0.132504	0.56906	0.40125	0.649925	no
XLOC_001646	XLOC_001646	AT1G29570	1:10335909-10337854	q1	q2	NOTEST	0	0	0	0	1	1	no
XLOC_001647	XLOC_001647	AT1G29580	1:10338442-10339146	q1	q2	NOTEST	0	0	0	0	1	1	no
XLOC_001648	XLOC_001648	EIF4E2	1:10339991-10341832	q1	q2	OK	1.61376	1.85661	0.202246	0.596747	0.40815	0.656895	no
XLOC_001649	XLOC_001649	AT1G29600	1:10343784-10346364	q1	q2	OK	1.58109	0.41694	-1.923	-3.8673	5e-05	0.000427683	yes
XLOC_001650	XLOC_001650	AT1G29620	1:10347362-10349017	q1	q2	NOTEST	0	0	0	0	1	1	no
XLOC_001651	XLOC_001651	EXO1	1:10349426-10353833	q1	q2	OK	4.88351	5.47352	0.16455	0.621822	0.2769	0.513275	no
XLOC_001652	XLOC_001652	AT1G29660	1:10371674-10374005	q1	q2	OK	56.5058	26.332	-1.10158	-5.53286	5e-05	0.000427683	yes
XLOC_001653	XLOC_001653	AT1G29670	1:10375598-10378961	q1	q2	OK	95.7667	89.538	-0.0970241	-0.517925	0.44395	0.691094	no
XLOC_001654	XLOC_001654	AT1G06293	1:10383998-10384275	q1	q2	NOTEST	0	0	0	0	1	1	no
XLOC_001655	XLOC_001655	PCMP-H67	1:10387513-10389286	q1	q2	OK	2.17228	1.61842	-0.424625	-1.36775	0.04135	0.129291	no
XLOC_001656	XLOC_001656	AT1G29770,SEI2	1:10422291-10429143	q1	q2	OK	7.213	6.32725	-0.189022	-0.705098	0.26715	0.501505	no
XLOC_001657	XLOC_001657	AT1G29780	1:10422291-10429143	q1	q2	OK	0.721404	0.644438	-0.162767	-0.12938	0.8835	0.959337	no
XLOC_001658	XLOC_001658	AT1G29790	1:10429717-10432123	q1	q2	OK	12.3931	7.34032	-0.755622	-2.92227	5e-05	0.000427683	yes
XLOC_001659	XLOC_001659	AT1G29800	1:10432598-10437558	q1	q2	OK	5.26997	6.23992	0.243732	0.815149	0.20205	0.416684	no
XLOC_001660	XLOC_001660	AT1G29820	1:10437656-10440786	q1	q2	OK	10.2281	13.0532	0.351869	1.43998	0.01175	0.0475946	yes
XLOC_001661	XLOC_001661	AT1G29830	1:10441052-10449969	q1	q2	NOTEST	0.24872	0.222079	-0.163452	0	1	1	no
XLOC_001662	XLOC_001662	AT1G29850	1:10441052-10449969	q1	q2	OK	104.063	132.555	0.349137	1.43806	0.0137	0.0538824	no
XLOC_001663	XLOC_001663	WRKY71	1:10454432-10455874	q1	q2	OK	0.593643	0.821017	0.467817	1.05294	0.14305	0.326682	no
XLOC_001664	XLOC_001664	AT1G29890	1:10463028-10467452	q1	q2	OK	13.1065	10.3868	-0.335531	-1.3629	0.01905	0.0701834	no
XLOC_001665	XLOC_001665	CARB	1:10467955-10472211	q1	q2	OK	37.1131	55.9953	0.593378	2.81388	5e-05	0.000427683	yes
XLOC_001666	XLOC_001666	LHCB1.3	1:10477884-10486824	q1	q2	HIDATA	0	0	0	0	1	1	no
XLOC_001667	XLOC_001667	AT1G29960,BHLH144	1:10491697-10496205	q1	q2	OK	16.6956	10.9968	-0.602375	-2.40203	5e-05	0.000427683	yes
XLOC_001668	XLOC_001668	AGL64	1:10496729-10497287	q1	q2	NOTEST	0	0.128023	inf	0	1	1	no
XLOC_001669	XLOC_001669	PFD6	1:10507532-10509151	q1	q2	OK	43.3288	54.0212	0.318198	1.81505	0.0169	0.0638088	no
XLOC_001670	XLOC_001670	NMAT1	1:10513150-10516385	q1	q2	OK	1.51475	0.987498	-0.61723	-1.8022	0.0046	0.0220922	yes
XLOC_001671	XLOC_001671	GA2OX2	1:10537456-10540044	q1	q2	OK	2.21704	2.64844	0.256504	0.780675	0.17505	0.377238	no
XLOC_001672	XLOC_001672	AT1G30050	1:10543021-10544594	q1	q2	NOTEST	0.186857	0.183119	-0.029151	0	1	1	no
XLOC_001673	XLOC_001673	NCED5	1:10571309-10573365	q1	q2	NOTEST	0.0837568	0	#NAME?	0	1	1	no
XLOC_001674	XLOC_001674	NUDT25	1:10581734-10586680	q1	q2	OK	17.0929	20.8192	0.284518	0.425255	0.5696	0.792961	no
XLOC_001675	XLOC_001675	AT1G30130	1:10587470-10590209	q1	q2	OK	19.4383	14.2409	-0.448863	-1.79395	0.00195	0.0107621	yes
XLOC_001676	XLOC_001676	TIFY5A	1:10596351-10597341	q1	q2	NOTEST	0.013028	0.0152441	0.226639	0	1	1	no
XLOC_001677	XLOC_001677	AT1G30140	1:10598541-10599696	q1	q2	NOTEST	0.243626	0.157246	-0.631643	0	1	1	no
XLOC_001678	XLOC_001678	AT1G30160	1:10606158-10609618	q1	q2	NOTEST	0.209068	0.141077	-0.567488	0	1	1	no
XLOC_001679	XLOC_001679	AT1G30190	1:10618892-10620067	q1	q2	OK	0.385238	0	#NAME?	#NAME?	5e-05	0.000427683	yes
XLOC_001680	XLOC_001680	AT1G30200	1:10624999-10627135	q1	q2	OK	18.1578	22.0703	0.28152	1.20929	0.03385	0.110586	no
XLOC_001681	XLOC_001681	AT1G30230	1:10638877-10640941	q1	q2	OK	297.628	410.283	0.463108	2.02568	0.0002	0.0015036	yes
XLOC_001682	XLOC_001682	AT1G30260	1:10650913-10651829	q1	q2	OK	3.691	2.41279	-0.613312	-2.05682	0.00715	0.0317213	yes
XLOC_001683	XLOC_001683	CIPK23	1:10654799-10658924	q1	q2	OK	18.5456	18.0437	-0.0395838	-0.174559	0.76125	0.90652	no
XLOC_001684	XLOC_001684	AT1G30282	1:10662607-10664763	q1	q2	OK	18.0077	48.2974	1.42333	1.71524	0.00415	0.0202951	yes
XLOC_001685	XLOC_001685	AT1G06317	1:10667623-10668129	q1	q2	NOTEST	0.170569	0.179192	0.0711486	0	1	1	no
XLOC_001686	XLOC_001686	AT1G30300	1:10672972-10675455	q1	q2	OK	6.57622	7.56262	0.201628	0.71971	0.21135	0.429527	no
XLOC_001687	XLOC_001687	AT1G30320	1:10680078-10683137	q1	q2	OK	7.18381	10.6038	0.561767	2.50823	0.0001	0.000806995	yes
XLOC_001688	XLOC_001688	ERD4	1:10715481-10718997	q1	q2	OK	63.4262	56.4105	-0.169117	-0.817772	0.18735	0.395251	no
XLOC_001689	XLOC_001689	PSAK	1:10722182-10723247	q1	q2	OK	2990.19	2940.73	-0.0240597	-0.126481	0.875	0.956155	no
XLOC_001690	XLOC_001690	ABCC1	1:10727316-10738092	q1	q2	OK	24.9263	10.6032	-1.23316	-5.57694	5e-05	0.000427683	yes
XLOC_001691	XLOC_001691	ATMRP13	1:10738682-10747563	q1	q2	OK	9.58694	6.26569	-0.613598	-2.65223	5e-05	0.000427683	yes
XLOC_001692	XLOC_001692	ABCC11	1:10748260-10756695	q1	q2	OK	2.12035	1.21549	-0.802768	-2.84575	5e-05	0.000427683	yes
XLOC_001693	XLOC_001693	AT1G30430	1:10756721-10756794	q1	q2	NOTEST	0	0	0	0	1	1	no
XLOC_001694	XLOC_001694	AT1G30440	1:10758742-10762429	q1	q2	OK	18.0074	24.66	0.453578	2.16488	0.0004	0.00276891	yes
XLOC_001695	XLOC_001695	CCC1	1:10762707-10769616	q1	q2	OK	10.1647	4.55545	-1.1579	-4.69122	5e-05	0.000427683	yes
XLOC_001696	XLOC_001696	AT1G30455	1:10769721-10770775	q1	q2	OK	0.0445329	0.542852	3.60762	3.15755	0.06265	0.177975	no
XLOC_001697	XLOC_001697	AT1G06327	1:10775822-10776319	q1	q2	NOTEST	0	0	0	0	1	1	no
XLOC_001698	XLOC_001698	AT1G30470	1:10779110-10786697	q1	q2	OK	22.7645	26.7929	0.235062	1.04969	0.0642	0.181398	no
XLOC_001699	XLOC_001699	AT1G30473	1:10786978-10792725	q1	q2	NOTEST	0	0	0	0	1	1	no
XLOC_001700	XLOC_001700	DRT111	1:10786978-10792725	q1	q2	OK	9.79558	13.7596	0.490239	1.87731	0.00115	0.00688194	yes
XLOC_001701	XLOC_001701	AAE14	1:10810396-10813779	q1	q2	OK	18.3294	18.0837	-0.0194703	-0.0855065	0.88095	0.958373	no
XLOC_001702	XLOC_001702	UGT78D1	1:10814611-10816615	q1	q2	OK	21.7206	14.8692	-0.546732	-2.56635	0.0001	0.000806995	yes
XLOC_001703	XLOC_001703	AT1G30560	1:10824636-10826405	q1	q2	NOTEST	0.0107346	0.0116756	0.121225	0	1	1	no
XLOC_001704	XLOC_001704	HERK2	1:10828372-10831656	q1	q2	OK	7.38216	5.68424	-0.377075	-1.6584	0.00755	0.0331598	yes
XLOC_001705	XLOC_001705	EMB2279	1:10846512-10850724	q1	q2	OK	10.7742	11.3884	0.0799933	0.350819	0.54315	0.773267	no
XLOC_001706	XLOC_001706	MUR4	1:10854516-10860322	q1	q2	OK	6.30244	3.83832	-0.715434	-0.856718	0.18445	0.391024	no
XLOC_001707	XLOC_001707	AT1G30640	1:10860618-10865074	q1	q2	OK	5.38828	5.74856	0.0933749	0.34138	0.551	0.7794	no
XLOC_001708	XLOC_001708	WRKY14	1:10868217-10871297	q1	q2	OK	4.04735	3.8341	-0.0780872	-0.303937	0.6349	0.837044	no
XLOC_001709	XLOC_001709	AT1G30660	1:10876723-10879143	q1	q2	OK	0.759429	0.429676	-0.821666	-1.38857	0.0161	0.0613532	no
XLOC_001710	XLOC_001710	AT1G30680	1:10881478-10886472	q1	q2	OK	19.3433	25.357	0.390551	1.88343	0.00255	0.0135157	yes
XLOC_001711	XLOC_001711	PATL4	1:10887606-10890407	q1	q2	OK	42.4819	52.559	0.307088	1.38873	0.0155	0.0595261	no
XLOC_001712	XLOC_001712	AT1G30700	1:10892444-10894714	q1	q2	OK	10.6766	3.25695	-1.71286	-7.02586	5e-05	0.000427683	yes
XLOC_001713	XLOC_001713	AT1G30710	1:10895251-10897127	q1	q2	NOTEST	0	0	0	0	1	1	no
XLOC_001714	XLOC_001714	AT1G30720	1:10897924-10899975	q1	q2	OK	4.77852	2.56623	-0.896915	-3.34957	5e-05	0.000427683	yes
XLOC_001715	XLOC_001715	AT1G30730	1:10900680-10902626	q1	q2	OK	2.12081	0.872502	-1.28138	-3.80039	5e-05	0.000427683	yes
XLOC_001716	XLOC_001716	AT1G30740	1:10902994-10904739	q1	q2	NOTEST	0.0528614	0.0326043	-0.697151	0	1	1	no
XLOC_001717	XLOC_001717	AT1G30757	1:10904774-10909784	q1	q2	OK	1.58628	0.840832	-0.915759	-0.743558	0.19465	0.406222	no
XLOC_001718	XLOC_001718	AT1G30760	1:10918266-10920709	q1	q2	OK	4.5674	1.54852	-1.56049	-4.78957	5e-05	0.000427683	yes
XLOC_001719	XLOC_001719	AT1G06363	1:10928004-10928968	q1	q2	NOTEST	0	0	0	0	1	1	no
XLOC_001720	XLOC_001720	AT1G30790	1:10932712-10934066	q1	q2	NOTEST	0	0	0	0	1	1	no
XLOC_001721	XLOC_001721	AT1G30795	1:10935683-10936396	q1	q2	NOTEST	0	0	0	0	1	1	no
XLOC_001722	XLOC_001722	AT1G30800	1:10936764-10942292	q1	q2	NOTEST	0.141857	0.101313	-0.485614	0	1	1	no
XLOC_001723	XLOC_001723	AT1G06373	1:10954287-10954711	q1	q2	NOTEST	0	0	0	0	1	1	no
XLOC_001724	XLOC_001724	ARPC2A	1:10960907-10963231	q1	q2	OK	7.20497	7.78394	0.111509	0.478103	0.4806	0.723132	no
XLOC_001725	XLOC_001725	PUP4	1:10974382-10976298	q1	q2	OK	3.91187	2.70535	-0.532044	-1.59416	0.00585	0.0269174	yes
XLOC_001726	XLOC_001726	AT1G30845	1:10979645-10980725	q1	q2	OK	2.17436	1.34494	-0.693053	-1.9854	0.0146	0.0566799	no
XLOC_001727	XLOC_001727	AT1G06377	1:10981461-10981784	q1	q2	NOTEST	0	0	0	0	1	1	no
XLOC_001728	XLOC_001728	RSH4	1:10985062-10986295	q1	q2	OK	0.314022	0.371738	0.243419	0.438998	0.5159	0.752116	no
XLOC_001729	XLOC_001729	PER7	1:10991477-10994152	q1	q2	OK	15.4023	2.39314	-2.68617	-3.29584	0.0002	0.0015036	yes
XLOC_001730	XLOC_001730	AT1G30890	1:10994242-10996223	q1	q2	OK	17.5698	15.7738	-0.155563	-0.607369	0.2934	0.533132	no
XLOC_001731	XLOC_001731	VSR6	1:10996869-11000809	q1	q2	OK	2.87881	1.48166	-0.958258	-3.30521	5e-05	0.000427683	yes
XLOC_001732	XLOC_001732	AT1G30910	1:11000861-11003226	q1	q2	OK	19.4835	25.4843	0.387354	1.93329	0.0044	0.0213158	yes
XLOC_001733	XLOC_001733	AT1G06387	1:11016491-11016886	q1	q2	NOTEST	0	0	0	0	1	1	no
XLOC_001734	XLOC_001734	AT1G06393	1:11032357-11032898	q1	q2	NOTEST	0	0	0	0	1	1	no
XLOC_001735	XLOC_001735	UFO	1:11035991-11037508	q1	q2	NOTEST	0.0511384	0.183805	1.84569	0	1	1	no
XLOC_001736	XLOC_001736	AT1G30972	1:11044627-11045466	q1	q2	NOTEST	0	0	0	0	1	1	no
XLOC_001737	XLOC_001737	AT1G30974	1:11046968-11047816	q1	q2	NOTEST	0	0	0	0	1	1	no
XLOC_001738	XLOC_001738	AT1G30990	1:11051998-11053295	q1	q2	OK	1.55028	1.11964	-0.469491	-1.24357	0.10845	0.267732	no
XLOC_001739	XLOC_001739	ATO2	1:11057104-11059037	q1	q2	OK	11.2532	11.9735	0.0895125	0.41487	0.57425	0.796193	no
XLOC_001740	XLOC_001740	GLCNAC1PUT1	1:11084665-11088589	q1	q2	OK	12.6919	14.9773	0.238866	1.02011	0.07265	0.199058	no
XLOC_001741	XLOC_001741	AT1G31080	1:11091831-11092899	q1	q2	NOTEST	0	0	0	0	1	1	no
XLOC_001742	XLOC_001742	AT1G31090	1:11094406-11095649	q1	q2	NOTEST	0	0	0	0	1	1	no
XLOC_001743	XLOC_001743	AT1G31095	1:11102313-11103644	q1	q2	NOTEST	0	0	0	0	1	1	no
XLOC_001744	XLOC_001744	tRNA-Ile	1:11104112-11104186	q1	q2	NOTEST	0	0	0	0	1	1	no
XLOC_001745	XLOC_001745	AGL63,AT1G31150	1:11117940-11124220	q1	q2	OK	4.08733	4.03215	-0.0196088	-0.0470058	0.93995	0.979962	no
XLOC_001746	XLOC_001746	ATSRX	1:11133409-11135189	q1	q2	OK	58.6003	57.194	-0.0350432	-0.13783	0.8127	0.93024	no
XLOC_001747	XLOC_001747	MIR167D	1:11137538-11137915	q1	q2	OK	4.16073	0.616607	-2.75441	-6.91204	0.0005	0.00336747	yes
XLOC_001748	XLOC_001748	AT1G31175	1:11140470-11144717	q1	q2	OK	2.91042	1.49982	-0.956436	-0.855168	0.1799	0.384442	no
XLOC_001749	XLOC_001749	IMPL1	1:11144771-11147547	q1	q2	OK	34.9502	37.718	0.109954	0.550372	0.42585	0.674131	no
XLOC_001750	XLOC_001750	AT1G06423	1:11144771-11147547	q1	q2	OK	39.703	40.9808	0.0456986	0.0413928	0.94535	0.981937	no
XLOC_001751	XLOC_001751	PUR3	1:11156697-11163274	q1	q2	OK	5.96496	6.44165	0.110918	0.148637	0.8204	0.933626	no
XLOC_001752	XLOC_001752	AT1G31243	1:11163857-11165022	q1	q2	OK	1.23309	0.763408	-0.691757	-0.47837	0.4074	0.656073	no
XLOC_001753	XLOC_001753	AT1G06427	1:11169449-11170396	q1	q2	NOTEST	0	0	0	0	1	1	no
XLOC_001754	XLOC_001754	AT1G31258	1:11171224-11171835	q1	q2	OK	156.391	176.325	0.173078	10.3032	0.5538	0.781471	no
XLOC_001755	XLOC_001755	AT1G31270	1:11178348-11179203	q1	q2	NOTEST	0.125153	0.0277693	-2.17213	0	1	1	no
XLOC_001756	XLOC_001756	AGO2	1:11181503-11185396	q1	q2	OK	3.18008	1.20589	-1.39897	-5.00667	5e-05	0.000427683	yes
XLOC_001757	XLOC_001757	AGO3	1:11188119-11192585	q1	q2	OK	0.588435	0.0875973	-2.74792	-4.61936	5e-05	0.000427683	yes
XLOC_001758	XLOC_001758	AT1G31300	1:11193624-11196397	q1	q2	OK	12.92	10.569	-0.289772	-1.15033	0.04545	0.139057	no
XLOC_001759	XLOC_001759	AT1G06433	1:11197611-11198128	q1	q2	NOTEST	0	0	0	0	1	1	no
XLOC_001760	XLOC_001760	LBD4	1:11212957-11214567	q1	q2	OK	5.58293	6.47714	0.214335	0.872298	0.2093	0.426893	no
XLOC_001761	XLOC_001761	RECQL2	1:11232317-11237594	q1	q2	OK	5.13117	5.37618	0.0672929	0.251916	0.65805	0.851049	no
XLOC_001762	XLOC_001762	AT1G06437	1:11241228-11241474	q1	q2	NOTEST	0	0	0	0	1	1	no
XLOC_001763	XLOC_001763	FEI1	1:11249599-11255745	q1	q2	OK	53.2661	41.2854	-0.367584	-1.79839	0.00365	0.0182349	yes
XLOC_001764	XLOC_001764	SGR2	1:11265815-11273294	q1	q2	OK	4.11133	5.4407	0.404187	1.29363	0.0303	0.101382	no
XLOC_001765	XLOC_001765	AT1G31510	1:11277416-11278462	q1	q2	NOTEST	0	0	0	0	1	1	no
XLOC_001766	XLOC_001766	AT1G06447	1:11300617-11301038	q1	q2	NOTEST	0	0	0	0	1	1	no
XLOC_001767	XLOC_001767	ECS1	1:11310996-11311989	q1	q2	OK	85.9429	39.7298	-1.11316	-6.14156	5e-05	0.000427683	yes
XLOC_001768	XLOC_001768	AT1G31620	1:11316940-11317894	q1	q2	NOTEST	0	0	0	0	1	1	no
XLOC_001769	XLOC_001769	AT1G31670	1:11337535-11341889	q1	q2	NOTEST	0	0.00415016	inf	0	1	1	no
XLOC_001770	XLOC_001770	AT1G31690	1:11343853-11347945	q1	q2	OK	1.63564	0.155995	-3.39028	-6.81136	5e-05	0.000427683	yes
XLOC_001771	XLOC_001771	AT1G31710	1:11349696-11355587	q1	q2	OK	10.57	4.16211	-1.34459	-5.72819	5e-05	0.000427683	yes
XLOC_001772	XLOC_001772	AT1G31720	1:11356075-11358095	q1	q2	OK	1.29726	0.862875	-0.588244	-1.02177	0.0603	0.172827	no
XLOC_001773	XLOC_001773	AT1G31730	1:11359511-11364288	q1	q2	OK	17.2342	22.4197	0.379497	1.81057	0.00225	0.0121526	yes
XLOC_001774	XLOC_001774	AT1G31772	1:11374759-11379734	q1	q2	NOTEST	0.123086	0.0710811	-0.792126	0	1	1	no
XLOC_001775	XLOC_001775	AT1G31780	1:11391198-11396018	q1	q2	OK	19.5045	25.0303	0.35987	1.72039	0.00595	0.0273042	yes
XLOC_001776	XLOC_001776	CYP97A3	1:11396401-11406809	q1	q2	OK	60.9923	76.1486	0.32019	1.45355	0.02075	0.0751787	no
XLOC_001777	XLOC_001777	AT1G31840	1:11423905-11426818	q1	q2	OK	0.276712	0.237816	-0.218538	-0.410887	0.47825	0.721073	no
XLOC_001778	XLOC_001778	AT1G31850	1:11430099-11436607	q1	q2	OK	29.1871	22.5371	-0.373027	-1.36298	0.02965	0.0996742	no
XLOC_001779	XLOC_001779	AT1G31870	1:11436718-11440275	q1	q2	OK	9.04281	10.5495	0.222328	0.922948	0.1081	0.267151	no
XLOC_001780	XLOC_001780	NLM9	1:11445489-11450232	q1	q2	OK	2.54994	2.43888	-0.0642466	-0.177604	0.7592	0.905493	no
XLOC_001781	XLOC_001781	NIP3-1	1:11450314-11452068	q1	q2	OK	1.55883	0.982685	-0.665666	-1.3257	0.02105	0.0760224	no
XLOC_001782	XLOC_001782	PMK	1:11456801-11463896	q1	q2	OK	72.5261	78.5056	0.114294	0.541516	0.38935	0.637747	no
XLOC_001783	XLOC_001783	XLG3	1:11464933-11469207	q1	q2	OK	9.49435	11.0934	0.162379	0.966825	0.22305	0.445652	no
XLOC_001784	XLOC_001784	AT1G31935	1:11469481-11470010	q1	q2	OK	14.3111	5.70454	-1.32695	-6.11464	5e-05	0.000427683	yes
XLOC_001785	XLOC_001785	AT1G31950	1:11475622-11478721	q1	q2	OK	6.42718	5.02102	-0.356206	-1.3646	0.0385	0.122288	no
XLOC_001786	XLOC_001786	RH5	1:11479762-11482890	q1	q2	OK	49.6827	66.1387	0.412751	2.0844	0.0014	0.00813928	yes
XLOC_001787	XLOC_001787	AT1G31990	1:11488001-11489318	q1	q2	NOTEST	0.0977541	0.0568992	-0.780748	0	1	1	no
XLOC_001788	XLOC_001788	AT1G06497	1:11497401-11497896	q1	q2	NOTEST	0	0	0	0	1	1	no
XLOC_001789	XLOC_001789	AT1G06513	1:11498281-11498711	q1	q2	NOTEST	0	0	0	0	1	1	no
XLOC_001790	XLOC_001790	AT1G06517,ath-MIR5648	1:11499281-11499883	q1	q2	NOTEST	0	0	0	0	1	1	no
XLOC_001791	XLOC_001791	AT1G32030	1:11514593-11515595	q1	q2	NOTEST	0	0	0	0	1	1	no
XLOC_001792	XLOC_001792	SCAMP4	1:11528384-11531350	q1	q2	OK	60.9259	64.8979	0.0911158	0.480859	0.47695	0.719966	no
XLOC_001793	XLOC_001793	PRK	1:11532198-11536437	q1	q2	OK	663.714	674.215	0.0226478	0.0992791	0.87625	0.956564	no
XLOC_001794	XLOC_001794	AT1G32120	1:11552425-11556391	q1	q2	OK	1.53694	1.41709	-0.117125	-0.404464	0.50335	0.741447	no
XLOC_001795	XLOC_001795	AT1G32127	1:11556743-11558702	q1	q2	OK	2.85867	1.30304	-1.13346	-2.88253	5e-05	0.000427683	yes
XLOC_001796	XLOC_001796	AT1G32160,BZIP68	1:11565493-11570438	q1	q2	OK	51.2852	53.6794	0.0658274	0.298875	0.609	0.819994	no
XLOC_001797	XLOC_001797	XTH30	1:11575319-11578030	q1	q2	OK	12.2358	5.52161	-1.14794	-4.87988	5e-05	0.000427683	yes
XLOC_001798	XLOC_001798	AT1G32172	1:11578505-11580547	q1	q2	NOTEST	0.0576796	0.0524895	-0.136032	0	1	1	no
XLOC_001799	XLOC_001799	AT1G06527	1:11598338-11598718	q1	q2	NOTEST	0	0	0	0	1	1	no
XLOC_001800	XLOC_001800	AT1G06533	1:11601120-11601334	q1	q2	NOTEST	0	0	0	0	1	1	no
XLOC_001801	XLOC_001801	AT1G32220	1:11605605-11609968	q1	q2	OK	47.4634	47.4555	-0.000241191	-0.000840268	0.99865	0.999249	no
XLOC_001802	XLOC_001802	AT1G32225	1:11610113-11610625	q1	q2	NOTEST	0	0	0	0	1	1	no
XLOC_001803	XLOC_001803	RCD1	1:11611890-11617419	q1	q2	OK	53.7791	51.47	-0.0633145	-0.287115	0.6156	0.824715	no
XLOC_001804	XLOC_001804	CML17	1:11639740-11640393	q1	q2	NOTEST	0	0	0	0	1	1	no
XLOC_001805	XLOC_001805	SYP24	1:11642592-11645237	q1	q2	NOTEST	0.0521772	0.0492893	-0.082145	0	1	1	no
XLOC_001806	XLOC_001806	AT1G32280	1:11646188-11647001	q1	q2	NOTEST	0	0	0	0	1	1	no
XLOC_001807	XLOC_001807	GULLO1	1:11651326-11653380	q1	q2	NOTEST	0	0	0	0	1	1	no
XLOC_001808	XLOC_001808	SAMBA	1:11653499-11654833	q1	q2	OK	12.9098	14.8114	0.198236	0.972886	0.2285	0.452753	no
XLOC_001809	XLOC_001809	MKK10	1:11655155-11656073	q1	q2	NOTEST	0.0459037	0.0128382	-1.83816	0	1	1	no
XLOC_001810	XLOC_001810	AT1G32337	1:11661814-11662122	q1	q2	NOTEST	0	0	0	0	1	1	no
XLOC_001811	XLOC_001811	AT1G32360	1:11672765-11675387	q1	q2	OK	13.196	17.7393	0.426842	2.02787	0.002	0.0109957	yes
XLOC_001812	XLOC_001812	ATL81	1:11675530-11676748	q1	q2	NOTEST	0	0	0	0	1	1	no
XLOC_001813	XLOC_001813	TOM2B	1:11676924-11680839	q1	q2	OK	11.2284	10.8521	-0.0491756	-0.225153	0.7543	0.903114	no
XLOC_001814	XLOC_001814	AT1G32375	1:11676924-11680839	q1	q2	NOTEST	0.0822289	0.0823107	0.00143429	0	1	1	no
XLOC_001815	XLOC_001815	PRS2	1:11681733-11684520	q1	q2	OK	12.0446	11.9549	-0.0107841	-0.0443705	0.93935	0.97975	no
XLOC_001816	XLOC_001816	AT1G06547	1:11684909-11684994	q1	q2	OK	181.911	0	#NAME?	#NAME?	0.0659	0.184923	no
XLOC_001817	XLOC_001817	snoZ101	1:11685054-11685150	q1	q2	OK	31.9254	18.678	-0.773361	-0.0757461	0.46065	0.705839	no
XLOC_001818	XLOC_001818	snoR86	1:11685234-11685376	q1	q2	OK	80.0678	50.2453	-0.672234	-0.926784	0.08345	0.221049	no
XLOC_001819	XLOC_001819	AT1G06557	1:11686327-11686618	q1	q2	NOTEST	0	0	0	0	1	1	no
XLOC_001820	XLOC_001820	AT1G32410,PCMP-E56	1:11693798-11697964	q1	q2	OK	19.3006	8.98268	-1.10343	-4.99874	5e-05	0.000427683	yes
XLOC_001821	XLOC_001821	AT1G32420	1:11701994-11702903	q1	q2	NOTEST	0	0	0	0	1	1	no
XLOC_001822	XLOC_001822	PKP3	1:11711943-11719988	q1	q2	OK	30.7259	41.811	0.444429	1.06774	0.09225	0.237951	no
XLOC_001823	XLOC_001823	AT1G32460	1:11738117-11740399	q1	q2	OK	4.37778	6.08725	0.475591	0.193957	0.8357	0.939826	no
XLOC_001824	XLOC_001824	IDH-IV	1:11741082-11741990	q1	q2	NOTEST	0	0.192488	inf	0	1	1	no
XLOC_001825	XLOC_001825	ANAC011	1:11756690-11758118	q1	q2	NOTEST	0.0701544	0.0839376	0.258783	0	1	1	no
XLOC_001826	XLOC_001826	LOL1	1:11767484-11770049	q1	q2	OK	16.6463	15.31	-0.120723	-0.484606	0.39545	0.644089	no
XLOC_001827	XLOC_001827	LEA6	1:11774483-11775442	q1	q2	NOTEST	0.203893	0.0540242	-1.91613	0	1	1	no
XLOC_001828	XLOC_001828	AT1G32570	1:11776764-11777557	q1	q2	OK	0.739332	0.683728	-0.112801	-0.119089	0.8268	0.935956	no
XLOC_001829	XLOC_001829	AT1G06587	1:11779271-11779894	q1	q2	OK	1.89034	0.561691	-1.7508	-1.27333	0.2353	0.461779	no
XLOC_001830	XLOC_001830	AT1G32575	1:11780622-11781965	q1	q2	NOTEST	0.214666	0.242276	0.174556	0	1	1	no
XLOC_001831	XLOC_001831	MORF5	1:11783542-11785704	q1	q2	OK	33.3811	50.9491	0.610026	3.12793	5e-05	0.000427683	yes
XLOC_001832	XLOC_001832	TDL1	1:11785805-11788286	q1	q2	OK	1.2718	0.33314	-1.93268	-1.19374	0.00175	0.00982653	yes
XLOC_001833	XLOC_001833	MIR400	1:11785805-11788286	q1	q2	NOTEST	0	0	0	0	1	1	no
XLOC_001834	XLOC_001834	AT1G32600	1:11794801-11797285	q1	q2	NOTEST	0	0	0	0	1	1	no
XLOC_001835	XLOC_001835	AT1G32630	1:11797329-11801407	q1	q2	OK	1.68812	2.17944	0.368539	0.468884	0.5102	0.747372	no
XLOC_001836	XLOC_001836	AT1G32660	1:11811039-11812380	q1	q2	NOTEST	0	0	0	0	1	1	no
XLOC_001837	XLOC_001837	AT1G32700	1:11827358-11829933	q1	q2	OK	17.3173	28.4726	0.717358	3.02151	5e-05	0.000427683	yes
XLOC_001838	XLOC_001838	AT1G32710	1:11833112-11833706	q1	q2	NOTEST	0	0.0430312	inf	0	1	1	no
XLOC_001839	XLOC_001839	AT1G32720	1:11834901-11836631	q1	q2	NOTEST	0	0	0	0	1	1	no
XLOC_001840	XLOC_001840	AT1G32730	1:11840909-11843308	q1	q2	OK	3.84912	4.40353	0.194131	0.740721	0.2594	0.491984	no
XLOC_001841	XLOC_001841	AT1G32740	1:11844659-11856943	q1	q2	OK	4.53869	2.28491	-0.99014	-1.13581	0.1187	0.285933	no
XLOC_001842	XLOC_001842	AT1G06613	1:11844659-11856943	q1	q2	OK	0.438149	0.515002	0.233157	0.0476624	0.8747	0.955997	no
XLOC_001843	XLOC_001843	AT1G32760	1:11858079-11859468	q1	q2	OK	3.39689	3.76262	0.147526	0.539072	0.418	0.666793	no
XLOC_001844	XLOC_001844	AT1G06617	1:11873273-11873480	q1	q2	NOTEST	0	0	0	0	1	1	no
XLOC_001845	XLOC_001845	AT1G32810	1:11881310-11886015	q1	q2	OK	5.59791	6.30711	0.172093	0.7593	0.2077	0.424689	no
XLOC_001846	XLOC_001846	ath-MIR2933a	1:11901408-11901520	q1	q2	NOTEST	0	0	0	0	1	1	no
XLOC_001847	XLOC_001847	UBP11	1:11902628-11909049	q1	q2	NOTEST	0.0189601	0.0469094	1.30691	0	1	1	no
XLOC_001848	XLOC_001848	ANAC13	1:11911630-11914735	q1	q2	OK	4.29669	4.27275	-0.0080582	-0.0312614	0.9608	0.987044	no
XLOC_001849	XLOC_001849	AT1G32910	1:11925319-11927302	q1	q2	NOTEST	0.11027	0.0743048	-0.56952	0	1	1	no
XLOC_001850	XLOC_001850	AT1G06633	1:11927721-11928260	q1	q2	NOTEST	0	0	0	0	1	1	no
XLOC_001851	XLOC_001851	AT1G32920	1:11928756-11929993	q1	q2	OK	29.7691	23.1654	-0.361841	-1.85004	0.0073	0.0322442	yes
XLOC_001852	XLOC_001852	AT1G32928	1:11931148-11931801	q1	q2	OK	6.11984	2.61422	-1.22711	-4.44579	5e-05	0.000427683	yes
XLOC_001853	XLOC_001853	SBT3.4,SBT3.5	1:11937182-11944982	q1	q2	OK	3.5395	1.30642	-1.43793	-4.9452	5e-05	0.000427683	yes
XLOC_001854	XLOC_001854	SBT3.3	1:11945249-11951982	q1	q2	NOTEST	0.0605265	0.0143417	-2.07735	0	1	1	no
XLOC_001855	XLOC_001855	AT1G32975	1:11953088-11953899	q1	q2	NOTEST	0	0	0	0	1	1	no
XLOC_001856	XLOC_001856	RPL11	1:11955655-11957402	q1	q2	OK	251.076	316.447	0.333836	1.83922	0.0095	0.040028	yes
XLOC_001857	XLOC_001857	MIR856A	1:11957459-11957730	q1	q2	NOTEST	0	0	0	0	1	1	no
XLOC_001858	XLOC_001858	AT1G33010	1:11959286-11960591	q1	q2	NOTEST	0	0	0	0	1	1	no
XLOC_001859	XLOC_001859	AT1G33020	1:11962745-11966320	q1	q2	NOTEST	0	0	0	0	1	1	no
XLOC_001860	XLOC_001860	NACA5	1:11966422-11972580	q1	q2	OK	135.621	176.967	0.383905	1.67999	0.02495	0.0870609	no
XLOC_001861	XLOC_001861	AT1G33070	1:11982888-11985299	q1	q2	NOTEST	0	0	0	0	1	1	no
XLOC_001862	XLOC_001862	DTX23	1:11985649-11990520	q1	q2	OK	4.32408	3.32936	-0.377147	-1.26539	0.02665	0.0916202	no
XLOC_001863	XLOC_001863	DTX22	1:11993297-11996712	q1	q2	OK	0.615323	0.503149	-0.290358	-0.670064	0.30875	0.551365	no
XLOC_001864	XLOC_001864	DTX20	1:11997499-12001421	q1	q2	NOTEST	0.196253	0.100917	-0.959552	0	1	1	no
XLOC_001865	XLOC_001865	DTX21	1:12004853-12008852	q1	q2	OK	25.1006	22.5015	-0.157702	-0.696005	0.2272	0.45106	no
XLOC_001866	XLOC_001866	RPL9C	1:12010878-12012547	q1	q2	OK	148.761	186.124	0.323266	1.45246	0.0121	0.0487245	yes
XLOC_001867	XLOC_001867	RPL9C	1:12023224-12024783	q1	q2	OK	185.714	224.607	0.274316	1.22656	0.03025	0.10125	no
XLOC_001868	XLOC_001868	AT1G33170	1:12026935-12030539	q1	q2	OK	7.17285	4.43685	-0.69301	-2.89752	5e-05	0.000427683	yes
XLOC_001869	XLOC_001869	ath-MIR5666	1:12035046-12035135	q1	q2	NOTEST	0	0	0	0	1	1	no
XLOC_001870	XLOC_001870	AT1G06657	1:12037163-12037653	q1	q2	NOTEST	0	0	0	0	1	1	no
XLOC_001871	XLOC_001871	AT1G33220	1:12044871-12045879	q1	q2	NOTEST	0.0104751	0	#NAME?	0	1	1	no
XLOC_001872	XLOC_001872	AT1G33230	1:12046378-12050095	q1	q2	OK	14.1676	11.8309	-0.260038	-1.07898	0.0596	0.171254	no
XLOC_001873	XLOC_001873	AT1G33260	1:12064322-12066454	q1	q2	OK	2.77351	2.12967	-0.381082	-1.1157	0.05085	0.151526	no
XLOC_001874	XLOC_001874	FAX4	1:12066594-12070455	q1	q2	OK	29.0341	30.7289	0.0818493	0.355738	0.63135	0.834995	no
XLOC_001875	XLOC_001875	BRN1	1:12072610-12073965	q1	q2	OK	1.37753	1.37317	-0.00457206	-0.0126895	0.98395	0.993928	no
XLOC_001876	XLOC_001876	AT1G33290	1:12074098-12076289	q1	q2	OK	38.3343	44.7989	0.224827	0.964917	0.09465	0.24252	no
XLOC_001877	XLOC_001877	CGS2	1:12081008-12083619	q1	q2	NOTEST	0.122267	0.147887	0.274455	0	1	1	no
XLOC_001878	XLOC_001878	AT1G06667	1:12083968-12084054	q1	q2	NOTEST	51.6377	0	#NAME?	0	1	1	no
XLOC_001879	XLOC_001879	AT1G33330	1:12084913-12086883	q1	q2	OK	16.275	18.0076	0.145948	0.572374	0.3207	0.564893	no
XLOC_001880	XLOC_001880	AT1G33340	1:12087195-12088999	q1	q2	OK	1.64022	1.45928	-0.168629	-0.516502	0.42875	0.676666	no
XLOC_001881	XLOC_001881	AT1G33355	1:12089248-12091743	q1	q2	NOTEST	0	0	0	0	1	1	no
XLOC_001882	XLOC_001882	CLPX3	1:12091779-12096486	q1	q2	OK	8.09176	7.57534	-0.0951422	-0.426488	0.48775	0.728826	no
XLOC_001883	XLOC_001883	AT1G33415	1:12118989-12126651	q1	q2	OK	1.57516	1.11895	-0.493354	-0.86755	0.17385	0.375366	no
XLOC_001884	XLOC_001884	AT1G33470	1:12144439-12148380	q1	q2	OK	18.5422	16.0902	-0.204628	-0.974395	0.12955	0.304447	no
XLOC_001885	XLOC_001885	AT1G33500	1:12152518-12154921	q1	q2	OK	0.610432	0.738215	0.274211	0.491697	0.38825	0.636638	no
XLOC_001886	XLOC_001886	AT1G33530	1:12159883-12161314	q1	q2	NOTEST	0	0	0	0	1	1	no
XLOC_001887	XLOC_001887	ADR1	1:12168767-12172119	q1	q2	OK	5.64882	6.83368	0.274714	1.19581	0.0497	0.148905	no
XLOC_001888	XLOC_001888	AT1G33590	1:12177672-12179628	q1	q2	OK	63.4799	21.7846	-1.54299	-6.83532	5e-05	0.000427683	yes
XLOC_001889	XLOC_001889	AT1G33600	1:12180482-12184528	q1	q2	OK	25.0478	9.53307	-1.39367	-6.02589	5e-05	0.000427683	yes
XLOC_001890	XLOC_001890	AT1G33610	1:12188677-12190461	q1	q2	OK	6.59353	0.834589	-2.98191	-9.35261	5e-05	0.000427683	yes
XLOC_001891	XLOC_001891	AT1G33612	1:12191132-12197020	q1	q2	OK	0.901698	0.461027	-0.967792	-1.71662	0.0068	0.0304641	yes
XLOC_001892	XLOC_001892	AT1G06687	1:12199358-12199789	q1	q2	OK	0.772902	0.282662	-1.45121	-2.3663	0.0523	0.154868	no
XLOC_001893	XLOC_001893	AT1G06693	1:12200426-12200747	q1	q2	NOTEST	0.361826	0.0793524	-2.18895	0	1	1	no
XLOC_001894	XLOC_001894	AT1G33670	1:12201962-12203408	q1	q2	NOTEST	0.120524	0.0273578	-2.1393	0	1	1	no
XLOC_001895	XLOC_001895	AT1G33680	1:12203944-12214313	q1	q2	OK	16.9339	19.43	0.198373	0.829914	0.1785	0.38225	no
XLOC_001896	XLOC_001896	AT1G33710	1:12219656-12220289	q1	q2	NOTEST	0	0	0	0	1	1	no
XLOC_001897	XLOC_001897	CYP76C5	1:12226851-12228556	q1	q2	NOTEST	0.017044	0	#NAME?	0	1	1	no
XLOC_001898	XLOC_001898	AT1G06707	1:12232826-12233266	q1	q2	NOTEST	0.123498	0	#NAME?	0	1	1	no
XLOC_001899	XLOC_001899	TPS22	1:12233631-12236576	q1	q2	OK	3.95256	3.15714	-0.324172	-1.23641	0.0506	0.150956	no
XLOC_001900	XLOC_001900	ERF022	1:12237546-12238710	q1	q2	OK	0.475777	0.814073	0.774872	1.68313	0.0196	0.0718153	no
XLOC_001901	XLOC_001901	AT1G33770	1:12241613-12246231	q1	q2	NOTEST	0.115103	0.1019	-0.17578	0	1	1	no
XLOC_001902	XLOC_001902	JAL4	1:12256473-12260638	q1	q2	OK	20.3064	37.1708	0.872231	3.19722	5e-05	0.000427683	yes
XLOC_001903	XLOC_001903	GXM3	1:12261164-12262750	q1	q2	OK	10.3235	6.63847	-0.637003	-2.77977	5e-05	0.000427683	yes
XLOC_001904	XLOC_001904	AT1G33810	1:12264941-12266920	q1	q2	OK	89.14	105.545	0.243712	1.45513	0.0589	0.169653	no
XLOC_001905	XLOC_001905	AT1G33811	1:12267807-12269913	q1	q2	OK	26.0418	3.87547	-2.74839	-11.5363	5e-05	0.000427683	yes
XLOC_001906	XLOC_001906	AT1G33860	1:12294393-12295305	q1	q2	NOTEST	0	0	0	0	1	1	no
XLOC_001907	XLOC_001907	IAN5	1:12314903-12316258	q1	q2	NOTEST	0.186414	0.267212	0.519474	0	1	1	no
XLOC_001908	XLOC_001908	PP2A4	1:12319904-12320870	q1	q2	NOTEST	0	0	0	0	1	1	no
XLOC_001909	XLOC_001909	IAN6	1:12323473-12327311	q1	q2	OK	1.15025	0.788355	-0.545028	-1.39919	0.04175	0.130232	no
XLOC_001910	XLOC_001910	AT1G33945	1:12330575-12340409	q1	q2	NOTEST	0	0	0	0	1	1	no
XLOC_001911	XLOC_001911	AIG1	1:12346137-12348733	q1	q2	OK	0.354307	0.456809	0.36659	0.616349	0.27145	0.506741	no
XLOC_001912	XLOC_001912	ATUPF3	1:12351565-12355173	q1	q2	OK	16.9898	16.4212	-0.0491032	-0.213087	0.71205	0.881329	no
XLOC_001913	XLOC_001913	MES14	1:12355556-12358966	q1	q2	OK	41.2964	51.8033	0.327028	1.03112	0.1167	0.282444	no
XLOC_001914	XLOC_001914	AT1G06717	1:12355556-12358966	q1	q2	OK	0.317606	0.842421	1.4073	0.116803	0.53405	0.76609	no
XLOC_001915	XLOC_001915	AT1G06723	1:12361352-12361763	q1	q2	NOTEST	0	0	0	0	1	1	no
XLOC_001916	XLOC_001916	AT1G34015	1:12361831-12363493	q1	q2	NOTEST	0	0	0	0	1	1	no
XLOC_001917	XLOC_001917	URGT6	1:12366809-12370014	q1	q2	OK	12.8328	9.39065	-0.450543	-1.76814	0.0022	0.0119175	yes
XLOC_001918	XLOC_001918	TAR3	1:12374258-12376367	q1	q2	OK	2.4966	0.52432	-2.25144	-5.25875	5e-05	0.000427683	yes
XLOC_001919	XLOC_001919	AT1G06727	1:12381196-12381406	q1	q2	NOTEST	0.524753	0.570488	0.120557	0	1	1	no
XLOC_001920	XLOC_001920	AT1G06733	1:12381939-12382144	q1	q2	NOTEST	0	0	0	0	1	1	no
XLOC_001921	XLOC_001921	AT1G06743	1:12384321-12385041	q1	q2	NOTEST	0	0	0	0	1	1	no
XLOC_001922	XLOC_001922	AT1G34046	1:12388594-12389447	q1	q2	NOTEST	0	0	0	0	1	1	no
XLOC_001923	XLOC_001923	AT1G34049	1:12390237-12391149	q1	q2	NOTEST	0	0	0	0	1	1	no
XLOC_001924	XLOC_001924	AT1G34050	1:12393425-12396194	q1	q2	NOTEST	0.0135255	0.0102369	-0.40191	0	1	1	no
XLOC_001925	XLOC_001925	AT1G34070	1:12402282-12403209	q1	q2	NOTEST	0	0	0	0	1	1	no
XLOC_001926	XLOC_001926	IP5P1	1:12426699-12429714	q1	q2	OK	3.7681	3.07105	-0.295103	-0.969064	0.0925	0.238392	no
XLOC_001927	XLOC_001927	STT3B	1:12429845-12433236	q1	q2	OK	15.2849	8.70309	-0.812507	-3.76751	5e-05	0.000427683	yes
XLOC_001928	XLOC_001928	AT1G34150	1:12435881-12439499	q1	q2	OK	5.27039	5.74095	0.12338	0.507029	0.434	0.681752	no
XLOC_001929	XLOC_001929	PCMP-H68	1:12441243-12443368	q1	q2	OK	1.81238	1.79544	-0.0135508	-0.0394029	0.9446	0.981601	no
XLOC_001930	XLOC_001930	anac016	1:12448542-12451287	q1	q2	OK	0.39004	0.634644	0.702325	1.35223	0.01405	0.0549822	no
XLOC_001931	XLOC_001931	NAC017	1:12451404-12454542	q1	q2	OK	14.3333	14.6719	0.0336832	0.159552	0.79895	0.924166	no
XLOC_001932	XLOC_001932	AT1G34200	1:12455652-12457547	q1	q2	OK	6.01511	5.63769	-0.0934854	-0.388893	0.5416	0.772102	no
XLOC_001933	XLOC_001933	SERK2	1:12458563-12466089	q1	q2	OK	14.7774	10.4545	-0.499266	-1.6106	0.0121	0.0487245	yes
XLOC_001934	XLOC_001934	EPF2	1:12472867-12473974	q1	q2	OK	4.81944	0.998243	-2.2714	-6.6344	5e-05	0.000427683	yes
XLOC_001935	XLOC_001935	FAB1D	1:12485317-12492207	q1	q2	OK	4.97978	4.88453	-0.0278644	-0.111646	0.8454	0.943838	no
XLOC_001936	XLOC_001936	AtRLP5	1:12497999-12498800	q1	q2	NOTEST	0	0	0	0	1	1	no
XLOC_001937	XLOC_001937	AT1G34300	1:12503359-12506172	q1	q2	OK	5.42744	5.99889	0.144423	0.618147	0.31625	0.559714	no
XLOC_001938	XLOC_001938	AT1G06747	1:12512324-12512684	q1	q2	NOTEST	0	0	0	0	1	1	no
XLOC_001939	XLOC_001939	AT1G34317	1:12514105-12516555	q1	q2	OK	5.2783	4.38048	-0.268982	-0.320857	0.577	0.798249	no
XLOC_001940	XLOC_001940	AT1G34320	1:12520058-12524377	q1	q2	OK	14.4815	13.8543	-0.0638774	-0.285039	0.6163	0.825205	no
XLOC_001941	XLOC_001941	AT1G34340	1:12530814-12534306	q1	q2	OK	13.3847	11.707	-0.193209	-0.901954	0.16755	0.36584	no
XLOC_001942	XLOC_001942	AT1G34350	1:12534425-12536162	q1	q2	OK	16.7106	7.18564	-1.21758	-4.22222	5e-05	0.000427683	yes
XLOC_001943	XLOC_001943	PS1	1:12536309-12541938	q1	q2	OK	1.77467	1.85697	0.0653931	0.227925	0.6838	0.866414	no
XLOC_001944	XLOC_001944	IF3-1	1:12542795-12546244	q1	q2	OK	8.7573	11.4546	0.387372	1.54635	0.0083	0.0357779	yes
XLOC_001945	XLOC_001945	STOP1	1:12550338-12552629	q1	q2	OK	36.6446	46.3218	0.338089	1.70598	0.0091	0.0386394	yes
XLOC_001946	XLOC_001946	ARF22	1:12556004-12559082	q1	q2	NOTEST	0.0161333	0	#NAME?	0	1	1	no
XLOC_001947	XLOC_001947	ARF21	1:12577721-12580824	q1	q2	NOTEST	0	0	0	0	1	1	no
XLOC_001948	XLOC_001948	AT1G34418	1:12582121-12582721	q1	q2	OK	18.3052	11.3984	-0.683422	-3.56859	0.00015	0.00116385	yes
XLOC_001949	XLOC_001949	AT1G34420	1:12584344-12590223	q1	q2	OK	0.631055	0.867838	0.459659	0.30462	0.62685	0.832057	no
XLOC_001950	XLOC_001950	CYCB1	1:12595109-12602379	q1	q2	NOTEST	0.219975	0.0733336	-1.5848	0	1	1	no
XLOC_001951	XLOC_001951	AT1G34470	1:12604160-12607033	q1	q2	OK	5.7256	4.4838	-0.352703	-1.42387	0.0281	0.0955539	no
XLOC_001952	XLOC_001952	AT1G34480	1:12607221-12609084	q1	q2	NOTEST	0.0834555	0.0369239	-1.17645	0	1	1	no
XLOC_001953	XLOC_001953	AT1G34490	1:12609439-12610495	q1	q2	NOTEST	0.0680764	0.0106918	-2.67065	0	1	1	no
XLOC_001954	XLOC_001954	AT1G34500	1:12611637-12612663	q1	q2	NOTEST	0.0300117	0.0221682	-0.437034	0	1	1	no
XLOC_001955	XLOC_001955	AT1G34520	1:12623433-12624508	q1	q2	NOTEST	0.0379802	0.0202798	-0.905201	0	1	1	no
XLOC_001956	XLOC_001956	CYP94D1	1:12637053-12638692	q1	q2	NOTEST	0.0864624	0.0309049	-1.48424	0	1	1	no
XLOC_001957	XLOC_001957	AT1G06783	1:12643647-12643997	q1	q2	NOTEST	0	0	0	0	1	1	no
XLOC_001958	XLOC_001958	AT1G34560	1:12653960-12654779	q1	q2	NOTEST	0	0	0	0	1	1	no
XLOC_001959	XLOC_001959	STP5	1:12660496-12663870	q1	q2	OK	1.41156	0.55334	-1.35106	-3.21546	5e-05	0.000427683	yes
XLOC_001960	XLOC_001960	AT1G34630	1:12685175-12688543	q1	q2	OK	6.97085	7.17664	0.0419733	0.13318	0.8338	0.938963	no
XLOC_001961	XLOC_001961	HDG10	1:12692994-12697834	q1	q2	NOTEST	0.00391142	0	#NAME?	0	1	1	no
XLOC_001962	XLOC_001962	AtMYB93	1:12709089-12710665	q1	q2	OK	2.48104	1.85203	-0.421837	-1.35607	0.04605	0.140492	no
XLOC_001963	XLOC_001963	AT1G34770	1:12746404-12750506	q1	q2	OK	6.37431	6.24796	-0.0288844	-0.0625915	0.93115	0.97696	no
XLOC_001964	XLOC_001964	AT1G34844	1:12751155-12752905	q1	q2	OK	3.21875	1.53104	-1.07198	-2.96071	5e-05	0.000427683	yes
XLOC_001965	XLOC_001965	TT1	1:12763901-12765686	q1	q2	NOTEST	0	0	0	0	1	1	no
XLOC_001966	XLOC_001966	AT1G06797	1:12767250-12767754	q1	q2	NOTEST	0	0	0	0	1	1	no
XLOC_001967	XLOC_001967	AT1G34807	1:12777710-12778231	q1	q2	NOTEST	0	0	0	0	1	1	no
XLOC_001968	XLOC_001968	AT1G34812	1:12781125-12781766	q1	q2	NOTEST	0	0	0	0	1	1	no
XLOC_001969	XLOC_001969	AT1G34817	1:12784535-12785176	q1	q2	NOTEST	0	0	0	0	1	1	no
XLOC_001970	XLOC_001970	AT1G34822	1:12787949-12788590	q1	q2	NOTEST	0	0	0	0	1	1	no
XLOC_001971	XLOC_001971	AT1G34827	1:12791363-12791884	q1	q2	NOTEST	0	0	0	0	1	1	no
XLOC_001972	XLOC_001972	AT1G34855	1:12801426-12802067	q1	q2	NOTEST	0	0	0	0	1	1	no
XLOC_001973	XLOC_001973	AT1G34910	1:12804833-12805334	q1	q2	NOTEST	0	0	0	0	1	1	no
XLOC_001974	XLOC_001974	AT1G35030	1:12808245-12809481	q1	q2	NOTEST	0	0	0	0	1	1	no
XLOC_001975	XLOC_001975	AT1G35040	1:12812156-12812569	q1	q2	NOTEST	0	0	0	0	1	1	no
XLOC_001976	XLOC_001976	EXL1	1:12851982-12853235	q1	q2	OK	34.183	8.9661	-1.93073	-8.18399	5e-05	0.000427683	yes
XLOC_001977	XLOC_001977	GF14 PHI	1:12867080-12868890	q1	q2	OK	69.2542	100.902	0.542984	2.45703	5e-05	0.000427683	yes
XLOC_001978	XLOC_001978	AT1G35181	1:12879305-12879470	q1	q2	NOTEST	0	0	0	0	1	1	no
XLOC_001979	XLOC_001979	AT1G35183	1:12882653-12884762	q1	q2	OK	0.848261	0.239535	-1.82427	-2.0488	0.21445	0.433898	no
XLOC_001980	XLOC_001980	AT1G06817	1:12887308-12887969	q1	q2	NOTEST	0	0	0	0	1	1	no
XLOC_001981	XLOC_001981	AT1G35190	1:12890403-12892955	q1	q2	OK	16.8496	20.0408	0.250221	1.04143	0.06885	0.191145	no
XLOC_001982	XLOC_001982	AT1G06827	1:12907869-12908342	q1	q2	NOTEST	0	0	0	0	1	1	no
XLOC_001983	XLOC_001983	AT1G35220	1:12908847-12914858	q1	q2	OK	7.86058	8.29211	0.077103	0.325422	0.57395	0.796081	no
XLOC_001984	XLOC_001984	AGP5	1:12917069-12917829	q1	q2	OK	1.4578	0.631259	-1.20749	-2.8051	0.0009	0.00558965	yes
XLOC_001985	XLOC_001985	AT1G06837	1:12923004-12923585	q1	q2	OK	0.82903	0.259749	-1.67431	-2.62639	0.00945	0.0398568	yes
XLOC_001986	XLOC_001986	AT1G35242	1:12930979-12931555	q1	q2	NOTEST	0.0211779	0	#NAME?	0	1	1	no
XLOC_001987	XLOC_001987	AT1G35330	1:12964985-12966113	q1	q2	OK	0.433237	0.233988	-0.888723	-1.47522	0.04315	0.133613	no
XLOC_001988	XLOC_001988	AT1G06857	1:12972057-12972468	q1	q2	NOTEST	0	0	0	0	1	1	no
XLOC_001989	XLOC_001989	AT1G35340	1:12977667-12979947	q1	q2	OK	33.1328	40.0101	0.272104	1.1885	0.04	0.126005	no
XLOC_001990	XLOC_001990	AT1G06873,U1	1:12986719-12987066	q1	q2	OK	2.14906	2.41645	0.169181	0.0468714	0.887	0.960814	no
XLOC_001991	XLOC_001991	AT1G06877,U4	1:12987189-12987353	q1	q2	NOTEST	0	0	0	0	1	1	no
XLOC_001992	XLOC_001992	AT1G35353	1:12988648-12989373	q1	q2	NOTEST	0	0	0	0	1	1	no
XLOC_001993	XLOC_001993	AT1G35365	1:12991391-12992145	q1	q2	NOTEST	0	0	0	0	1	1	no
XLOC_001994	XLOC_001994	AT1G35400	1:13018288-13019198	q1	q2	NOTEST	0	0	0	0	1	1	no
XLOC_001995	XLOC_001995	AT1G35410	1:13024160-13024941	q1	q2	NOTEST	0	0	0	0	1	1	no
XLOC_001996	XLOC_001996	AT1G35420	1:13026205-13027691	q1	q2	OK	51.6538	56.1406	0.120169	0.535812	0.3505	0.597525	no
XLOC_001997	XLOC_001997	BHLH80	1:13039659-13042159	q1	q2	OK	8.92055	9.35669	0.0688654	0.263028	0.64445	0.843017	no
XLOC_001998	XLOC_001998	RALFL5	1:13049113-13049437	q1	q2	NOTEST	0	0	0	0	1	1	no
XLOC_001999	XLOC_001999	AT1G35490	1:13061548-13063455	q1	q2	NOTEST	0	0	0	0	1	1	no
[truncated: 29,734 more rows]

## Sheet: Up Dn genes analysis
test_id	gene_id	gene	locus	value_1	value_2	log2(fold_change)	significant	upregulated	downregulated
XLOC_000001	XLOC_000001	NAC001	1:3630-5899	6.42456	8.71895	0.440557	yes	0	0	1	1
XLOC_000003	XLOC_000003	DCL1	1:23120-33171	6.48448	2.93721	-1.14255	yes	0	0	1	1
XLOC_000009	XLOC_000009	AT1G01180	1:75389-76845	4.4262	1.73491	-1.35121	yes	0	0	1	1
XLOC_000012	XLOC_000012	AT1G01225,AT1G01230	1:95934-99240	33.2732	8.15541	-2.02853	yes	0	AT1G01225,AT1G01230	1	1
XLOC_000014	XLOC_000014	BHLH13	1:108945-111699	5.22831	2.92059	-0.840085	yes	0	0	1	1
XLOC_000017	XLOC_000017	APF2	1:116783-118845	43.2688	33.2461	-0.380141	yes	0	0	1	1
XLOC_000034	XLOC_000034	AT1G01570	1:204934-207642	1.12606	0.69869	-0.688559	yes	0	0	1	0
XLOC_000035	XLOC_000035	FRO2	1:208994-213082	1.2537	0.136075	-3.20371	yes	0	FRO2	1	0
XLOC_000037	XLOC_000037	CYP86A4	1:218833-221286	3.9883	2.29706	-0.795982	yes	0	0	1	1
XLOC_000043	XLOC_000043	NAC002	1:267992-274930	26.967	69.7219	1.37042	yes	0	0	1	1
XLOC_000049	XLOC_000049	KEA1	1:284349-291203	27.9469	19.7355	-0.501897	yes	0	0	1	1
XLOC_000050	XLOC_000050	AT1G01800	1:293245-295086	56.6206	72.3605	0.353877	yes	0	0	1	1
XLOC_000061	XLOC_000061	GAE2	1:345515-347603	5.83589	2.36058	-1.30581	yes	0	0	1	1
XLOC_000062	XLOC_000062	SEC1A	1:347612-352545	6.42516	3.57999	-0.843777	yes	0	0	1	1
XLOC_000071	XLOC_000071	CER1	1:418415-422579	9.98906	3.37163	-1.5669	yes	0	0	1	1
XLOC_000088	XLOC_000088	ABCB11	1:523535-529069	2.46426	1.1004	-1.16313	yes	0	0	1	1
XLOC_000091	XLOC_000091	CLPP5	1:537739-540127	207.062	259.728	0.326938	yes	0	0	1	1
XLOC_000098	XLOC_000098	BXL2	1:564017-567771	10.2427	16.1219	0.654434	yes	0	0	1	1
XLOC_000103	XLOC_000103	AT1G02700	1:588002-589480	1.53562	0.908036	-0.757997	yes	0	0	1	0
XLOC_000104	XLOC_000104	AT1G02705	1:589583-590406	5.73382	1.58251	-1.85728	yes	0	0	1	1
XLOC_000108	XLOC_000108	PME7	1:618060-620502	5.98233	0.672396	-3.15333	yes	0	PME7	1	0
XLOC_000110	XLOC_000110	AT1G02816	1:621452-623054	7.79151	1.95313	-1.99611	yes	0	0	1	1
XLOC_000112	XLOC_000112	BGLU11	1:630373-633420	22.3473	12.3169	-0.859467	yes	0	0	1	1
XLOC_000121	XLOC_000121	LFG4	1:729829-738306	0.577924	10.6309	4.20124	yes	LFG4	0	0	1
XLOC_000122	XLOC_000122	MCCA	1:739543-746701	11.9607	16.7727	0.487813	yes	0	0	1	1
XLOC_000135	XLOC_000135	AT1G03220	1:786831-788722	48.7354	24.5226	-0.990858	yes	0	0	1	1
XLOC_000136	XLOC_000136	AT1G03230	1:789819-791689	18.8657	5.25599	-1.84373	yes	0	0	1	1
XLOC_000137	XLOC_000137	CBSDUF4	1:799114-802625	2.06603	1.02137	-1.01635	yes	0	0	1	1
XLOC_000148	XLOC_000148	AT1G04183	1:844435-847683	13.4207	9.87711	-0.442301	yes	0	0	1	1
XLOC_000150	XLOC_000150	AT1G03440	1:852150-854297	5.8622	1.65123	-1.82791	yes	0	0	1	1
XLOC_000158	XLOC_000158	AT1G03610	1:900731-903070	10.4416	17.3562	0.733116	yes	0	0	1	1
XLOC_000162	XLOC_000162	AT1G03700	1:920949-922098	1.32923	0.723588	-0.877353	yes	0	0	1	0
XLOC_000173	XLOC_000173	CTN	1:996075-1000629	20.6351	27.0306	0.389495	yes	0	0	1	1
XLOC_000183	XLOC_000183	FAO1	1:1024739-1027616	1.1698	0.561552	-1.05877	yes	0	0	1	0
XLOC_000191	XLOC_000191	EIF2 GAMMA	1:1096881-1099901	76.7969	114.657	0.578206	yes	0	0	1	1
XLOC_000192	XLOC_000192	YUC9	1:1104492-1106241	1.10071	0.355986	-1.62854	yes	0	0	1	0
XLOC_000195	XLOC_000195	AT1G04247	1:1114374-1122786	4.14777	1.06302	-1.96417	yes	0	0	1	1
XLOC_000210	XLOC_000210	RPL23A	1:1215924-1217471	343.597	475.133	0.467613	yes	0	0	1	1
XLOC_000214	XLOC_000214	PRP19A	1:1226482-1230947	27.066	35.9303	0.408719	yes	0	0	1	1
XLOC_000215	XLOC_000215	CRRSP3	1:1231451-1234032	15.5417	10.2757	-0.596906	yes	0	0	1	1
XLOC_000216	XLOC_000216	AT1G04540	1:1236753-1239199	1.10195	0.585492	-0.91234	yes	0	0	1	0
XLOC_000218	XLOC_000218	AT1G04555	1:1242505-1244244	4.91129	2.95204	-0.734391	yes	0	0	1	1
XLOC_000225	XLOC_000225	KAB1	1:1313442-1315823	64.6615	99.7838	0.625898	yes	0	0	1	1
XLOC_000227	XLOC_000227	KAT1	1:1321884-1324840	24.8128	35.0053	0.496486	yes	0	0	1	1
XLOC_000233	XLOC_000233	RPN2B	1:1350079-1355466	19.2956	25.5309	0.403972	yes	0	0	1	1
XLOC_000237	XLOC_000237	AT1G04970	1:1411087-1413627	12.1088	6.27362	-0.948684	yes	0	0	1	1
XLOC_000251	XLOC_000251	GLR3.4	1:1504940-1510341	11.5313	7.54725	-0.611538	yes	0	0	1	1
XLOC_000253	XLOC_000253	AT1G05210	1:1510403-1511683	13.7458	5.86572	-1.22861	yes	0	0	1	1
XLOC_000257	XLOC_000257	PER3	1:1529766-1531484	56.7634	16.7491	-1.76088	yes	0	0	1	1
XLOC_000262	XLOC_000262	KMS2	1:1564490-1567508	6.00811	3.72381	-0.690132	yes	0	0	1	1
XLOC_000265	XLOC_000265	ATOFP12	1:1589972-1591012	1.5688	0.641832	-1.2894	yes	0	0	1	0
XLOC_000267	XLOC_000267	SYT5	1:1624918-1629289	25.2086	12.1495	-1.05301	yes	0	0	1	1
XLOC_000269	XLOC_000269	AT1G05540	1:1639222-1640879	1.15011	0.504391	-1.18916	yes	0	0	1	0
XLOC_000272	XLOC_000272	AT1G05600,HEXO2	1:1669349-1676077	11.1703	6.96619	-0.681226	yes	0	0	1	1
XLOC_000275	XLOC_000275	BT3	1:1706735-1709360	1.14243	0.596683	-0.93707	yes	0	0	1	0
XLOC_000276	XLOC_000276	AT1G05700	1:1709672-1713474	1.65249	0.51282	-1.68812	yes	0	0	1	0
XLOC_000277	XLOC_000277	AT1G05710	1:1714817-1717290	12.7607	9.20288	-0.471545	yes	0	0	1	1
XLOC_000288	XLOC_000288	ARA,SPPL5	1:1748258-1754036	20.1421	29.3524	0.543268	yes	0	0	1	1
XLOC_000304	XLOC_000304	AT1G06030	1:1826802-1828279	0.0723839	1.44089	4.31515	yes	AT1G06030	0	0	1
XLOC_000307	XLOC_000307	ADS1	1:1843462-1846311	6.99666	4.85419	-0.527438	yes	0	0	1	1
XLOC_000308	XLOC_000308	AT1G06090	1:1846700-1849693	3.17507	1.54183	-1.04215	yes	0	0	1	1
XLOC_000309	XLOC_000309	AT1G06100	1:1851471-1853019	2.4535	0.270463	-3.18134	yes	0	AT1G06100	1	0
XLOC_000310	XLOC_000310	AT1G06120	1:1855909-1857718	1.26544	0.577418	-1.13195	yes	0	0	1	0
XLOC_000313	XLOC_000313	ERF094	1:1882906-1883992	3.92478	2.6825	-0.549035	yes	0	0	1	1
XLOC_000315	XLOC_000315	ATMYB13	1:1889361-1891276	10.0571	3.34845	-1.58665	yes	0	0	1	1
XLOC_000317	XLOC_000317	CLO	1:1899950-1904897	23.5335	34.9759	0.571645	yes	0	0	1	1
XLOC_000321	XLOC_000321	ACX3	1:1922207-1926278	30.202	51.3024	0.764384	yes	0	0	1	1
XLOC_000326	XLOC_000326	AT1G06420,TPS7	1:1954673-1960027	37.8037	48.8016	0.368402	yes	0	0	1	1
XLOC_000338	XLOC_000338	AT1G06620	1:2025543-2027413	5.33468	7.62214	0.514795	yes	0	0	1	1
XLOC_000355	XLOC_000355	AT1G07010	1:2152797-2156153	39.3037	27.1165	-0.535493	yes	0	0	1	1
XLOC_000364	XLOC_000364	NDA1	1:2204103-2207099	29.4533	22.7061	-0.375344	yes	0	0	1	1
XLOC_000366	XLOC_000366	AT1G07210	1:2215215-2219649	27.4695	37.3177	0.442032	yes	0	0	1	1
XLOC_000371	XLOC_000371	RPL4	1:2248966-2250529	357.605	460.965	0.366289	yes	0	0	1	1
XLOC_000375	XLOC_000375	AtRLP1,HSP17.8	1:2269621-2275783	4.43858	846.929	7.576	yes	AtRLP1,HSP17.8	0	1	1
XLOC_000376	XLOC_000376	RABA2B,SMO2-2	1:2276029-2280502	22.3881	44.065	0.976898	yes	0	0	1	1
XLOC_000378	XLOC_000378	AT1G07470	1:2291368-2294558	8.89354	11.4998	0.370781	yes	0	0	1	1
XLOC_000389	XLOC_000389	MT1C	1:2341446-2342148	300.535	211.382	-0.507677	yes	0	0	1	1
XLOC_000395	XLOC_000395	AT1G07705	1:2381554-2386157	9.03989	12.8732	0.509989	yes	0	0	1	1
XLOC_000396	XLOC_000396	AT1G07728	1:2394800-2397399	4.0559	2.98157	-0.44395	yes	0	0	1	1
XLOC_000398	XLOC_000398	HTB1	1:2412937-2413790	87.4236	58.1704	-0.587739	yes	0	0	1	1
XLOC_000403	XLOC_000403	APX1	1:2437280-2439665	1290.81	1743.52	0.433725	yes	0	0	1	1
XLOC_000407	XLOC_000407	A1	1:2454770-2457321	160.311	227.189	0.503018	yes	0	0	1	1
XLOC_000408	XLOC_000408	A1	1:2458183-2460817	228.354	315.189	0.464947	yes	0	0	1	1
XLOC_000410	XLOC_000410	AT1G07985	1:2475225-2476167	4.97009	7.93093	0.674219	yes	0	0	1	1
XLOC_000420	XLOC_000420	GALT29A	1:2607876-2609971	5.08592	2.02152	-1.33106	yes	0	0	1	1
XLOC_000424	XLOC_000424	DCP1,RPL10AA	1:2635938-2640663	440.612	581.786	0.400982	yes	0	0	1	1
XLOC_000427	XLOC_000427	ALMT1	1:2658601-2661310	4.86479	2.18701	-1.15342	yes	0	0	1	1
XLOC_000429	XLOC_000429	HDA8	1:2672197-2674721	10.6924	13.7589	0.363782	yes	0	0	1	1
XLOC_000432	XLOC_000432	ENODL18	1:2688879-2690250	4.01354	2.72943	-0.556274	yes	0	0	1	1
XLOC_000434	XLOC_000434	SIGB,VDE1	1:2703294-2711000	136.437	189.126	0.471114	yes	0	0	1	1
XLOC_000435	XLOC_000435	ACHT4	1:2712693-2714833	30.3959	41.3123	0.442691	yes	0	0	1	1
XLOC_000446	XLOC_000446	PRA1E	1:2808759-2809775	12.1474	7.76814	-0.645012	yes	0	0	1	1
XLOC_000453	XLOC_000453	SUGTL3	1:2852362-2855941	3.77401	2.63831	-0.516485	yes	0	0	1	1
XLOC_000455	XLOC_000455	ESL1	1:2867202-2870745	5.30277	2.32262	-1.19099	yes	0	0	1	1
XLOC_000457	XLOC_000457	AT1G08940	1:2877429-2879169	9.14861	13.3886	0.549382	yes	0	0	1	1
XLOC_000459	XLOC_000459	CCX5	1:2879505-2882234	4.2924	1.79883	-1.25473	yes	0	0	1	1
XLOC_000460	XLOC_000460	AMI1,NFYC9	1:2882490-2886621	65.0642	97.1438	0.578258	yes	0	0	1	1
XLOC_000462	XLOC_000462	GUX5	1:2888426-2890965	2.15126	0.819634	-1.39213	yes	0	0	1	0
XLOC_000469	XLOC_000469	AT1G09150	1:2946029-2949159	39.3329	52.1229	0.40618	yes	0	0	1	1
XLOC_000472	XLOC_000472	NAS3	1:2984828-2986231	31.8199	45.314	0.510026	yes	0	0	1	1
XLOC_000474	XLOC_000474	BHLH149	1:2989140-2990427	14.4411	8.50666	-0.763517	yes	0	0	1	1
XLOC_000476	XLOC_000476	IMPA4	1:2994330-3001362	27.1582	40.0378	0.559973	yes	0	0	1	1
XLOC_000477	XLOC_000477	ICP55	1:3001438-3008381	6.55969	9.17654	0.484324	yes	0	0	1	1
XLOC_000480	XLOC_000480	GOLS3	1:3019638-3021443	2.62564	1.35507	-0.954306	yes	0	0	1	1
XLOC_000483	XLOC_000483	AT1G09390	1:3031045-3035396	9.59379	2.80458	-1.77432	yes	0	0	1	1
XLOC_000486	XLOC_000486	ACLA-3	1:3041995-3048006	30.8435	50.4853	0.710897	yes	0	0	1	1
XLOC_000491	XLOC_000491	AT1G09500	1:3066673-3068796	4.00078	2.34291	-0.771982	yes	0	0	1	1
XLOC_000493	XLOC_000493	PIF3	1:3075767-3079654	19.2539	27.4761	0.513021	yes	0	0	1	1
XLOC_000500	XLOC_000500	AT1G09640	1:3118154-3122542	185.886	288.943	0.636362	yes	0	0	1	1
XLOC_000506	XLOC_000506	AED3	1:3157500-3161692	80.9257	16.6411	-2.28185	yes	0	AED3	1	1
XLOC_000511	XLOC_000511	XBCP3	1:3201684-3205411	14.7556	3.94132	-1.90451	yes	0	0	1	1
XLOC_000516	XLOC_000516	SUC4	1:3243985-3247216	2.56362	1.48422	-0.788481	yes	0	0	1	1
XLOC_000517	XLOC_000517	LRR XI-23	1:3252097-3255782	46.2314	32.4663	-0.509927	yes	0	0	1	1
XLOC_000527	XLOC_000527	MPK1	1:3349081-3351180	2.90722	4.11323	0.500632	yes	0	0	1	1
XLOC_000529	XLOC_000529	AT1G10225	1:3354242-3354856	0.813417	1.83996	1.17761	yes	0	0	0	1
XLOC_000532	XLOC_000532	DRP2A	1:3370401-3377463	29.4	39.0641	0.41003	yes	0	0	1	1
XLOC_000535	XLOC_000535	AT1G10380	1:3400553-3402420	9.9039	2.49498	-1.98897	yes	0	0	1	1
XLOC_000553	XLOC_000553	AT1G10657	1:3530352-3532017	12.6723	6.2373	-1.02269	yes	0	0	1	1
XLOC_000555	XLOC_000555	ACLA-1	1:3535287-3543925	126.453	180.85	0.516201	yes	0	0	1	1
XLOC_000556	XLOC_000556	PRS3	1:3554103-3556544	15.273	20.4486	0.421022	yes	0	0	1	1
XLOC_000566	XLOC_000566	AT1G10810	1:3599082-3600877	1.17129	2.46955	1.07615	yes	0	0	1	1
XLOC_000567	XLOC_000567	AT1G10850	1:3611489-3616308	10.2179	6.57899	-0.635163	yes	0	0	1	1
XLOC_000577	XLOC_000577	AT1G11120	1:3715083-3717659	3.02371	1.72868	-0.806651	yes	0	0	1	1
XLOC_000578	XLOC_000578	AT1G11125	1:3718651-3719832	1.34287	0.699612	-0.940695	yes	0	0	1	0
XLOC_000579	XLOC_000579	SUB	1:3722707-3727450	6.72508	4.66934	-0.526334	yes	0	0	1	1
XLOC_000585	XLOC_000585	AT1G11200	1:3753212-3755658	7.05687	3.07204	-1.19983	yes	0	0	1	1
XLOC_000588	XLOC_000588	AT1G11300	1:3794242-3797507	1.15278	0.57414	-1.00564	yes	0	0	1	0
XLOC_000591	XLOC_000591	AT1G11330	1:3809794-3813809	6.08969	3.41123	-0.836076	yes	0	0	1	1
XLOC_000594	XLOC_000594	AT1G11440,MORF9	1:3847219-3850735	153.014	218.341	0.512915	yes	0	0	1	1
XLOC_000595	XLOC_000595	AT1G11450	1:3853183-3855507	7.90437	4.61063	-0.777687	yes	0	0	1	1
XLOC_000600	XLOC_000600	CXXS1	1:3874395-3877323	20.7234	34.2215	0.723637	yes	0	0	1	1
XLOC_000605	XLOC_000605	ATPMEPCRA	1:3888609-3890824	64.5815	10.6161	-2.60486	yes	0	ATPMEPCRA	1	1
XLOC_000609	XLOC_000609	CYP77B1	1:3901949-3903895	4.79225	1.15275	-2.05562	yes	0	CYP77B1	1	1
XLOC_000612	XLOC_000612	RBP45B	1:3914773-3918243	153.969	217.88	0.500898	yes	0	0	1	1
XLOC_000613	XLOC_000613	AT1G11655	1:3919236-3919869	1.00999	0.392084	-1.3651	yes	0	0	1	0
XLOC_000614	XLOC_000614	HSP70-16	1:3920477-3924566	16.7918	24.0847	0.520363	yes	0	0	1	1
XLOC_000618	XLOC_000618	AT1G11700	1:3945583-3946757	17.1264	6.60163	-1.37533	yes	0	0	1	1
XLOC_000622	XLOC_000622	CLPP6	1:3967475-3971911	121.383	154.509	0.348127	yes	0	0	1	1
XLOC_000629	XLOC_000629	AT1G11850	1:3999156-4000024	29.687	15.9205	-0.898943	yes	0	0	1	1
XLOC_000631	XLOC_000631	SEC22	1:4010756-4014688	43.3765	55.839	0.364359	yes	0	0	1	1
XLOC_000640	XLOC_000640	LRX1	1:4069991-4072681	3.31328	1.07267	-1.62705	yes	0	0	1	1
XLOC_000644	XLOC_000644	NPF6.3	1:4105222-4109601	88.5215	22.2165	-1.9944	yes	0	0	1	1
XLOC_000649	XLOC_000649	AT1G12200	1:4137510-4140158	17.9456	24.6237	0.456415	yes	0	0	1	1
XLOC_000651	XLOC_000651	AT1G12230,RPS5	1:4144256-4151056	57.3675	72.3778	0.335315	yes	0	0	1	1
XLOC_000652	XLOC_000652	AT1G12244,BFRUCT4	1:4153640-4159046	58.5776	30.8751	-0.923906	yes	0	0	1	1
XLOC_000654	XLOC_000654	HOP1	1:4172034-4174730	32.6461	48.317	0.56562	yes	0	0	1	1
XLOC_000657	XLOC_000657	AT1G12330	1:4194419-4196749	8.25089	6.01927	-0.454962	yes	0	0	1	1
XLOC_000660	XLOC_000660	CLPR2	1:4223029-4225254	152.887	201.638	0.399296	yes	0	0	1	1
XLOC_000662	XLOC_000662	AT1G12460	1:4247217-4250758	3.51335	1.6007	-1.13415	yes	0	0	1	1
XLOC_000663	XLOC_000663	VPS18	1:4250944-4259300	10.5444	14.7361	0.482869	yes	0	0	1	1
XLOC_000669	XLOC_000669	EXPA7	1:4276504-4281131	7.10232	1.83917	-1.94924	yes	0	0	1	1
XLOC_000681	XLOC_000681	AT1G12805	1:4366576-4367136	4.31992	1.77587	-1.28248	yes	0	0	1	1
XLOC_000684	XLOC_000684	VHA-C	1:4374204-4378514	44.4032	68.3982	0.623296	yes	0	0	1	1
XLOC_000686	XLOC_000686	SCRM2	1:4384303-4386651	14.8293	18.744	0.33798	yes	0	0	1	1
XLOC_000687	XLOC_000687	NUDT12	1:4389677-4391344	7.39161	3.60369	-1.03641	yes	0	0	1	1
XLOC_000690	XLOC_000690	DTX31	1:4419713-4422684	2.87916	2.07916	-0.469648	yes	0	0	1	1
XLOC_000696	XLOC_000696	PBE1	1:4452189-4454900	112.192	142.453	0.344518	yes	0	0	1	1
XLOC_000697	XLOC_000697	CYP71B2	1:4459001-4460996	15.7405	12.1169	-0.377456	yes	0	0	1	1
XLOC_000698	XLOC_000698	CYP71B28	1:4461737-4463469	15.9812	11.2338	-0.508529	yes	0	0	1	1
XLOC_000699	XLOC_000699	CYP71B29	1:4463858-4465725	4.78126	2.05551	-1.2179	yes	0	0	1	1
XLOC_000700	XLOC_000700	CYP71B7	1:4467093-4469033	34.3604	14.2822	-1.26653	yes	0	0	1	1
XLOC_000705	XLOC_000705	AT1G13190	1:4498763-4503676	14.4559	20.0127	0.469259	yes	0	0	1	1
XLOC_000708	XLOC_000708	RAV1	1:4542167-4543970	43.3275	76.2336	0.815143	yes	0	0	1	1
XLOC_000709	XLOC_000709	AOC4,MAP1B	1:4544888-4548894	64.0636	91.85	0.519775	yes	0	0	1	1
XLOC_000718	XLOC_000718	B'THETA	1:4615766-4618449	4.56916	3.23756	-0.497021	yes	0	0	1	1
XLOC_000719	XLOC_000719	PSK1	1:4647814-4649066	5.32055	3.47694	-0.613759	yes	0	0	1	1
XLOC_000726	XLOC_000726	AT1G13670	1:4688017-4689265	11.9194	19.1432	0.683525	yes	0	0	1	1
XLOC_000732	XLOC_000732	AFP2	1:4713432-4718269	4.52638	2.49532	-0.859132	yes	0	0	1	1
XLOC_000742	XLOC_000742	AT1G13930	1:4760956-4766852	1017.9	1680.66	0.723435	yes	0	0	1	1
XLOC_000745	XLOC_000745	AT1G13990,GN	1:4788462-4796599	22.5201	31.1537	0.468189	yes	0	0	1	1
XLOC_000746	XLOC_000746	VIK	1:4797357-4801850	29.9408	44.5039	0.571817	yes	0	0	1	1
XLOC_000750	XLOC_000750	PHO1	1:4810114-4814724	2.60571	1.58707	-0.715317	yes	0	0	1	1
XLOC_000751	XLOC_000751	FUT6	1:4822438-4824414	2.37237	1.07244	-1.14544	yes	0	0	1	1
XLOC_000762	XLOC_000762	APY3	1:4864880-4868011	1.98756	0.872093	-1.18844	yes	0	0	1	0
XLOC_000774	XLOC_000774	AT1G14430	1:4934119-4936194	2.95095	0.749537	-1.97711	yes	0	0	1	0
XLOC_000781	XLOC_000781	COAC1	1:4980623-4983367	7.29227	5.29038	-0.462996	yes	0	0	1	1
XLOC_000782	XLOC_000782	PUX7	1:4983488-4987375	33.2701	41.9924	0.335904	yes	0	0	1	1
XLOC_000783	XLOC_000783	AT1G14580	1:4989561-4992805	14.8722	19.9893	0.42661	yes	0	0	1	1
XLOC_000785	XLOC_000785	AT1G14630	1:5019799-5021653	4.27464	2.91124	-0.554172	yes	0	0	1	1
XLOC_000786	XLOC_000786	AT1G14640	1:5023425-5025955	1.21204	0.754756	-0.683352	yes	0	0	1	0
XLOC_000788	XLOC_000788	AT1G14650	1:5027315-5031883	23.4917	32.1567	0.452968	yes	0	0	1	1
XLOC_000795	XLOC_000795	PAP3	1:5058582-5061140	22.9511	16.5803	-0.469095	yes	0	0	1	1
XLOC_000796	XLOC_000796	CYB561C	1:5073030-5074798	4.7077	2.44576	-0.944739	yes	0	0	1	1
XLOC_000803	XLOC_000803	AT1G14890	1:5136873-5137982	18.4959	8.46638	-1.12739	yes	0	0	1	1
XLOC_000811	XLOC_000811	LPP2	1:5187548-5189673	4.62245	1.73094	-1.4171	yes	0	0	1	1
XLOC_000823	XLOC_000823	AT1G15260	1:5249759-5250573	28.4414	18.0999	-0.652014	yes	0	0	1	1
XLOC_000827	XLOC_000827	AT1G15370	1:5286865-5288640	46.5335	59.2467	0.348465	yes	0	0	1	1
XLOC_000833	XLOC_000833	AATP2	1:5326289-5328875	116.386	156.649	0.428614	yes	0	0	1	1
XLOC_000834	XLOC_000834	PCMP-H73	1:5329063-5331711	3.84549	5.60574	0.543737	yes	0	0	1	1
XLOC_000847	XLOC_000847	AT1G15670	1:5389951-5391672	14.887	41.4208	1.4763	yes	0	0	1	1
XLOC_000850	XLOC_000850	TYRAAT2	1:5404129-5405910	11.1661	14.7473	0.401323	yes	0	0	1	1
XLOC_000854	XLOC_000854	AT1G15760	1:5425615-5426666	2.5309	0.826779	-1.61407	yes	0	0	1	0
XLOC_000859	XLOC_000859	AT1G15860	1:5454765-5457022	30.9972	39.0182	0.332009	yes	0	0	1	1
XLOC_000864	XLOC_000864	RPS12A	1:5471315-5473048	335.994	468.809	0.480567	yes	0	0	1	1
XLOC_000870	XLOC_000870	AT1G16025	1:5498011-5501959	2.38574	22.7968	3.25632	yes	AT1G16025	0	1	1
XLOC_000874	XLOC_000874	WAKL7	1:5516258-5517822	2.16049	0.892921	-1.27476	yes	0	0	1	0
XLOC_000879	XLOC_000879	AT1G16180	1:5540049-5542902	64.1832	34.4053	-0.899566	yes	0	0	1	1
XLOC_000881	XLOC_000881	AT1G16220	1:5548261-5550770	3.1819	2.19555	-0.535309	yes	0	0	1	1
XLOC_000886	XLOC_000886	MTP10	1:5578264-5580730	3.40619	1.65264	-1.04339	yes	0	0	1	1
XLOC_000888	XLOC_000888	AT1G16350	1:5587721-5593098	50.417	70.765	0.489125	yes	0	0	1	1
XLOC_000889	XLOC_000889	38991	1:5596632-5601367	1.66233	0.505323	-1.71793	yes	0	0	1	0
XLOC_000890	XLOC_000890	37895	1:5602785-5604770	7.14309	2.70106	-1.40302	yes	0	0	1	1
XLOC_000891	XLOC_000891	CYP79F2	1:5605043-5607498	22.6171	3.86678	-2.54821	yes	0	CYP79F2	1	1
XLOC_000892	XLOC_000892	CYP79F1	1:5608681-5612064	21.798	2.59596	-3.06985	yes	0	CYP79F1	1	1
XLOC_000898	XLOC_000898	AT1G16500	1:5638778-5640202	3.00988	1.27717	-1.23676	yes	0	0	1	1
XLOC_000903	XLOC_000903	AT1G16560	1:5668383-5673600	36.984	24.6007	-0.588201	yes	0	0	1	1
XLOC_000942	XLOC_000942	AT1G17150,AT1G17160	1:5865706-5869436	15.6665	20.2837	0.372638	yes	0	0	1	1
XLOC_000948	XLOC_000948	AT1G17230	1:5890615-5895141	2.36831	1.2334	-0.941218	yes	0	0	1	1
XLOC_000952	XLOC_000952	AT1G17285	1:5920541-5921483	4.40793	2.25841	-0.964789	yes	0	0	1	1
XLOC_000953	XLOC_000953	ALAAT1	1:5922331-5926400	71.9788	116.656	0.69662	yes	0	0	1	1
XLOC_000954	XLOC_000954	AT1G17300	1:5926635-5927784	3.33791	1.33301	-1.32425	yes	0	0	1	1
XLOC_000961	XLOC_000961	AT1G17430	1:5982144-5987934	4.59949	1.93409	-1.24982	yes	0	0	1	1
XLOC_000962	XLOC_000962	EFL4	1:5997056-5998599	8.00163	13.1371	0.715279	yes	0	0	1	1
XLOC_000964	XLOC_000964	DRG1	1:6002887-6006410	52.5084	68.4957	0.383465	yes	0	0	1	1
XLOC_000966	XLOC_000966	ALA4	1:6017807-6023503	5.5925	4.33124	-0.368713	yes	0	0	1	1
XLOC_000969	XLOC_000969	HAB2	1:6034269-6037398	9.91731	7.36769	-0.428736	yes	0	0	1	1
XLOC_000974	XLOC_000974	AT1G17620	1:6061894-6063362	27.9311	4.03224	-2.79222	yes	0	AT1G17620	1	1
XLOC_000978	XLOC_000978	PRA1F1	1:6089459-6090339	2.80703	0.43538	-2.6887	yes	0	PRA1F1	1	0
XLOC_000980	XLOC_000980	PGDH	1:6100960-6105347	22.6142	30.37	0.425417	yes	0	0	1	1
XLOC_000999	XLOC_000999	RACK1A	1:6222200-6224242	461.578	596.028	0.368804	yes	0	0	1	1
XLOC_001008	XLOC_001008	NUDT4	1:6299668-6301139	5.43049	3.68086	-0.561041	yes	0	0	1	1
XLOC_001009	XLOC_001009	AT1G18320	1:6304359-6305689	3.35216	1.54687	-1.11573	yes	0	0	1	1
XLOC_001011	XLOC_001011	AT1G18390	1:6325535-6330179	4.85509	2.95502	-0.716331	yes	0	0	1	1
XLOC_001013	XLOC_001013	ALMT3	1:6342939-6345835	3.60304	2.13937	-0.752027	yes	0	0	1	1
XLOC_001017	XLOC_001017	AT1G18460	1:6352324-6360344	10.0518	5.73932	-0.808504	yes	0	0	1	1
XLOC_001020	XLOC_001020	IPMS1	1:6368965-6373080	30.6831	54.9049	0.839491	yes	0	0	1	1
XLOC_001026	XLOC_001026	GAUT11	1:6395768-6398274	7.19321	3.28261	-1.13179	yes	0	0	1	1
XLOC_001037	XLOC_001037	AT1G18740	1:6463848-6465476	11.6032	16.8752	0.540385	yes	0	0	1	1
XLOC_001044	XLOC_001044	ICS2	1:6515372-6519485	6.61782	3.80431	-0.79872	yes	0	0	1	1
XLOC_001045	XLOC_001045	NPF2.9	1:6520720-6526075	6.98347	3.79936	-0.878187	yes	0	0	1	1
XLOC_001077	XLOC_001077	AT1G19380	1:6697873-6698858	27.4571	7.21855	-1.9274	yes	0	0	1	1
XLOC_001078	XLOC_001078	AT1G19394,AT1G19396,AT1G19397	1:6709772-6711788	20.1383	12.0241	-0.744019	yes	0	0	1	1
XLOC_001079	XLOC_001079	KCS4	1:6728746-6730931	12.6646	6.49144	-0.964186	yes	0	0	1	1
XLOC_001085	XLOC_001085	NFD5	1:6759858-6762847	15.1855	21.4497	0.498262	yes	0	0	1	1
XLOC_001086	XLOC_001086	AT1G19530	1:6763764-6765049	6.47331	13.1178	1.01895	yes	0	0	1	1
XLOC_001087	XLOC_001087	AT1G19540	1:6765652-6768290	2.23709	3.58963	0.682213	yes	0	0	1	1
XLOC_001094	XLOC_001094	AT1G19740	1:6824245-6825459	77.9632	106.797	0.454006	yes	0	0	1	1
XLOC_001096	XLOC_001096	PUP14	1:6832324-6836633	35.9181	18.1561	-0.984259	yes	0	0	1	1
XLOC_001103	XLOC_001103	HVA22H	1:6924090-6926741	5.08862	3.48669	-0.545415	yes	0	0	1	1
XLOC_001106	XLOC_001106	AT1G19980	1:6933014-6935053	1.82051	1.10548	-0.719665	yes	0	0	1	1
XLOC_001109	XLOC_001109	LFNR2	1:6942624-6945091	528.335	789.394	0.579294	yes	0	0	1	1
XLOC_001116	XLOC_001116	FREE1	1:6971423-6975130	27.857	37.753	0.438553	yes	0	0	1	1
XLOC_001126	XLOC_001126	VHA-B3	1:7016598-7023162	90.8932	137.483	0.597011	yes	0	0	1	1
XLOC_001138	XLOC_001138	AT1G20470	1:7094007-7097147	7.06619	3.42418	-1.04517	yes	0	0	1	1
XLOC_001143	XLOC_001143	CAT3	1:7142971-7146540	645.035	905.742	0.489722	yes	0	0	1	1
XLOC_001144	XLOC_001144	CAT1	1:7146635-7150180	34.4099	67.8147	0.978775	yes	0	0	1	1
XLOC_001145	XLOC_001145	NLP4	1:7154409-7160590	6.33168	14.9083	1.23545	yes	0	0	1	1
XLOC_001150	XLOC_001150	HMGB2	1:7176746-7178895	188.34	238.166	0.338625	yes	0	0	1	1
XLOC_001151	XLOC_001151	HMGB3	1:7179272-7181574	154.747	211.594	0.451386	yes	0	0	1	1
XLOC_001157	XLOC_001157	AT1G20760	1:7209297-7214993	14.9226	19.4288	0.380696	yes	0	0	1	1
XLOC_001162	XLOC_001162	ATL80	1:7238692-7239698	10.1005	1.18616	-3.09007	yes	0	ATL80	1	1
XLOC_001165	XLOC_001165	XCP2	1:7252110-7253747	25.9622	14.1404	-0.87659	yes	0	0	1	1
XLOC_001168	XLOC_001168	PILS1,RH42	1:7285041-7294746	10.0297	13.2768	0.404627	yes	0	0	1	1
XLOC_001169	XLOC_001169	AT1G20970	1:7313900-7319921	16.4166	22.3745	0.446698	yes	0	0	1	1
XLOC_001171	XLOC_001171	AT1G21000	1:7337604-7339452	17.224	24.5076	0.508814	yes	0	0	1	1
XLOC_001177	XLOC_001177	AT1G21090	1:7384559-7386580	4.8516	2.50352	-0.954501	yes	0	0	1	1
XLOC_001179	XLOC_001179	AT1G21140	1:7404327-7405426	1.56628	2.86363	0.870506	yes	0	0	1	1
XLOC_001186	XLOC_001186	WAK1	1:7439170-7442113	2.44173	0.95527	-1.35392	yes	0	0	1	0
XLOC_001187	XLOC_001187	WAK2	1:7444748-7448483	6.22115	1.85512	-1.74567	yes	0	0	1	1
XLOC_001193	XLOC_001193	GLTP2	1:7481183-7483513	3.67106	7.81226	1.08954	yes	0	0	1	1
XLOC_001197	XLOC_001197	AT1G21400	1:7493212-7496741	7.786	10.1067	0.376365	yes	0	0	1	1
XLOC_001200	XLOC_001200	SCL1	1:7508700-7513481	9.75118	12.9806	0.412712	yes	0	0	1	1
XLOC_001204	XLOC_001204	AT1G21630	1:7581007-7588153	16.1246	22.2999	0.467774	yes	0	0	1	1
XLOC_001208	XLOC_001208	AT1G21670	1:7610240-7612721	12.8684	2.71852	-2.24295	yes	0	AT1G21670	1	1
XLOC_001209	XLOC_001209	AT1G21680	1:7612833-7615374	22.601	30.4829	0.431616	yes	0	0	1	1
XLOC_001210	XLOC_001210	EMB1968	1:7615504-7618628	22.8117	31.4099	0.461447	yes	0	0	1	1
XLOC_001212	XLOC_001212	OGG1,PBC1	1:7624319-7628290	101.105	128.229	0.342867	yes	0	0	1	1
XLOC_001215	XLOC_001215	AT1G21740	1:7640905-7645240	3.15977	2.13136	-0.568046	yes	0	0	1	1
XLOC_001216	XLOC_001216	PDIL1-1	1:7645609-7648855	115.689	86.611	-0.417632	yes	0	0	1	1
XLOC_001220	XLOC_001220	UREF	1:7666413-7667794	2.29242	1.37366	-0.738841	yes	0	0	1	1
XLOC_001225	XLOC_001225	ERF012	1:7696426-7697831	21.1841	66.5978	1.65249	yes	0	0	1	1
XLOC_001240	XLOC_001240	SULTR1	1:7817608-7821576	2.32139	0.760992	-1.60903	yes	0	0	1	0
XLOC_001241	XLOC_001241	AT1G22160	1:7823065-7823971	8.61141	2.698	-1.67436	yes	0	0	1	1
XLOC_001244	XLOC_001244	RAP2-13	1:7835780-7837411	20.036	39.209	0.968591	yes	0	0	1	1
XLOC_001246	XLOC_001246	AT1G22220	1:7846458-7847836	2.68903	1.26858	-1.08387	yes	0	0	1	1
XLOC_001255	XLOC_001255	AT1G22410	1:7911842-7915004	100.433	138.503	0.463678	yes	0	0	1	1
XLOC_001257	XLOC_001257	AT1G22440,COX6B-1	1:7922275-7930657	128.033	164.181	0.358777	yes	0	0	1	1
XLOC_001260	XLOC_001260	NPF5.10	1:7963812-7966436	5.23633	3.39959	-0.623193	yes	0	0	1	1
XLOC_001266	XLOC_001266	GASA9	1:8027125-8030136	125.926	20.6029	-2.61165	yes	0	GASA9	1	1
XLOC_001271	XLOC_001271	GI	1:8061750-8067790	16.9136	26.7443	0.661052	yes	0	0	1	1
XLOC_001272	XLOC_001272	AT1G22790,RPS18B	1:8067863-8071593	362.072	506.592	0.484547	yes	0	0	1	1
XLOC_001278	XLOC_001278	CEL5	1:8095448-8097790	5.34151	3.79337	-0.493769	yes	0	0	1	1
XLOC_001279	XLOC_001279	AT1G22885,SUN3	1:8098391-8102500	45.4226	19.0331	-1.2549	yes	0	0	1	1
XLOC_001280	XLOC_001280	AT1G22890	1:8102727-8103588	6.38471	10.9225	0.774613	yes	0	0	1	1
XLOC_001285	XLOC_001285	AT1G23000	1:8143226-8145174	3.3209	2.20723	-0.589333	yes	0	0	1	1
XLOC_001286	XLOC_001286	LPR1	1:8147117-8153796	2.19726	0.377065	-2.54282	yes	0	LPR1	1	0
XLOC_001289	XLOC_001289	AT1G23040	1:8164781-8166716	10.4025	3.31583	-1.64949	yes	0	0	1	1
XLOC_001294	XLOC_001294	AT1G23130	1:8200320-8201246	256.817	158.87	-0.692901	yes	0	0	1	1
XLOC_001299	XLOC_001299	AT1G23170,AT1G23180	1:8212555-8219641	18.3859	28.7565	0.645292	yes	0	0	1	1
XLOC_001300	XLOC_001300	PGM3	1:8219807-8224547	70.1315	106.315	0.600212	yes	0	0	1	1
XLOC_001311	XLOC_001311	AT1G23460	1:8326746-8329782	6.13496	2.32924	-1.3972	yes	0	0	1	1
XLOC_001316	XLOC_001316	AT1G23530	1:8345594-8346733	3.59519	1.19085	-1.59407	yes	0	0	1	1
XLOC_001319	XLOC_001319	AT1G23710	1:8385187-8386522	7.94451	5.20394	-0.610354	yes	0	0	1	1
XLOC_001320	XLOC_001320	AT1G23720	1:8388296-8391623	24.6766	10.8584	-1.18433	yes	0	0	1	1
XLOC_001326	XLOC_001326	SPDSYN1	1:8420264-8424088	123.879	170.643	0.46205	yes	0	0	1	1
XLOC_001327	XLOC_001327	AT1G23880,TPS9	1:8432178-8440866	13.2294	25.6726	0.956485	yes	0	0	1	1
XLOC_001338	XLOC_001338	AT1G24147	1:8542211-8543545	1.38449	0.110083	-3.65269	yes	0	AT1G24147	1	0
XLOC_001339	XLOC_001339	AT1G24148	1:8544247-8545590	6.44542	2.53134	-1.34837	yes	0	0	1	1
XLOC_001340	XLOC_001340	ATFH4	1:8549190-8552086	3.77299	2.29522	-0.717077	yes	0	0	1	1
XLOC_001351	XLOC_001351	AT1G24360	1:8635186-8643503	122.684	160.153	0.384507	yes	0	0	1	1
XLOC_001360	XLOC_001360	NFD2	1:8664096-8665569	6.8293	3.51903	-0.956558	yes	0	0	1	1
XLOC_001366	XLOC_001366	AT1G24530	1:8692629-8694705	40.1008	59.9304	0.579657	yes	0	0	1	1
XLOC_001368	XLOC_001368	AT1G24560	1:8699649-8705879	10.9352	14.0028	0.356742	yes	0	0	1	1
XLOC_001370	XLOC_001370	AT1G24580	1:8709940-8710824	1.52251	0.567895	-1.42276	yes	0	0	1	0
XLOC_001384	XLOC_001384	AT1G25141	1:8817677-8818395	1.8345	1.002	-0.872514	yes	0	0	1	1
XLOC_001396	XLOC_001396	AT1G25275	1:8860526-8861522	251.985	74.6548	-1.75503	yes	0	0	1	1
XLOC_001402	XLOC_001402	AT1G25320	1:8877789-8882100	3.11036	1.75481	-0.825769	yes	0	0	1	1
XLOC_001408	XLOC_001408	CLE43	1:8922415-8923879	2.11469	0.861699	-1.29519	yes	0	0	1	0
XLOC_001411	XLOC_001411	ALMT4	1:8948231-8951031	2.64132	1.87255	-0.496259	yes	0	0	1	1
XLOC_001412	XLOC_001412	PP2AA1	1:8951161-8955160	46.8146	59.0285	0.334453	yes	0	0	1	1
XLOC_001414	XLOC_001414	HHO3	1:8976325-8978305	60.1348	85.7662	0.512209	yes	0	0	1	1
XLOC_001417	XLOC_001417	AT1G26130	1:9033015-9039540	3.16659	2.0418	-0.633083	yes	0	0	1	1
XLOC_001428	XLOC_001428	CB5-A	1:9113863-9114977	26.947	34.7815	0.368198	yes	0	0	1	1
XLOC_001430	XLOC_001430	AT1G26460	1:9151627-9154762	23.2941	30.8815	0.40678	yes	0	0	1	1
XLOC_001435	XLOC_001435	AT1G26550	1:9171117-9173033	173.875	227.366	0.386968	yes	0	0	1	1
XLOC_001440	XLOC_001440	CLE9	1:9191502-9192590	1.36431	0.357514	-1.9321	yes	0	0	1	0
XLOC_001442	XLOC_001442	ELF5A-2	1:9205799-9209902	1076.16	1490.87	0.470268	yes	0	0	1	1
XLOC_001443	XLOC_001443	AT1G26650	1:9210050-9211588	8.01278	4.51601	-0.827254	yes	0	0	1	1
XLOC_001445	XLOC_001445	AT1G26665	1:9214071-9215557	16.5845	22.7933	0.458775	yes	0	0	1	1
XLOC_001446	XLOC_001446	VTI12	1:9215769-9218010	25.4528	36.5861	0.523474	yes	0	0	1	1
XLOC_001453	XLOC_001453	ATEXPA10	1:9259431-9261313	47.9106	18.021	-1.41066	yes	0	0	1	1
XLOC_001475	XLOC_001475	AT1G27000	1:9373884-9377491	42.1318	64.2427	0.608623	yes	0	0	1	1
XLOC_001476	XLOC_001476	AT1G27020	1:9378403-9380790	66.38	144.912	1.12635	yes	0	0	1	1
XLOC_001477	XLOC_001477	AT1G27030	1:9381526-9384060	21.9505	29.2282	0.413107	yes	0	0	1	1
XLOC_001482	XLOC_001482	GALT4	1:9421008-9424084	6.43753	3.80702	-0.757845	yes	0	0	1	1
XLOC_001485	XLOC_001485	GSTU14	1:9427803-9428914	5.23272	2.58132	-1.01945	yes	0	0	1	1
XLOC_001500	XLOC_001500	AHK3	1:9486888-9492632	13.5611	9.06882	-0.580493	yes	0	0	1	1
XLOC_001503	XLOC_001503	SPL11	1:9500891-9504023	4.154	0.671433	-2.62919	yes	0	SPL11	1	0
XLOC_001504	XLOC_001504	RPL17A	1:9515113-9517070	384.493	506.315	0.397077	yes	0	0	1	1
XLOC_001507	XLOC_001507	APT1	1:9531808-9534141	188.785	241.754	0.356796	yes	0	0	1	1
XLOC_001508	XLOC_001508	NPGR1	1:9534487-9537614	15.6373	20.1435	0.365324	yes	0	0	1	1
XLOC_001509	XLOC_001509	LCAT1	1:9544409-9546285	22.7977	10.5544	-1.11104	yes	0	0	1	1
XLOC_001518	XLOC_001518	CYCT1-3	1:9611052-9614336	12.9663	16.8855	0.381018	yes	0	0	1	1
XLOC_001519	XLOC_001519	U2AF35A	1:9614462-9616574	40.4163	51.3683	0.345941	yes	0	0	1	1
XLOC_001520	XLOC_001520	BHLH110	1:9621397-9626067	2.54605	1.73295	-0.555025	yes	0	0	1	1
XLOC_001532	XLOC_001532	LTPG1	1:9740507-9745796	225.96	50.7833	-2.15364	yes	0	LTPG1	1	1
XLOC_001533	XLOC_001533	DPL1,NTF2B	1:9746708-9753952	149.207	209.579	0.490177	yes	0	0	1	1
XLOC_001535	XLOC_001535	ABCB14	1:9763210-9768113	3.7155	2.06829	-0.845121	yes	0	0	1	1
XLOC_001547	XLOC_001547	ATJ1	1:9854516-9860158	3.97591	5.66581	0.510997	yes	0	0	1	1
XLOC_001548	XLOC_001548	AT1G28250	1:9874246-9879433	17.207	7.76087	-1.1487	yes	0	0	1	1
XLOC_001555	XLOC_001555	AtRLP4	1:9939960-9943616	17.885	6.6196	-1.43393	yes	0	0	1	1
XLOC_001556	XLOC_001556	AT1G28350	1:9943736-9949835	18.0145	23.6161	0.390608	yes	0	0	1	1
XLOC_001562	XLOC_001562	HSL1	1:9996712-10000455	14.8495	8.47685	-0.808815	yes	0	0	1	1
XLOC_001609	XLOC_001609	AT1G29060,RPL34	1:10147604-10151407	598.308	752.367	0.330549	yes	0	0	1	1
XLOC_001614	XLOC_001614	RPN6	1:10180301-10182808	64.2184	94.8049	0.561974	yes	0	0	1	1
XLOC_001623	XLOC_001623	AT1G29310	1:10252240-10254792	20.9585	15.8784	-0.400476	yes	0	0	1	1
XLOC_001625	XLOC_001625	PUB17	1:10264042-10266917	12.9198	10.0001	-0.369562	yes	0	0	1	1
XLOC_001626	XLOC_001626	AT1G29355	1:10273930-10275765	10.2363	7.04305	-0.539423	yes	0	0	1	1
XLOC_001630	XLOC_001630	AT1G29418	1:10300192-10301302	3247.73	1430.98	-1.18242	yes	0	0	1	1
XLOC_001649	XLOC_001649	AT1G29600	1:10343784-10346364	1.58109	0.41694	-1.923	yes	0	0	1	0
XLOC_001652	XLOC_001652	AT1G29660	1:10371674-10374005	56.5058	26.332	-1.10158	yes	0	0	1	1
XLOC_001658	XLOC_001658	AT1G29790	1:10429717-10432123	12.3931	7.34032	-0.755622	yes	0	0	1	1
XLOC_001660	XLOC_001660	AT1G29820	1:10437656-10440786	10.2281	13.0532	0.351869	yes	0	0	1	1
XLOC_001665	XLOC_001665	CARB	1:10467955-10472211	37.1131	55.9953	0.593378	yes	0	0	1	1
XLOC_001667	XLOC_001667	AT1G29960,BHLH144	1:10491697-10496205	16.6956	10.9968	-0.602375	yes	0	0	1	1
XLOC_001670	XLOC_001670	NMAT1	1:10513150-10516385	1.51475	0.987498	-0.61723	yes	0	0	1	0
XLOC_001675	XLOC_001675	AT1G30130	1:10587470-10590209	19.4383	14.2409	-0.448863	yes	0	0	1	1
XLOC_001681	XLOC_001681	AT1G30230	1:10638877-10640941	297.628	410.283	0.463108	yes	0	0	1	1
XLOC_001682	XLOC_001682	AT1G30260	1:10650913-10651829	3.691	2.41279	-0.613312	yes	0	0	1	1
XLOC_001684	XLOC_001684	AT1G30282	1:10662607-10664763	18.0077	48.2974	1.42333	yes	0	0	1	1
XLOC_001687	XLOC_001687	AT1G30320	1:10680078-10683137	7.18381	10.6038	0.561767	yes	0	0	1	1
XLOC_001690	XLOC_001690	ABCC1	1:10727316-10738092	24.9263	10.6032	-1.23316	yes	0	0	1	1
XLOC_001691	XLOC_001691	ATMRP13	1:10738682-10747563	9.58694	6.26569	-0.613598	yes	0	0	1	1
XLOC_001692	XLOC_001692	ABCC11	1:10748260-10756695	2.12035	1.21549	-0.802768	yes	0	0	1	1
XLOC_001694	XLOC_001694	AT1G30440	1:10758742-10762429	18.0074	24.66	0.453578	yes	0	0	1	1
XLOC_001695	XLOC_001695	CCC1	1:10762707-10769616	10.1647	4.55545	-1.1579	yes	0	0	1	1
XLOC_001700	XLOC_001700	DRT111	1:10786978-10792725	9.79558	13.7596	0.490239	yes	0	0	1	1
XLOC_001702	XLOC_001702	UGT78D1	1:10814611-10816615	21.7206	14.8692	-0.546732	yes	0	0	1	1
XLOC_001704	XLOC_001704	HERK2	1:10828372-10831656	7.38216	5.68424	-0.377075	yes	0	0	1	1
XLOC_001710	XLOC_001710	AT1G30680	1:10881478-10886472	19.3433	25.357	0.390551	yes	0	0	1	1
XLOC_001712	XLOC_001712	AT1G30700	1:10892444-10894714	10.6766	3.25695	-1.71286	yes	0	0	1	1
XLOC_001714	XLOC_001714	AT1G30720	1:10897924-10899975	4.77852	2.56623	-0.896915	yes	0	0	1	1
XLOC_001715	XLOC_001715	AT1G30730	1:10900680-10902626	2.12081	0.872502	-1.28138	yes	0	0	1	0
XLOC_001718	XLOC_001718	AT1G30760	1:10918266-10920709	4.5674	1.54852	-1.56049	yes	0	0	1	1
XLOC_001725	XLOC_001725	PUP4	1:10974382-10976298	3.91187	2.70535	-0.532044	yes	0	0	1	1
XLOC_001729	XLOC_001729	PER7	1:10991477-10994152	15.4023	2.39314	-2.68617	yes	0	PER7	1	1
XLOC_001731	XLOC_001731	VSR6	1:10996869-11000809	2.87881	1.48166	-0.958258	yes	0	0	1	1
XLOC_001732	XLOC_001732	AT1G30910	1:11000861-11003226	19.4835	25.4843	0.387354	yes	0	0	1	1
XLOC_001747	XLOC_001747	MIR167D	1:11137538-11137915	4.16073	0.616607	-2.75441	yes	0	MIR167D	1	0
XLOC_001756	XLOC_001756	AGO2	1:11181503-11185396	3.18008	1.20589	-1.39897	yes	0	0	1	1
XLOC_001763	XLOC_001763	FEI1	1:11249599-11255745	53.2661	41.2854	-0.367584	yes	0	0	1	1
XLOC_001767	XLOC_001767	ECS1	1:11310996-11311989	85.9429	39.7298	-1.11316	yes	0	0	1	1
XLOC_001770	XLOC_001770	AT1G31690	1:11343853-11347945	1.63564	0.155995	-3.39028	yes	0	AT1G31690	1	0
XLOC_001771	XLOC_001771	AT1G31710	1:11349696-11355587	10.57	4.16211	-1.34459	yes	0	0	1	1
XLOC_001773	XLOC_001773	AT1G31730	1:11359511-11364288	17.2342	22.4197	0.379497	yes	0	0	1	1
XLOC_001775	XLOC_001775	AT1G31780	1:11391198-11396018	19.5045	25.0303	0.35987	yes	0	0	1	1
XLOC_001784	XLOC_001784	AT1G31935	1:11469481-11470010	14.3111	5.70454	-1.32695	yes	0	0	1	1
XLOC_001786	XLOC_001786	RH5	1:11479762-11482890	49.6827	66.1387	0.412751	yes	0	0	1	1
XLOC_001795	XLOC_001795	AT1G32127	1:11556743-11558702	2.85867	1.30304	-1.13346	yes	0	0	1	1
XLOC_001797	XLOC_001797	XTH30	1:11575319-11578030	12.2358	5.52161	-1.14794	yes	0	0	1	1
XLOC_001811	XLOC_001811	AT1G32360	1:11672765-11675387	13.196	17.7393	0.426842	yes	0	0	1	1
XLOC_001820	XLOC_001820	AT1G32410,PCMP-E56	1:11693798-11697964	19.3006	8.98268	-1.10343	yes	0	0	1	1
XLOC_001831	XLOC_001831	MORF5	1:11783542-11785704	33.3811	50.9491	0.610026	yes	0	0	1	1
XLOC_001832	XLOC_001832	TDL1	1:11785805-11788286	1.2718	0.33314	-1.93268	yes	0	0	1	0
XLOC_001837	XLOC_001837	AT1G32700	1:11827358-11829933	17.3173	28.4726	0.717358	yes	0	0	1	1
XLOC_001851	XLOC_001851	AT1G32920	1:11928756-11929993	29.7691	23.1654	-0.361841	yes	0	0	1	1
XLOC_001852	XLOC_001852	AT1G32928	1:11931148-11931801	6.11984	2.61422	-1.22711	yes	0	0	1	1
XLOC_001853	XLOC_001853	SBT3.4,SBT3.5	1:11937182-11944982	3.5395	1.30642	-1.43793	yes	0	0	1	1
XLOC_001856	XLOC_001856	RPL11	1:11955655-11957402	251.076	316.447	0.333836	yes	0	0	1	1
XLOC_001866	XLOC_001866	RPL9C	1:12010878-12012547	148.761	186.124	0.323266	yes	0	0	1	1
XLOC_001868	XLOC_001868	AT1G33170	1:12026935-12030539	7.17285	4.43685	-0.69301	yes	0	0	1	1
XLOC_001888	XLOC_001888	AT1G33590	1:12177672-12179628	63.4799	21.7846	-1.54299	yes	0	0	1	1
XLOC_001889	XLOC_001889	AT1G33600	1:12180482-12184528	25.0478	9.53307	-1.39367	yes	0	0	1	1
XLOC_001890	XLOC_001890	AT1G33610	1:12188677-12190461	6.59353	0.834589	-2.98191	yes	0	AT1G33610	1	0
XLOC_001902	XLOC_001902	JAL4	1:12256473-12260638	20.3064	37.1708	0.872231	yes	0	0	1	1
XLOC_001903	XLOC_001903	GXM3	1:12261164-12262750	10.3235	6.63847	-0.637003	yes	0	0	1	1
XLOC_001905	XLOC_001905	AT1G33811	1:12267807-12269913	26.0418	3.87547	-2.74839	yes	0	AT1G33811	1	1
XLOC_001917	XLOC_001917	URGT6	1:12366809-12370014	12.8328	9.39065	-0.450543	yes	0	0	1	1
XLOC_001918	XLOC_001918	TAR3	1:12374258-12376367	2.4966	0.52432	-2.25144	yes	0	TAR3	1	0
XLOC_001927	XLOC_001927	STT3B	1:12429845-12433236	15.2849	8.70309	-0.812507	yes	0	0	1	1
XLOC_001933	XLOC_001933	SERK2	1:12458563-12466089	14.7774	10.4545	-0.499266	yes	0	0	1	1
XLOC_001934	XLOC_001934	EPF2	1:12472867-12473974	4.81944	0.998243	-2.2714	yes	0	EPF2	1	0
XLOC_001942	XLOC_001942	AT1G34350	1:12534425-12536162	16.7106	7.18564	-1.21758	yes	0	0	1	1
XLOC_001944	XLOC_001944	IF3-1	1:12542795-12546244	8.7573	11.4546	0.387372	yes	0	0	1	1
XLOC_001945	XLOC_001945	STOP1	1:12550338-12552629	36.6446	46.3218	0.338089	yes	0	0	1	1
XLOC_001948	XLOC_001948	AT1G34418	1:12582121-12582721	18.3052	11.3984	-0.683422	yes	0	0	1	1
XLOC_001959	XLOC_001959	STP5	1:12660496-12663870	1.41156	0.55334	-1.35106	yes	0	0	1	0
XLOC_001964	XLOC_001964	AT1G34844	1:12751155-12752905	3.21875	1.53104	-1.07198	yes	0	0	1	1
XLOC_001976	XLOC_001976	EXL1	1:12851982-12853235	34.183	8.9661	-1.93073	yes	0	0	1	1
XLOC_001977	XLOC_001977	GF14 PHI	1:12867080-12868890	69.2542	100.902	0.542984	yes	0	0	1	1
XLOC_001984	XLOC_001984	AGP5	1:12917069-12917829	1.4578	0.631259	-1.20749	yes	0	0	1	0
XLOC_002002	XLOC_002002	OFUT9	1:13071164-13074984	11.3181	8.63396	-0.390534	yes	0	0	1	1
XLOC_002004	XLOC_002004	AT1G35516	1:13077889-13080265	21.1191	16.0418	-0.396715	yes	0	0	1	1
XLOC_002010	XLOC_002010	PDIL5-2	1:13156345-13160284	25.3699	8.05056	-1.65596	yes	0	0	1	1
XLOC_002012	XLOC_002012	AT1G35660	1:13192607-13198142	1.36517	1.86248	0.44814	yes	0	0	1	1
XLOC_002013	XLOC_002013	CPK11	1:13205344-13208289	13.9933	19.0921	0.448244	yes	0	0	1	1
XLOC_002015	XLOC_002015	AT1G35710	1:13220470-13224681	1.48057	0.66566	-1.15329	yes	0	0	1	0
XLOC_002032	XLOC_002032	ACC1	1:13533167-13544015	22.9005	32.3165	0.382673	yes	0	0	1	1
XLOC_002036	XLOC_002036	AT1G36280	1:13640507-13643126	8.61512	11.4912	0.415591	yes	0	0	1	1
XLOC_002038	XLOC_002038	AT1G36320	1:13671773-13674205	53.545	75.2267	0.490493	yes	0	0	1	1
XLOC_002054	XLOC_002054	AT1G36980	1:14024633-14027040	57.2179	76.4524	0.418096	yes	0	0	1	1
XLOC_002061	XLOC_002061	NIA2	1:14158451-14161938	336.179	519.121	0.626843	yes	0	0	1	1
XLOC_002071	XLOC_002071	AT1G42470	1:15926675-15935529	4.112	2.02697	-1.02051	yes	0	0	1	1
XLOC_002081	XLOC_002081	AT1G42960	1:16125742-16127298	150.536	191.046	0.343817	yes	0	0	1	1
XLOC_002094	XLOC_002094	ARP1	1:16266552-16268945	831.529	1279.01	0.621194	yes	0	0	1	1
XLOC_002116	XLOC_002116	AT1G43690	1:16478158-16482859	20.8664	26.8677	0.364691	yes	0	0	1	1
XLOC_002124	XLOC_002124	S-ACP-DES6	1:16577520-16579722	13.9927	9.73835	-0.522922	yes	0	0	1	1
XLOC_002141	XLOC_002141	AT1G44740	1:16887216-16889155	1.2122	0.485046	-1.32144	yes	0	0	1	0
XLOC_002142	XLOC_002142	PUP11	1:16892526-16896089	8.30436	3.75084	-1.14666	yes	0	0	1	1
XLOC_002145	XLOC_002145	AT1G44820	1:16926296-16929196	6.69633	2.2576	-1.56858	yes	0	0	1	1
XLOC_002147	XLOC_002147	AT1G44835	1:16939691-16942558	28.4424	37.068	0.382131	yes	0	0	1	1
XLOC_002155	XLOC_002155	AT1G44960	1:16999445-17001734	7.464	4.3283	-0.786148	yes	0	0	1	1
XLOC_002156	XLOC_002156	PER9	1:17002088-17003867	5.46684	0.752155	-2.8616	yes	0	PER9	1	0
XLOC_002157	XLOC_002157	RPT4B	1:17009050-17011929	73.9505	97.4942	0.398757	yes	0	0	1	1
XLOC_002162	XLOC_002162	BGAL5	1:17065110-17069269	24.5451	10.5825	-1.21375	yes	0	0	1	1
XLOC_002169	XLOC_002169	BGLU1	1:17115761-17119246	8.35914	2.96725	-1.49423	yes	0	0	1	1
XLOC_002170	XLOC_002170	ATTLL1	1:17123784-17129223	77.2862	16.3426	-2.24157	yes	0	ATTLL1	1	1
XLOC_002184	XLOC_002184	AT1G45688	1:17191361-17193314	77.4992	41.1363	-0.91377	yes	0	0	1	1
XLOC_002185	XLOC_002185	SBP1	1:17199313-17200841	14.589	19.0349	0.383763	yes	0	0	1	1
XLOC_002186	XLOC_002186	HSFB4	1:17224719-17226541	4.58973	3.24113	-0.501911	yes	0	0	1	1
XLOC_002187	XLOC_002187	AT1G46554	1:17252951-17253903	1.68333	0.975078	-0.787731	yes	0	0	1	0
XLOC_002202	XLOC_002202	3BETAHSD/D1	1:17335750-17339275	11.8195	15.4152	0.383188	yes	0	0	1	1
XLOC_002206	XLOC_002206	CBSDUF7	1:17351017-17356564	10.1648	6.85397	-0.568567	yes	0	0	1	1
XLOC_002209	XLOC_002209	AT1G47395	1:17382997-17383830	8.65238	0.242319	-5.15812	yes	0	AT1G47395	1	0
XLOC_002212	XLOC_002212	AT1G07367	1:17388988-17389500	2.68671	0	#NAME?	yes	#NAME?	#NAME?	1	0
XLOC_002216	XLOC_002216	RBP47C	1:17424472-17427475	36.6467	48.9464	0.417518	yes	0	0	1	1
XLOC_002217	XLOC_002217	RBP47C'	1:17432432-17435124	23.3363	31.9617	0.453765	yes	0	0	1	1
XLOC_002218	XLOC_002218	DTX33	1:17451552-17454461	38.292	28.1125	-0.445832	yes	0	0	1	1
XLOC_002219	XLOC_002219	SEC3A	1:17456986-17465195	14.9034	18.8527	0.339126	yes	0	0	1	1
XLOC_002224	XLOC_002224	TGG4	1:17491730-17494779	3.79454	0.216917	-4.12871	yes	0	TGG4	1	0
XLOC_002232	XLOC_002232	AT1G47710	1:17557090-17560331	18.7814	30.8875	0.717716	yes	0	0	1	1
XLOC_002266	XLOC_002266	AT1G48210	1:17798430-17802330	13.1123	20.8256	0.66744	yes	0	0	1	1
XLOC_002271	XLOC_002271	AT1G48300	1:17847041-17848338	97.9973	51.7621	-0.920846	yes	0	0	1	1
XLOC_002274	XLOC_002274	AT1G48330	1:17863659-17864558	4.86531	3.26116	-0.577147	yes	0	0	1	1
XLOC_002275	XLOC_002275	FAN1,RPL18	1:17867101-17873261	339.128	465.27	0.456239	yes	0	0	1	1
XLOC_002277	XLOC_002277	AT1G48440	1:17902631-17910523	75.0043	41.2522	-0.862504	yes	0	0	1	1
XLOC_002280	XLOC_002280	RKL1	1:17918206-17921116	17.4098	10.9058	-0.674805	yes	0	0	1	1
XLOC_002283	XLOC_002283	GATB	1:17940049-17942864	37.6578	49.0524	0.381375	yes	0	0	1	1
XLOC_002292	XLOC_002292	AT1G48745	1:18030703-18031593	2.52918	1.48255	-0.770586	yes	0	0	1	1
XLOC_002299	XLOC_002299	TBL7	1:18080407-18082925	1.90789	1.12642	-0.76024	yes	0	0	1	1
XLOC_002302	XLOC_002302	NUCL1	1:18098080-18104768	280.182	391.566	0.482889	yes	0	0	1	1
XLOC_002320	XLOC_002320	ATL78	1:18205933-18211390	3.7197	0.63868	-2.54202	yes	0	ATL78	1	0
XLOC_002321	XLOC_002321	ACT8,AT1G49245	1:18215799-18219269	114.828	145.059	0.337166	yes	0	0	1	1
XLOC_002324	XLOC_002324	RABG3E	1:18234678-18237543	51.0831	71.64	0.487917	yes	0	0	1	1
XLOC_002325	XLOC_002325	USPL1	1:18246304-18248088	2.97648	1.396	-1.09231	yes	0	0	1	1
XLOC_002331	XLOC_002331	AT1G49390,CCS1	1:18276642-18281122	18.8993	24.4065	0.368931	yes	0	0	1	1
XLOC_002333	XLOC_002333	LACS2	1:18290941-18295905	16.0408	23.4544	0.548111	yes	0	0	1	1
XLOC_002336	XLOC_002336	AT1G49470	1:18310427-18311714	7.42915	1.70241	-2.12562	yes	0	AT1G49470	1	1
XLOC_002342	XLOC_002342	HHO6	1:18342450-18344452	5.16596	3.44804	-0.58326	yes	0	0	1	1
XLOC_002343	XLOC_002343	PER10	1:18346957-18349049	2.76354	0.365751	-2.91758	yes	0	PER10	1	0
XLOC_002348	XLOC_002348	ABF1	1:18400002-18405681	10.5814	17.6583	0.738814	yes	0	0	1	1
XLOC_002349	XLOC_002349	AT1G49740	1:18407399-18410022	10.124	5.41753	-0.902075	yes	0	0	1	1
XLOC_002350	XLOC_002350	PAB8	1:18416473-18420111	72.5102	100.415	0.469714	yes	0	0	1	1
XLOC_002353	XLOC_002353	AT1G49832	1:18447614-18448335	1.47829	0.620482	-1.25247	yes	0	0	1	0
XLOC_002355	XLOC_002355	GSTF14	1:18458525-18459969	3.01258	2.05624	-0.550986	yes	0	0	1	1
XLOC_002366	XLOC_002366	AT1G50040	1:18542060-18544034	4.42846	7.24273	0.709729	yes	0	0	1	1
XLOC_002369	XLOC_002369	AT1G50060	1:18551120-18552660	15.9504	1.82084	-3.13092	yes	0	AT1G50060	1	1
XLOC_002382	XLOC_002382	FYPP1	1:18658507-18662052	25.4517	34.74	0.448833	yes	0	0	1	1
XLOC_002383	XLOC_002383	AT1G50380	1:18662265-18666515	9.67499	13.3243	0.461732	yes	0	0	1	1
XLOC_002388	XLOC_002388	THFS	1:18701881-18706657	64.4216	90.6404	0.492609	yes	0	0	1	1
XLOC_002409	XLOC_002409	AT1G50920	1:18870058-18872968	63.3081	91.9642	0.538681	yes	0	0	1	1
XLOC_002414	XLOC_002414	AT1G50970	1:18896141-18900369	3.14305	2.26428	-0.47311	yes	0	0	1	1
XLOC_002434	XLOC_002434	AT1G51270	1:19007363-19011285	1.3566	0.905027	-0.583965	yes	0	0	1	0
XLOC_002437	XLOC_002437	DTX42	1:19030997-19035121	3.60665	1.94404	-0.891601	yes	0	0	1	1
XLOC_002444	XLOC_002444	AT1G51405,AT1G51410	1:19057471-19061714	2.465	3.65036	0.566451	yes	0	0	1	1
XLOC_002448	XLOC_002448	TGG5	1:19087383-19090523	3.46032	0.353261	-3.2921	yes	0	TGG5	1	0
XLOC_002453	XLOC_002453	AT1G51540	1:19115556-19119382	10.8126	5.91846	-0.869415	yes	0	0	1	1
XLOC_002458	XLOC_002458	MTPC4	1:19136213-19139989	16.0612	21.9963	0.45368	yes	0	0	1	1
XLOC_002464	XLOC_002464	DOF1.7	1:19173879-19175228	15.1587	8.70971	-0.799451	yes	0	0	1	1
XLOC_002468	XLOC_002468	ILL4	1:19199350-19201707	13.2406	9.91198	-0.417726	yes	0	0	1	1
XLOC_002471	XLOC_002471	IOS1	1:19214071-19218053	19.7393	5.36438	-1.87959	yes	0	0	1	1
XLOC_002481	XLOC_002481	AR791	1:19369088-19372121	2.40964	1.72973	-0.47827	yes	0	0	1	1
XLOC_002482	XLOC_002482	AT1G52155	1:19417433-19419874	1.01145	0.431619	-1.22859	yes	0	0	1	0
XLOC_002488	XLOC_002488	AT1G52310,AT1G52315	1:19478065-19482863	10.7046	6.92384	-0.628582	yes	0	0	1	1
XLOC_002493	XLOC_002493	AT1G52360,AT1G52370,NUP50A	1:19499145-19511641	64.1576	83.0337	0.372076	yes	0	0	1	1
XLOC_002494	XLOC_002494	BGLU18	1:19514988-19518411	22.7945	2.79713	-3.02666	yes	0	BGLU18	1	1
XLOC_002495	XLOC_002495	TSA1	1:19520602-19525685	2.40016	0.474201	-2.33956	yes	0	TSA1	1	0
XLOC_002518	XLOC_002518	AT1G52780	1:19658613-19662186	3.84257	0.923343	-2.05713	yes	0	AT1G52780	1	0
XLOC_002521	XLOC_002521	AT1G52820	1:19669004-19671059	1.43878	0.478914	-1.58701	yes	0	0	1	0
XLOC_002528	XLOC_002528	NUG2	1:19737404-19740348	49.8827	69.0798	0.469726	yes	0	0	1	1
XLOC_002532	XLOC_002532	AT1G53070	1:19778132-19779447	6.335	0.481794	-3.71686	yes	0	AT1G53070	1	0
XLOC_002534	XLOC_002534	SPA4	1:19783184-19789150	5.3291	3.66797	-0.538913	yes	0	0	1	1
XLOC_002540	XLOC_002540	SPL4	1:19806262-19807705	1.69546	0.623106	-1.44413	yes	0	0	1	0
XLOC_002544	XLOC_002544	AT1G53180	1:19831351-19833028	7.17352	10.6667	0.572355	yes	0	0	1	1
XLOC_002548	XLOC_002548	AT1G53233	1:19849787-19852127	13.9231	5.87964	-1.24368	yes	0	0	1	1
XLOC_002550	XLOC_002550	ABCG10	1:19862820-19864650	1.31447	0.848267	-0.631892	yes	0	0	1	0
XLOC_002551	XLOC_002551	B3GALT14	1:19871115-19873727	8.84701	6.71589	-0.397612	yes	0	0	1	1
XLOC_002552	XLOC_002552	TTL1	1:19879404-19882895	16.7114	12.8091	-0.383664	yes	0	0	1	1
XLOC_002561	XLOC_002561	MSL4	1:19958379-19961827	2.99131	1.4814	-1.01382	yes	0	0	1	1
XLOC_002565	XLOC_002565	HSP17.6C	1:19980298-19981199	1.04036	848.679	9.672	yes	HSP17.6C	0	1	1
XLOC_002566	XLOC_002566	AT1G07897	1:19981384-19981565	9.04964	687.445	6.24724	yes	AT1G07897	0	1	1
XLOC_002567	XLOC_002567	AT1G53542	1:19981627-19981813	13.951	67.0439	2.26473	yes	AT1G53542	0	1	1
XLOC_002579	XLOC_002579	WAG1	1:20048433-20050294	1.50214	0.385865	-1.96086	yes	0	0	1	0
XLOC_002586	XLOC_002586	PME2	1:20098521-20100978	6.28486	1.32884	-2.24171	yes	0	PME2	1	1
XLOC_002587	XLOC_002587	PME1	1:20101298-20103690	20.78	5.53078	-1.90964	yes	0	0	1	1
XLOC_002594	XLOC_002594	RAP2-12	1:20134843-20137013	66.8596	100.574	0.589045	yes	0	0	1	1
XLOC_002596	XLOC_002596	GLIP2	1:20143143-20144974	2.32754	0.768471	-1.59874	yes	0	0	1	0
XLOC_002599	XLOC_002599	MVP1	1:20167596-20169684	42.6047	15.4781	-1.46078	yes	0	0	1	1
XLOC_002600	XLOC_002600	ASIL1	1:20180609-20182374	13.7347	19.212	0.48418	yes	0	0	1	1
XLOC_002616	XLOC_002616	AT1G54260	1:20256935-20259417	7.30568	3.48252	-1.06889	yes	0	0	1	1
XLOC_002634	XLOC_002634	AT1G54520	1:20363392-20366123	54.4217	76.0967	0.48365	yes	0	0	1	1
XLOC_002637	XLOC_002637	AT1G54575	1:20386808-20387710	25.2251	18.253	-0.466724	yes	0	0	1	1
XLOC_002645	XLOC_002645	AT1G54730	1:20424331-20430194	9.41065	5.99323	-0.650961	yes	0	0	1	1
XLOC_002646	XLOC_002646	AT1G54740	1:20430768-20431986	18.5577	32.5732	0.811669	yes	0	0	1	1
XLOC_002651	XLOC_002651	AT1G54820	1:20447156-20450916	19.1573	4.38064	-2.12868	yes	0	AT1G54820	1	1
XLOC_002652	XLOC_002652	NFYC3	1:20451082-20454266	22.8033	30.0019	0.395807	yes	0	0	1	1
XLOC_002655	XLOC_002655	AT1G54890	1:20462939-20464697	5.08713	3.30507	-0.622169	yes	0	0	1	1
XLOC_002662	XLOC_002662	PRP1	1:20504900-20506504	8.88821	2.6892	-1.72471	yes	0	0	1	1
XLOC_002663	XLOC_002663	AXR4	1:20511518-20513681	12.7581	9.35393	-0.447775	yes	0	0	1	1
XLOC_002664	XLOC_002664	AT1G55000	1:20514633-20516558	19.738	27.5897	0.483158	yes	0	0	1	1
XLOC_002665	XLOC_002665	PDF1.5	1:20516915-20517531	3.88758	1.1426	-1.76655	yes	0	0	1	1
XLOC_002666	XLOC_002666	LOX1	1:20525653-20532151	18.8589	24.7216	0.390525	yes	0	0	1	1
XLOC_002671	XLOC_002671	AT1G55090	1:20554351-20558529	18.3487	26.8051	0.546825	yes	0	0	1	1
XLOC_002672	XLOC_002672	CWINV3	1:20566029-20569322	2.80685	0.76248	-1.88018	yes	0	0	1	0
XLOC_002682	XLOC_002682	AT1G55260	1:20614572-20616466	74.7327	15.8327	-2.23883	yes	0	AT1G55260	1	1
XLOC_002692	XLOC_002692	ECT4	1:20719472-20722856	16.9229	21.63	0.354052	yes	0	0	1	1
XLOC_002714	XLOC_002714	ZIP11	1:20905913-20907414	7.94642	1.17009	-2.76368	yes	0	ZIP11	1	1
XLOC_002723	XLOC_002723	AT1G56020	1:20951855-20953595	5.04731	2.61571	-0.94831	yes	0	0	1	1
XLOC_002725	XLOC_002725	AT1G56050	1:20963685-20966341	42.0886	54.6939	0.377951	yes	0	0	1	1
XLOC_002734	XLOC_002734	AT1G56220	1:21042950-21045708	204.495	299.779	0.551835	yes	0	0	1	1
XLOC_002745	XLOC_002745	AT1G56423	1:21128911-21130939	8.27826	4.19289	-0.981383	yes	0	0	1	1
XLOC_002746	XLOC_002746	NAS4	1:21136834-21138277	14.7345	5.57476	-1.40221	yes	0	0	1	1
XLOC_002747	XLOC_002747	PBG1	1:21138514-21144458	84.3207	117.994	0.484757	yes	0	0	1	1
XLOC_002748	XLOC_002748	AT1G56460	1:21146235-21149805	11.7549	15.3664	0.386517	yes	0	0	1	1
XLOC_002754	XLOC_002754	INVA	1:21191120-21195166	7.37789	9.5087	0.366039	yes	0	0	1	1
XLOC_002760	XLOC_002760	LIP4	1:21241578-21244207	3.89029	1.41469	-1.4594	yes	0	0	1	1
XLOC_002851	XLOC_002851	CYB	1:21342626-21344804	16.9837	8.35793	-1.02294	yes	0	0	1	1
XLOC_002854	XLOC_002854	RPL21E	1:21355474-21356637	278.999	363.95	0.383479	yes	0	0	1	1
XLOC_002855	XLOC_002855	AT1G57700	1:21370586-21374226	3.83644	2.73781	-0.486745	yes	0	0	1	1
XLOC_002856	XLOC_002856	AT1G57720	1:21377319-21380382	233.786	345.962	0.565428	yes	0	0	1	1
XLOC_002870	XLOC_002870	JAL15	1:21533723-21534440	2.97367	1.28275	-1.213	yes	0	0	1	1
XLOC_002886	XLOC_002886	DTX48	1:21652987-21655439	2.37792	1.43439	-0.729266	yes	0	0	1	1
XLOC_002887	XLOC_002887	AAP1	1:21676387-21680519	19.54	3.40562	-2.52044	yes	0	AAP1	1	1
XLOC_002888	XLOC_002888	RXF12	1:21684262-21688359	4.35945	5.90689	0.438252	yes	0	0	1	1
XLOC_002890	XLOC_002890	AT1G58420	1:21707174-21708125	1.51519	0.864628	-0.809351	yes	0	0	1	0
XLOC_002896	XLOC_002896	RXW8	1:21732565-21738808	5.45618	1.77894	-1.61688	yes	0	0	1	1
XLOC_002901	XLOC_002901	RF9	1:21791687-21797050	2.40014	1.65123	-0.539572	yes	0	0	1	1
XLOC_002912	XLOC_002912	MPK2	1:21884017-21886051	12.2784	16.9111	0.461856	yes	0	0	1	1
XLOC_002913	XLOC_002913	ZCF37	1:21887587-21888792	3.20794	0.843471	-1.92724	yes	0	0	1	0
XLOC_002914	XLOC_002914	DRP2B	1:21893141-21901086	26.1056	36.5605	0.485926	yes	0	0	1	1
XLOC_002915	XLOC_002915	CW9	1:21902263-21905717	2.1003	1.46509	-0.519608	yes	0	0	1	1
XLOC_002923	XLOC_002923	NPF4.3	1:21967985-21972503	3.73261	2.5725	-0.537017	yes	0	0	1	1
XLOC_002933	XLOC_002933	HSP17.6A	1:22031342-22032250	1.66813	614.43	8.52487	yes	HSP17.6A	0	1	1
XLOC_002936	XLOC_002936	E1 ALPHA,SNL5	1:22043642-22057268	97.8985	147.34	0.589787	yes	0	0	1	1
XLOC_002937	XLOC_002937	5MMP	1:22073351-22074931	6.31793	0.95718	-2.72259	yes	0	5MMP	1	0
XLOC_002949	XLOC_002949	PRP31	1:22192757-22195400	24.8179	33.2972	0.424021	yes	0	0	1	1
XLOC_002957	XLOC_002957	AT1G60420	1:22261753-22266079	14.6353	21.4413	0.550941	yes	0	0	1	1
XLOC_002961	XLOC_002961	AT1G60545	1:22302305-22305242	3.5283	1.54411	-1.19219	yes	0	0	1	1
XLOC_002979	XLOC_002979	FD2	1:22444306-22445291	2051.4	2821.32	0.459763	yes	0	0	1	1
XLOC_002996	XLOC_002996	AT1G61210	1:22564358-22572029	6.4875	4.97281	-0.3836	yes	0	0	1	1
XLOC_003001	XLOC_003001	AT1G61240	1:22581335-22585225	14.538	9.28222	-0.647289	yes	0	0	1	1
XLOC_003010	XLOC_003010	AT1G61340	1:22628263-22630020	5.8008	30.1204	2.37642	yes	AT1G61340	0	1	1
XLOC_003023	XLOC_003023	CSU1	1:22737474-22739443	24.1266	33.2042	0.460745	yes	0	0	1	1
XLOC_003026	XLOC_003026	AT1G61667	1:22767463-22768645	9.39464	4.37889	-1.10127	yes	0	0	1	1
XLOC_003027	XLOC_003027	AT1G61670	1:22769363-22774720	12.7342	6.96241	-0.871049	yes	0	0	1	1
XLOC_003035	XLOC_003035	BGLU46	1:22835077-22838635	6.36234	3.15529	-1.01178	yes	0	0	1	1
XLOC_003041	XLOC_003041	AT1G61930	1:22893100-22894064	3.85801	2.05339	-0.909845	yes	0	0	1	1
XLOC_003049	XLOC_003049	AT1G62020	1:22919486-22924024	19.5323	25.9543	0.410114	yes	0	0	1	1
XLOC_003066	XLOC_003066	AT1G62333,OFUT15	1:23046767-23050940	11.8333	5.89709	-1.00477	yes	0	0	1	1
XLOC_003071	XLOC_003071	ACO2	1:23082035-23084253	922.971	2002.16	1.1172	yes	0	0	1	1
XLOC_003072	XLOC_003072	HT1	1:23089609-23091732	1.11485	0.609698	-0.870678	yes	0	0	1	0
XLOC_003075	XLOC_003075	LRX2	1:23112932-23115293	3.35752	1.74825	-0.941486	yes	0	0	1	1
XLOC_003077	XLOC_003077	AT1G62500	1:23131927-23133507	12.4246	3.72311	-1.73862	yes	0	0	1	1
XLOC_003078	XLOC_003078	AT1G62515	1:23136365-23137413	56.7866	9.46849	-2.58434	yes	0	AT1G62515	1	1
XLOC_003080	XLOC_003080	FMO GS-OX2	1:23151633-23155728	2.62708	0.896184	-1.55159	yes	0	0	1	0
XLOC_003081	XLOC_003081	FMOGS-OX3	1:23159733-23162881	14.8066	8.18058	-0.855968	yes	0	0	1	1
XLOC_003089	XLOC_003089	BFRUCT3	1:23199611-23203808	44.7031	24.7442	-0.853286	yes	0	0	1	1
XLOC_003092	XLOC_003092	AT1G62790	1:23252139-23257546	96.279	6.37891	-3.91584	yes	0	AT1G62790	1	1
XLOC_003100	XLOC_003100	AT1G62914	1:23301314-23303162	1.2321	0.140414	-3.13336	yes	0	AT1G62914	1	0
XLOC_003107	XLOC_003107	EXPA18	1:23331461-23333246	6.68751	1.12206	-2.57532	yes	0	EXPA18	1	1
XLOC_003115	XLOC_003115	AT1G63130	1:23412517-23415155	3.27753	0.103567	-4.98398	yes	0	AT1G63130	1	0
XLOC_003117	XLOC_003117	AT1G63150	1:23419293-23421714	1.05048	0.0558425	-4.23354	yes	0	AT1G63150	1	0
XLOC_003130	XLOC_003130	AT1G63420	1:23515679-23518944	5.57826	2.84961	-0.969051	yes	0	0	1	1
XLOC_003131	XLOC_003131	AT1G63430	1:23522448-23526832	9.22974	4.14532	-1.15481	yes	0	0	1	1
XLOC_003132	XLOC_003132	GT16,HMA5	1:23527569-23534569	3.2393	0.946098	-1.77562	yes	0	0	1	0
XLOC_003139	XLOC_003139	CRRSP6	1:23577328-23578486	1.41575	0.520153	-1.44456	yes	0	0	1	0
XLOC_003143	XLOC_003143	BHLH2	1:23599412-23603164	3.53099	1.97031	-0.841647	yes	0	0	1	1
XLOC_003144	XLOC_003144	ATMURE	1:23614339-23617912	23.9496	32.3754	0.434893	yes	0	0	1	1
XLOC_003151	XLOC_003151	AT1G63830	1:23685092-23687374	32.9843	44.6869	0.438073	yes	0	0	1	1
XLOC_003156	XLOC_003156	MDAR5	1:23729874-23733974	151.83	237.789	0.647225	yes	0	0	1	1
XLOC_003159	XLOC_003159	AT1G63980	1:23740492-23745385	37.0824	49.9657	0.430205	yes	0	0	1	1
XLOC_003162	XLOC_003162	RBOHF	1:23769773-23776984	5.12145	3.89479	-0.395008	yes	0	0	1	1
XLOC_003175	XLOC_003175	UBC28	1:23833484-23835539	182.558	248.665	0.445848	yes	0	0	1	1
XLOC_003188	XLOC_003188	AT1G64370	1:23888831-23890132	94.1984	53.4649	-0.817109	yes	0	0	1	1
XLOC_003190	XLOC_003190	AtGH9C2	1:23911023-23915236	34.7857	13.8042	-1.33339	yes	0	0	1	1
XLOC_003191	XLOC_003191	AT1G64405	1:23923516-23924395	3.57978	1.86552	-0.940292	yes	0	0	1	1
XLOC_003195	XLOC_003195	AT1G64455	1:23941597-23942900	9.22027	2.68455	-1.78013	yes	0	0	1	1
XLOC_003202	XLOC_003202	ABCF3	1:23968749-23973614	31.8726	48.236	0.597791	yes	0	0	1	1
XLOC_003209	XLOC_003209	AT1G64600	1:23995908-24002058	7.50897	10.1995	0.441809	yes	0	0	1	1
XLOC_003212	XLOC_003212	BHLH157	1:24016642-24019380	1.10056	0.682716	-0.688883	yes	0	0	1	0
XLOC_003226	XLOC_003226	AT1G64890	1:24109537-24111489	1.94197	1.15958	-0.74392	yes	0	0	1	1
XLOC_003227	XLOC_003227	CYP89A2	1:24113108-24114984	48.1533	29.0817	-0.727526	yes	0	0	1	1
XLOC_003228	XLOC_003228	CYP89A7	1:24120722-24122776	1.08325	0.621794	-0.800864	yes	0	0	1	0
XLOC_003229	XLOC_003229	CYP89A6	1:24123788-24125514	2.09165	0.568125	-1.88036	yes	0	0	1	0
XLOC_003230	XLOC_003230	CYP89A5	1:24127505-24129557	24.7684	10.2147	-1.27785	yes	0	0	1	1
XLOC_003234	XLOC_003234	AT1G65010	1:24149207-24156616	14.1789	18.5555	0.388102	yes	0	0	1	1
XLOC_003247	XLOC_003247	AT1G65250	1:24234279-24235912	1.21963	0.65837	-0.889479	yes	0	0	1	0
XLOC_003248	XLOC_003248	VIPP1	1:24236087-24240728	122.496	154.281	0.332827	yes	0	0	1	1
XLOC_003249	XLOC_003249	AT1G65270,AT1G65280	1:24241705-24250436	50.9876	27.5295	-0.889165	yes	0	0	1	1
XLOC_003250	XLOC_003250	AT1G65295	1:24251372-24252940	10.7675	6.67813	-0.689162	yes	0	0	1	1
XLOC_003252	XLOC_003252	ATXTH17	1:24257053-24258506	14.6641	8.43121	-0.798481	yes	0	0	1	1
XLOC_003257	XLOC_003257	CLV2	1:24286741-24289329	1.92829	1.17246	-0.717782	yes	0	0	1	1
XLOC_003258	XLOC_003258	PP2A5	1:24292371-24294740	10.68	14.7447	0.465277	yes	0	0	1	1
XLOC_003263	XLOC_003263	AT1G65450	1:24315721-24319092	1.03754	0.411776	-1.33323	yes	0	0	1	0
XLOC_003268	XLOC_003268	AT1G65484	1:24347749-24348619	6.14135	1.03255	-2.57234	yes	0	AT1G65484	1	1
XLOC_003269	XLOC_003269	AT1G65486	1:24349398-24350524	77.2478	23.0198	-1.74662	yes	0	0	1	1
XLOC_003270	XLOC_003270	AT1G65490	1:24354645-24355490	96.7603	45.6939	-1.08241	yes	0	0	1	1
XLOC_003272	XLOC_003272	AT1G65510	1:24359327-24360081	4.17254	1.60263	-1.38049	yes	0	0	1	1
XLOC_003275	XLOC_003275	HEXO3	1:24385551-24391208	12.0502	5.86754	-1.03823	yes	0	0	1	1
XLOC_003276	XLOC_003276	AS2	1:24398142-24400989	2.5614	1.56539	-0.710415	yes	0	0	1	1
XLOC_003279	XLOC_003279	YSL7	1:24442387-24446291	1.58392	0.702619	-1.17268	yes	0	0	1	0
XLOC_003283	XLOC_003283	SD16	1:24472727-24476891	4.59618	1.71319	-1.42375	yes	0	0	1	1
XLOC_003284	XLOC_003284	AT1G65820	1:24485045-24486954	110.269	59.7247	-0.884634	yes	0	0	1	1
XLOC_003285	XLOC_003285	PAO4	1:24489757-24493923	43.2937	31.5013	-0.458747	yes	0	0	1	1
XLOC_003287	XLOC_003287	DIR21	1:24503314-24504390	3.54545	1.01275	-1.8077	yes	0	0	1	1
XLOC_003288	XLOC_003288	CICDH	1:24538885-24542712	264.047	363.585	0.461495	yes	0	0	1	1
XLOC_003289	XLOC_003289	GAD2	1:24551806-24558322	203.051	295.597	0.541793	yes	0	0	1	1
XLOC_003295	XLOC_003295	ORTH5	1:24589342-24592780	0.727482	1.24008	0.769445	yes	0	0	0	1
XLOC_003296	XLOC_003296	AT1G66090	1:24602032-24604763	1.94828	5.12098	1.39422	yes	0	0	1	1
XLOC_003298	XLOC_003298	TMK1	1:24631337-24634781	22.8925	11.3402	-1.01343	yes	0	0	1	1
XLOC_003305	XLOC_003305	AT1G66250	1:24692798-24698914	6.80093	1.42168	-2.25814	yes	0	AT1G66250	1	1
XLOC_003308	XLOC_003308	AT1G66345,ETR1	1:24734161-24739353	11.337	8.11099	-0.483093	yes	0	0	1	1
XLOC_003315	XLOC_003315	AT1G66430	1:24778256-24780742	49.718	64.7249	0.380553	yes	0	0	1	1
XLOC_003319	XLOC_003319	BHLH83	1:24795213-24797015	2.66106	1.52605	-0.802202	yes	0	0	1	1
XLOC_003321	XLOC_003321	AT1G66540	1:24824355-24826683	3.54269	1.73423	-1.03055	yes	0	0	1	1
XLOC_003324	XLOC_003324	RPL10C	1:24839089-24840806	300.008	459.238	0.614241	yes	0	0	1	1
XLOC_003333	XLOC_003333	DTX9	1:24901881-24904443	4.38831	1.28437	-1.77261	yes	0	0	1	1
XLOC_003343	XLOC_003343	AT1G66880	1:24945483-24955694	6.86821	2.48701	-1.46552	yes	0	0	1	1
XLOC_003349	XLOC_003349	ZFP6	1:25016401-25017512	10.1388	6.64909	-0.608656	yes	0	0	1	1
XLOC_003374	XLOC_003374	AT1G67420	1:25255154-25260590	2.15307	1.04092	-1.04854	yes	0	0	1	1
XLOC_003383	XLOC_003383	LOX6	1:25319803-25324581	7.264	10.2035	0.490229	yes	0	0	1	1
XLOC_003387	XLOC_003387	AT1G67660	1:25363501-25365314	12.7861	17.6861	0.468035	yes	0	0	1	1
XLOC_003391	XLOC_003391	AT1G67720	1:25386023-25391258	6.21505	2.39092	-1.3782	yes	0	0	1	1
XLOC_003393	XLOC_003393	AT1G67750	1:25401513-25403595	8.6688	1.63238	-2.40885	yes	0	AT1G67750	1	1
XLOC_003400	XLOC_003400	AT1G67850	1:25437899-25442221	4.12932	2.15331	-0.939346	yes	0	0	1	1
XLOC_003435	XLOC_003435	AT1G68440	1:25657756-25659484	21.6573	14.1683	-0.612182	yes	0	0	1	1
XLOC_003436	XLOC_003436	AT1G68490	1:25693448-25696250	17.0673	12.6679	-0.430059	yes	0	0	1	1
XLOC_003440	XLOC_003440	NPF3.1	1:25746696-25750291	11.1004	3.53791	-1.64964	yes	0	0	1	1
XLOC_003443	XLOC_003443	ALMT5	1:25759735-25762982	2.88777	0.598822	-2.26976	yes	0	ALMT5	1	0
XLOC_003451	XLOC_003451	PERK9	1:25788304-25792324	2.39429	1.73538	-0.464351	yes	0	0	1	1
XLOC_003454	XLOC_003454	AGP19	1:25809245-25810130	3.35724	1.3313	-1.33445	yes	0	0	1	1
XLOC_003455	XLOC_003455	NUDT1	1:25828889-25829813	21.0954	6.11776	-1.78585	yes	0	0	1	1
XLOC_003458	XLOC_003458	AT1G68820	1:25865470-25869029	6.68006	4.51701	-0.564493	yes	0	0	1	1
XLOC_003484	XLOC_003484	SPL6	1:26005067-26009141	2.31765	0.582011	-1.99354	yes	0	0	1	0
XLOC_003485	XLOC_003485	FLN2	1:26016023-26018365	31.4388	40.3967	0.361691	yes	0	0	1	1
XLOC_003489	XLOC_003489	AT1G09053	1:26038904-26042741	2.15345	1.03136	-1.0621	yes	0	0	1	1
XLOC_003495	XLOC_003495	MINE1	1:26084561-26086512	43.4449	57.9542	0.415724	yes	0	0	1	1
XLOC_003497	XLOC_003497	PAT22	1:26093025-26097167	19.3448	12.995	-0.573982	yes	0	0	1	1
XLOC_003501	XLOC_003501	NAC029	1:26122079-26123514	0.543867	1.1653	1.09938	yes	0	0	0	1
XLOC_003505	XLOC_003505	ATEXPA1	1:26141725-26143538	193.543	34.5592	-2.48551	yes	0	ATEXPA1	1	1
XLOC_003522	XLOC_003522	COX19-2,HEMB1	1:26231619-26238542	127.005	196.564	0.630113	yes	0	0	1	1
XLOC_003523	XLOC_003523	ATHB-13	1:26258787-26260781	8.8579	5.01389	-0.821033	yes	0	0	1	1
XLOC_003533	XLOC_003533	NPF2.13	1:26315786-26320233	30.3604	12.7816	-1.24812	yes	0	0	1	1
XLOC_003535	XLOC_003535	LRK10L-1.5	1:26329862-26332426	5.26478	2.75374	-0.934981	yes	0	0	1	1
XLOC_003546	XLOC_003546	AT1G70160	1:26419893-26422531	27.188	17.1683	-0.663221	yes	0	0	1	1
XLOC_003552	XLOC_003552	CYCD1-1	1:26439555-26443007	5.37254	3.04709	-0.818172	yes	0	0	1	1
XLOC_003554	XLOC_003554	AXY4	1:26450165-26452039	14.6089	5.35289	-1.44846	yes	0	0	1	1
XLOC_003555	XLOC_003555	AT1G70250	1:26452846-26456305	6.15499	2.37661	-1.37285	yes	0	0	1	1
XLOC_003557	XLOC_003557	AT1G09163	1:26488133-26488333	0	35.3463	inf	yes	AT1G09163	0	0	1
XLOC_003558	XLOC_003558	ENT1	1:26502908-26506672	10.0556	3.36949	-1.57739	yes	0	0	1	1
XLOC_003565	XLOC_003565	AT1G70475	1:26559358-26561232	18.0978	8.80123	-1.04004	yes	0	0	1	1
XLOC_003567	XLOC_003567	AT1G70505	1:26570225-26572821	2.2308	0.814365	-1.45381	yes	0	0	1	0
XLOC_003568	XLOC_003568	KNAT2	1:26576485-26582879	1.23868	2.17108	0.809606	yes	0	0	1	1
XLOC_003569	XLOC_003569	AT1G70518	1:26583569-26584684	5.92201	3.75571	-0.657002	yes	0	0	1	1
XLOC_003571	XLOC_003571	AT1G70550	1:26597066-26600445	3.28562	1.0452	-1.65238	yes	0	0	1	1
XLOC_003581	XLOC_003581	CRRSP2	1:26651839-26653643	2.23803	0.683528	-1.71116	yes	0	0	1	0
XLOC_003587	XLOC_003587	AT1G70820	1:26705419-26708265	40.7274	60.0402	0.559928	yes	0	0	1	1
XLOC_003588	XLOC_003588	CLE17	1:26727554-26729374	1.68146	0.833182	-1.01301	yes	0	0	1	0
XLOC_003592	XLOC_003592	PIN3	1:26742939-26746469	33.0064	21.649	-0.608443	yes	0	0	1	1
XLOC_003596	XLOC_003596	SYNC3	1:26762040-26764623	10.8729	14.6261	0.42781	yes	0	0	1	1
XLOC_003600	XLOC_003600	PILS2	1:26812155-26814173	10.3541	6.59609	-0.650514	yes	0	0	1	1
XLOC_003603	XLOC_003603	ERF070	1:26822516-26823671	7.9783	5.66848	-0.493121	yes	0	0	1	1
XLOC_003604	XLOC_003604	DTX14	1:26824563-26826914	3.0292	2.03876	-0.571249	yes	0	0	1	1
XLOC_003608	XLOC_003608	EBS1	1:26841549-26851959	17.185	12.8088	-0.424006	yes	0	0	1	1
XLOC_003614	XLOC_003614	VPS52	1:26863586-26870015	13.5339	17.4637	0.36778	yes	0	0	1	1
XLOC_003624	XLOC_003624	RLP12	1:26909791-26912597	2.95241	1.35046	-1.12844	yes	0	0	1	1
XLOC_003630	XLOC_003630	AT1G71500	1:26935981-26937607	233.475	292.12	0.323293	yes	0	0	1	1
XLOC_003635	XLOC_003635	PER12	1:26964086-26966688	75.3217	31.7287	-1.24728	yes	0	0	1	1
XLOC_003648	XLOC_003648	SUC1	1:27054029-27056464	68.3713	18.7649	-1.86535	yes	0	0	1	1
XLOC_003649	XLOC_003649	SUC5	1:27058380-27060786	4.64618	0.877164	-2.40513	yes	0	SUC5	1	0
XLOC_003659	XLOC_003659	FUT13,RMR2	1:27097702-27102292	18.433	13.6572	-0.43263	yes	0	0	1	1
XLOC_003663	XLOC_003663	TFIIIA	1:27115015-27117509	25.1442	17.1931	-0.548395	yes	0	0	1	1
XLOC_003667	XLOC_003667	AT1G72090	1:27123566-27126950	19.7628	26.6536	0.431543	yes	0	0	1	1
XLOC_003670	XLOC_003670	NPF5.11	1:27137101-27139384	23.0617	12.3563	-0.900253	yes	0	0	1	1
XLOC_003671	XLOC_003671	NPF5.12	1:27141764-27144490	2.10478	1.13417	-0.892038	yes	0	0	1	1
XLOC_003672	XLOC_003672	PATL1	1:27148260-27150994	98.2948	188.255	0.937503	yes	0	0	1	1
XLOC_003675	XLOC_003675	CEPR2	1:27162819-27169754	13.5431	7.58538	-0.836261	yes	0	0	1	1
XLOC_003676	XLOC_003676	BHLH96	1:27179457-27182456	1.92979	1.25248	-0.623662	yes	0	0	1	1
XLOC_003677	XLOC_003677	AT1G72230	1:27188035-27189358	11.7763	0.705704	-4.06068	yes	0	AT1G72230	1	0
XLOC_003678	XLOC_003678	AT1G72240	1:27190035-27190754	1.6439	0.765621	-1.10242	yes	0	0	1	0
XLOC_003681	XLOC_003681	ATL3	1:27225664-27227545	5.99042	4.10967	-0.543633	yes	0	0	1	1
XLOC_003682	XLOC_003682	ALAAT2,AT1G72340	1:27233417-27238720	28.2656	36.5834	0.372143	yes	0	0	1	1
XLOC_003684	XLOC_003684	AT1G72390	1:27245081-27251672	6.22961	7.92409	0.347104	yes	0	0	1	1
XLOC_003688	XLOC_003688	LOX4	1:27308512-27312756	1.30778	0.725186	-0.850693	yes	0	0	1	0
XLOC_003696	XLOC_003696	EFL2	1:27344180-27345585	13.2162	17.4659	0.40223	yes	0	0	1	1
XLOC_003697	XLOC_003697	AT1G72645	1:27348260-27349219	7.29903	4.79658	-0.605699	yes	0	0	1	1
XLOC_003701	XLOC_003701	ALA5	1:27365771-27371784	5.87863	4.36617	-0.42911	yes	0	0	1	1
XLOC_003704	XLOC_003704	HAB1	1:27389947-27393327	8.21316	4.98953	-0.719035	yes	0	0	1	1
XLOC_003706	XLOC_003706	AT1G72790	1:27394597-27396799	4.62183	2.13993	-1.1109	yes	0	0	1	1
XLOC_003714	XLOC_003714	AT1G72910	1:27435305-27437192	2.5992	0.675084	-1.94493	yes	0	0	1	0
XLOC_003715	XLOC_003715	AT1G72920,TIR	1:27437898-27440464	74.9534	56.4009	-0.410275	yes	0	0	1	1
XLOC_003716	XLOC_003716	AT1G72940	1:27441980-27443859	6.5768	4.4949	-0.549096	yes	0	0	1	1
XLOC_003719	XLOC_003719	HTH	1:27452747-27455964	30.2686	10.5754	-1.51711	yes	0	0	1	1
XLOC_003723	XLOC_003723	AT1G73066	1:27481733-27484078	0.240826	1.80919	2.90928	yes	AT1G73066	0	0	1
XLOC_003726	XLOC_003726	AT1G73130	1:27498928-27503834	2.2334	1.46006	-0.613212	yes	0	0	1	1
XLOC_003740	XLOC_003740	AT1G73480	1:27628677-27632840	8.45585	4.72422	-0.839873	yes	0	0	1	1
XLOC_003742	XLOC_003742	AT1G73570	1:27650991-27654025	3.02012	1.91455	-0.6576	yes	0	0	1	1
XLOC_003743	XLOC_003743	CAR3	1:27654743-27655769	2.60945	1.48129	-0.816891	yes	0	0	1	1
XLOC_003745	XLOC_003745	PIN1	1:27659672-27663253	7.22194	3.05112	-1.24305	yes	0	0	1	1
XLOC_003746	XLOC_003746	AT1G73600	1:27669151-27673572	225.663	142.572	-0.662475	yes	0	0	1	1
XLOC_003750	XLOC_003750	AT1G73620	1:27681357-27683173	25.1521	11.2588	-1.15963	yes	0	0	1	1
XLOC_003751	XLOC_003751	CML26	1:27684672-27685614	9.41252	6.55901	-0.521103	yes	0	0	1	1
XLOC_003754	XLOC_003754	CDKD-1	1:27714909-27719741	1.73911	1.07103	-0.699345	yes	0	0	1	1
XLOC_003756	XLOC_003756	SMU1	1:27724990-27732683	10.732	14.9464	0.477883	yes	0	0	1	1
XLOC_003762	XLOC_003762	BEE3	1:27759940-27761588	25.6824	35.8807	0.482429	yes	0	0	1	1
XLOC_003763	XLOC_003763	AT1G73850	1:27766940-27770841	2.9767	1.91022	-0.639972	yes	0	0	1	1
XLOC_003764	XLOC_003764	CCR4-5,COL7,UGT89B1	1:27778983-27786804	21.5351	14.0989	-0.611102	yes	0	0	1	1
XLOC_003768	XLOC_003768	AT1G73920	1:27790736-27794928	17.8349	11.8536	-0.589379	yes	0	0	1	1
XLOC_003784	XLOC_003784	GDPD5	1:27910313-27914161	18.4473	4.49077	-2.03837	yes	0	GDPD5	1	1
XLOC_003785	XLOC_003785	RBG5	1:27914601-27917097	64.3286	91.6434	0.510571	yes	0	0	1	1
XLOC_003787	XLOC_003787	AT1G74280	1:27929642-27931364	3.0087	2.00468	-0.585768	yes	0	0	1	1
XLOC_003790	XLOC_003790	AT1G74320	1:27940593-27943204	9.20533	15.4691	0.748843	yes	0	0	1	1
XLOC_003793	XLOC_003793	XXT5	1:27959526-27961487	31.6356	21.01	-0.590476	yes	0	0	1	1
XLOC_003808	XLOC_003808	AT1G74640	1:28032561-28034863	34.2596	45.1808	0.399202	yes	0	0	1	1
XLOC_003812	XLOC_003812	GASA6	1:28053029-28055437	141.728	51.339	-1.465	yes	0	0	1	1
XLOC_003814	XLOC_003814	AT1G74680	1:28059107-28061130	3.18683	2.15359	-0.56538	yes	0	0	1	1
XLOC_003821	XLOC_003821	HIPL1	1:28098463-28105193	22.9208	12.1	-0.921647	yes	0	0	1	1
XLOC_003822	XLOC_003822	BOR5	1:28107821-28112579	1.29562	0.393956	-1.71753	yes	0	0	1	0
XLOC_003826	XLOC_003826	ERF018	1:28143850-28145058	2.04755	0.580962	-1.81739	yes	0	0	1	0
XLOC_003828	XLOC_003828	AT1G75000	1:28163343-28164814	1.22057	0.707872	-0.785997	yes	0	0	1	0
XLOC_003830	XLOC_003830	ATLP-3	1:28174186-28175456	1.29098	0.248954	-2.37452	yes	0	ATLP-3	1	0
XLOC_003831	XLOC_003831	PR5	1:28177669-28179022	6.1068	1.6642	-1.87559	yes	0	0	1	1
XLOC_003834	XLOC_003834	BZR1	1:28185503-28189765	11.0691	14.931	0.431781	yes	0	0	1	1
XLOC_003838	XLOC_003838	AT1G75163	1:28212394-28212474	0	569.194	inf	yes	AT1G75163	0	0	1
XLOC_003839	XLOC_003839	AT1G75166	1:28212517-28212603	923.033	176.664	-2.38537	yes	0	AT1G75166	1	1
XLOC_003843	XLOC_003843	AT1G75190	1:28219224-28220372	14.0722	24.5443	0.802542	yes	0	0	1	1
XLOC_003865	XLOC_003865	AT1G75580	1:28377376-28378310	4.19489	1.74859	-1.26244	yes	0	0	1	1
XLOC_003869	XLOC_003869	XRN3	1:28408133-28415118	23.0506	30.7661	0.416535	yes	0	0	1	1
XLOC_003872	XLOC_003872	AT1G75710	1:28428670-28431339	12.3674	9.58141	-0.368238	yes	0	0	1	1
XLOC_003879	XLOC_003879	PDF1.1	1:28472356-28472898	5.21524	2.0756	-1.32921	yes	0	0	1	1
XLOC_003882	XLOC_003882	EXL1	1:28490442-28492578	1.63968	0.615071	-1.41459	yes	0	0	1	0
XLOC_003885	XLOC_003885	EXL3	1:28498820-28501254	7.21088	4.8185	-0.581592	yes	0	0	1	1
XLOC_003890	XLOC_003890	AAE8,SKP1A	1:28516518-28519938	195.059	250.204	0.359198	yes	0	0	1	1
XLOC_003892	XLOC_003892	VHA-B1	1:28533709-28537194	76.45	122.867	0.684505	yes	0	0	1	1
XLOC_003898	XLOC_003898	AT1G76140	1:28571118-28577700	22.3992	31.7928	0.505255	yes	0	0	1	1
XLOC_003903	XLOC_003903	SMD3A	1:28625870-28627408	49.4638	62.8617	0.345806	yes	0	0	1	1
XLOC_003909	XLOC_003909	OEP21B	1:28661788-28663826	34.9428	46.9689	0.42671	yes	0	0	1	1
XLOC_003913	XLOC_003913	HMG1	1:28695759-28698852	55.2432	72.3965	0.390124	yes	0	0	1	1
XLOC_003915	XLOC_003915	PILS3	1:28714764-28717910	20.7109	15.1209	-0.453852	yes	0	0	1	1
XLOC_003919	XLOC_003919	AT1G76580	1:28734206-28738967	5.73547	4.31229	-0.411457	yes	0	0	1	1
XLOC_003920	XLOC_003920	AT1G76590	1:28740539-28742231	2.55236	4.17462	0.70981	yes	0	0	1	1
XLOC_003923	XLOC_003923	AT1G76620	1:28756520-28759332	1.01128	0.444865	-1.18475	yes	0	0	1	0
XLOC_003925	XLOC_003925	OPR1,OPR2	1:28776625-28783257	271.399	351.144	0.371646	yes	0	0	1	1
XLOC_003936	XLOC_003936	AT1G76820	1:28837572-28842566	1.02128	0.687404	-0.571143	yes	0	0	1	0
XLOC_003940	XLOC_003940	AT1G76880	1:28865304-28868258	27.0552	36.5341	0.433337	yes	0	0	1	1
XLOC_003956	XLOC_003956	PIN6	1:28970713-28974805	1.22911	0.227867	-2.43135	yes	0	PIN6	1	0
XLOC_003957	XLOC_003957	ADH1	1:28975254-28978750	23.6164	42.2876	0.840446	yes	0	0	1	1
XLOC_003959	XLOC_003959	AT1G77138	1:28982765-28983469	1.2399	0.486397	-1.35001	yes	0	0	1	0
XLOC_003961	XLOC_003961	AT1G77220	1:29012673-29015846	7.47014	5.41632	-0.463821	yes	0	0	1	1
XLOC_003978	XLOC_003978	PDIL1-2	1:29126647-29129700	51.9868	19.7891	-1.39344	yes	0	0	1	1
XLOC_003983	XLOC_003983	LYM3	1:29173408-29175629	7.9557	5.53881	-0.522413	yes	0	0	1	1
XLOC_003988	XLOC_003988	AT1G77700	1:29204746-29206511	2.26438	0.661595	-1.7751	yes	0	0	1	0
XLOC_003995	XLOC_003995	AT1G77800	1:29253331-29260617	8.43009	6.38799	-0.400185	yes	0	0	1	1
XLOC_003997	XLOC_003997	ARF17	1:29272073-29275507	6.26323	1.73362	-1.85312	yes	0	0	1	1
XLOC_004005	XLOC_004005	SULTR1	1:29327514-29333220	24.6454	12.1544	-1.01984	yes	0	0	1	1
XLOC_004007	XLOC_004007	AT1G78020	1:29338529-29339760	73.6285	44.3991	-0.729735	yes	0	0	1	1
XLOC_004012	XLOC_004012	AT1G78070	1:29354943-29359032	8.21931	4.70139	-0.805928	yes	0	0	1	1
XLOC_004013	XLOC_004013	RAP2-4	1:29364071-29366207	53.9452	109.914	1.02681	yes	0	0	1	1
XLOC_004015	XLOC_004015	AT1G78100	1:29387671-29389222	18.6877	14.5893	-0.357186	yes	0	0	1	1
XLOC_004018	XLOC_004018	AT1G78150	1:29404647-29406752	42.5071	54.8048	0.3666	yes	0	0	1	1
XLOC_004020	XLOC_004020	AT1G78170	1:29413873-29415197	12.6329	7.9404	-0.669898	yes	0	0	1	1
XLOC_004022	XLOC_004022	AT1G78180	1:29416836-29418561	15.5676	11.8955	-0.388129	yes	0	0	1	1
XLOC_004027	XLOC_004027	AT1G78230	1:29430051-29432764	5.97967	3.88471	-0.622259	yes	0	0	1	1
XLOC_004030	XLOC_004030	GRF2	1:29461390-29463389	103.012	137.339	0.414923	yes	0	0	1	1
XLOC_004032	XLOC_004032	VQ10	1:29502505-29503938	1.23167	0.505568	-1.28464	yes	0	0	1	0
XLOC_004038	XLOC_004038	CYP708A3	1:29526860-29530669	4.54286	2.85333	-0.670954	yes	0	0	1	1
XLOC_004043	XLOC_004043	LZF1	1:29566862-29568931	36.5573	48.372	0.404013	yes	0	0	1	1
XLOC_004044	XLOC_004044	RPL13	1:29575805-29577880	458.363	629.667	0.458099	yes	0	0	1	1
XLOC_004047	XLOC_004047	GGH2	1:29593755-29596308	46.8645	31.2276	-0.585674	yes	0	0	1	1
XLOC_004053	XLOC_004053	UBC35	1:29650375-29652627	59.4933	79.589	0.419841	yes	0	0	1	1
XLOC_004055	XLOC_004055	VHA-A	1:29660087-29665078	210.765	296.956	0.494613	yes	0	0	1	1
XLOC_004059	XLOC_004059	LUP2	1:29696393-29701439	3.1724	1.90084	-0.738938	yes	0	0	1	1
XLOC_004060	XLOC_004060	LUP1	1:29703054-29711421	5.48491	8.33399	0.60354	yes	0	0	1	1
XLOC_004063	XLOC_004063	AT1G79060	1:29741727-29743766	3.21196	1.93721	-0.729474	yes	0	0	1	1
XLOC_004067	XLOC_004067	BRG2	1:29759029-29760789	10.0527	6.09037	-0.722979	yes	0	0	1	1
XLOC_004074	XLOC_004074	AT1G79220,STR1	1:29798850-29804033	90.7374	116.231	0.35722	yes	0	0	1	1
XLOC_004083	XLOC_004083	AMC4	1:29842586-29853466	70.0276	99.9529	0.513324	yes	0	0	1	1
XLOC_004103	XLOC_004103	AT1G79770	1:30014232-30015392	1.60173	0.589136	-1.44296	yes	0	0	1	0
XLOC_004112	XLOC_004112	ERDJ2A	1:30069518-30073440	34.9477	22.7801	-0.617422	yes	0	0	1	1
XLOC_004120	XLOC_004120	PRP8A	1:30117846-30127811	26.5071	38.8176	0.550331	yes	0	0	1	1
XLOC_004127	XLOC_004127	AT1G80150	1:30148329-30150556	3.1327	2.21316	-0.501298	yes	0	0	1	1
XLOC_004134	XLOC_004134	AT1G80290	1:30187919-30189823	5.32601	2.75012	-0.953559	yes	0	0	1	1
XLOC_004142	XLOC_004142	AT1G80440	1:30241451-30243176	34.874	91.5258	1.39203	yes	0	0	1	1
XLOC_004145	XLOC_004145	AVT6E	1:30272848-30274891	4.2082	2.52816	-0.735114	yes	0	0	1	1
XLOC_004146	XLOC_004146	AT1G80520	1:30275758-30277278	2.22507	1.09346	-1.02495	yes	0	0	1	1
XLOC_004148	XLOC_004148	AT1G80555,FBL14,IMDH2	1:30286955-30292420	45.6692	65.7401	0.525551	yes	0	0	1	1
XLOC_004151	XLOC_004151	AT1G80620	1:30305021-30307453	21.0804	27.0149	0.357848	yes	0	0	1	1
XLOC_004154	XLOC_004154	NUP96	1:30320524-30328880	8.38097	11.5866	0.467266	yes	0	0	1	1
XLOC_004166	XLOC_004166	AT1G80870	1:30391898-30394398	6.73975	3.42295	-0.977454	yes	0	0	1	1
XLOC_004171	XLOC_004171	AT1G80970	1:30420101-30421995	1.85116	1.12454	-0.719092	yes	0	0	1	1
XLOC_004174	XLOC_004174	NGA3	1:11648-13714	1.98111	1.28295	-0.626845	yes	0	0	1	1
XLOC_004177	XLOC_004177	LHY	1:33364-37871	5.92082	2.9305	-1.01465	yes	0	0	1	1
XLOC_004181	XLOC_004181	PDH-E1 ALPHA	1:47233-49304	128.951	167.348	0.376033	yes	0	0	1	1
XLOC_004183	XLOC_004183	KCS1	1:57163-59215	35.2839	15.5468	-1.18239	yes	0	0	1	1
XLOC_004185	XLOC_004185	CIPK9	1:64165-67774	30.0966	38.6363	0.360357	yes	0	0	1	1
XLOC_004190	XLOC_004190	CYP78A8	1:82983-84946	1.16459	0.109417	-3.41192	yes	0	CYP78A8	1	0
XLOC_004191	XLOC_004191	RABA3	1:86485-88409	2.3684	1.47998	-0.678338	yes	0	0	1	1
XLOC_004196	XLOC_004196	AT1G01320	1:120153-130577	65.0969	86.2624	0.350448	yes	0	0	1	1
XLOC_004200	XLOC_004200	UGT72B3	1:154366-156178	8.58764	4.72878	-0.860795	yes	0	0	1	1
XLOC_004201	XLOC_004201	TBL25	1:156476-158823	27.9119	10.6247	-1.39346	yes	0	0	1	1
XLOC_004208	XLOC_004208	GPAT4	1:221641-224351	26.7066	21.1446	-0.336906	yes	0	0	1	1
XLOC_004209	XLOC_004209	PIP1-3	1:225664-227543	171.719	63.3116	-1.4395	yes	0	0	1	1
XLOC_004211	XLOC_004211	SPPL4	1:232839-237905	11.2652	8.2992	-0.440829	yes	0	0	1	1
XLOC_004213	XLOC_004213	AT1G01660,PUB56	1:239840-246054	1.55899	0.827197	-0.914313	yes	0	0	1	0
XLOC_004222	XLOC_004222	PEX11C	1:296000-298334	37.0682	54.0128	0.543118	yes	0	0	1	1
XLOC_004229	XLOC_004229	AT1G01910	1:310168-319667	42.9599	60.9087	0.503658	yes	0	0	1	1
XLOC_004231	XLOC_004231	BIG3	1:325315-337912	14.7926	20.8659	0.496265	yes	0	0	1	1
XLOC_004241	XLOC_004241	MEE63	1:403099-404456	95.9519	138.259	0.52699	yes	0	0	1	1
XLOC_004247	XLOC_004247	AT1G02260	1:440199-442972	4.96637	3.61203	-0.459382	yes	0	0	1	1
XLOC_004248	XLOC_004248	AT1G02270	1:443117-446296	12.3338	8.27058	-0.576554	yes	0	0	1	1
XLOC_004249	XLOC_004249	AT1G02290,TOC33	1:448422-452743	76.6011	109.684	0.517911	yes	0	0	1	1
XLOC_004253	XLOC_004253	GL22	1:463753-464981	9.03339	1.03227	-3.12945	yes	0	GL22	1	1
XLOC_004255	XLOC_004255	AT1G02360	1:471882-473336	8.61063	1.74132	-2.30594	yes	0	AT1G02360	1	1
XLOC_004259	XLOC_004259	AT1G02460	1:504462-507268	1.50146	0.319244	-2.23364	yes	0	AT1G02460	1	0
XLOC_004260	XLOC_004260	AT1G02470,AT1G02475	1:511764-515422	39.4287	52.0262	0.399992	yes	0	0	1	1
XLOC_004265	XLOC_004265	AT1G02610	1:553018-556152	3.83244	6.12283	0.675935	yes	0	0	1	1
XLOC_004270	XLOC_004270	AT1G02710	1:589583-590406	43.0861	19.9031	-1.11423	yes	0	0	1	1
XLOC_004271	XLOC_004271	CSLD5	1:594501-598657	15.0499	6.53798	-1.20284	yes	0	0	1	1
XLOC_004272	XLOC_004272	MRG2	1:599329-602199	4.01987	5.4903	0.449737	yes	0	0	1	1
XLOC_004274	XLOC_004274	RPL19A	1:607798-609534	1145.8	1505.83	0.394204	yes	0	0	1	1
XLOC_004276	XLOC_004276	CEL2	1:613196-616231	1.21924	0.439316	-1.47265	yes	0	0	1	0
XLOC_004277	XLOC_004277	LEA2	1:623655-624567	10.0509	5.48616	-0.873463	yes	0	0	1	1
XLOC_004280	XLOC_004280	AT1G02870	1:635143-638681	39.9541	52.8058	0.40235	yes	0	0	1	1
XLOC_004282	XLOC_004282	AT1G02890	1:645083-652001	16.8194	23.5121	0.48328	yes	0	0	1	1
XLOC_004283	XLOC_004283	RALF1	1:653603-654457	32.8327	6.79952	-2.27163	yes	0	RALF1	1	1
XLOC_004285	XLOC_004285	GSTF7	1:658577-659980	29.8801	59.8318	1.00173	yes	0	0	1	1
XLOC_004286	XLOC_004286	GSTF6	1:661087-662475	172.731	266.337	0.624728	yes	0	0	1	1
XLOC_004287	XLOC_004287	ATGSTF5	1:662962-664290	2.79993	1.42597	-0.973445	yes	0	0	1	1
XLOC_004316	XLOC_004316	CPX1	1:868852-871308	112.379	145.486	0.372515	yes	0	0	1	1
XLOC_004323	XLOC_004323	AT1G03520	1:877860-880259	5.14547	3.44601	-0.578375	yes	0	0	1	1
XLOC_004325	XLOC_004325	SCAMP2	1:885622-887972	9.71404	4.43525	-1.13106	yes	0	0	1	1
XLOC_004326	XLOC_004326	AT1G03560	1:890154-892492	4.20552	2.63576	-0.674066	yes	0	0	1	1
XLOC_004327	XLOC_004327	PPC6-6	1:894237-897718	13.5921	19.9843	0.556097	yes	0	0	1	1
XLOC_004330	XLOC_004330	AT1G03650,AT1G03660	1:910022-913808	3.07604	4.94363	0.684496	yes	0	0	1	1
XLOC_004335	XLOC_004335	AT1G03730	1:930714-931985	6.58384	3.35231	-0.973775	yes	0	0	1	1
XLOC_004342	XLOC_004342	AT1G03820	1:959789-960916	15.2205	2.46676	-2.62533	yes	0	AT1G03820	1	1
XLOC_004345	XLOC_004345	AT1G03850	1:975870-977911	17.475	31.8753	0.86715	yes	0	0	1	1
XLOC_004346	XLOC_004346	PHB2	1:979306-982002	84.4639	122.253	0.533466	yes	0	0	1	1
XLOC_004347	XLOC_004347	FLA9	1:982380-983544	230.285	104.92	-1.13413	yes	0	0	1	1
XLOC_004352	XLOC_004352	AT1G04000	1:1027852-1029119	8.71966	4.7926	-0.863462	yes	0	0	1	1
XLOC_004358	XLOC_004358	SBT1.2	1:1061296-1063809	2.74596	0.885596	-1.63259	yes	0	0	1	0
XLOC_004359	XLOC_004359	ABCC5	1:1064263-1071080	12.3124	5.3449	-1.20388	yes	0	0	1	1
XLOC_004364	XLOC_004364	KCS2	1:1114374-1122786	4.07078	1.10993	-1.87484	yes	0	0	1	1
XLOC_004365	XLOC_004365	SHY2	1:1125514-1129689	14.1992	8.41272	-0.755162	yes	0	0	1	1
XLOC_004373	XLOC_004373	ATL1	1:1167287-1169034	2.74747	0.459618	-2.5796	yes	0	ATL1	1	0
XLOC_004375	XLOC_004375	AT1G04390	1:1179309-1183704	2.19379	1.59932	-0.455963	yes	0	0	1	1
XLOC_004376	XLOC_004376	CRY2	1:1185511-1188696	37.446	56.9134	0.603957	yes	0	0	1	1
XLOC_004386	XLOC_004386	HCAR	1:1282162-1286619	7.3619	10.4587	0.506559	yes	0	0	1	1
XLOC_004401	XLOC_004401	HMGB15,PRMT10	1:1373233-1379228	25.2308	36.8648	0.547059	yes	0	0	1	1
XLOC_004405	XLOC_004405	OFUT1	1:1383840-1391381	14.0827	7.62691	-0.884756	yes	0	0	1	1
XLOC_004409	XLOC_004409	AT1G04960	1:1407771-1410933	13.6382	17.8015	0.384344	yes	0	0	1	1
XLOC_004410	XLOC_004410	PDIL2-2	1:1413643-1416218	18.1361	7.03722	-1.36579	yes	0	0	1	1
XLOC_004413	XLOC_004413	ACO4	1:1431176-1433010	213.153	455.773	1.09642	yes	0	0	1	1
XLOC_004415	XLOC_004415	AT1G05030	1:1438047-1441933	7.0929	5.25768	-0.43195	yes	0	0	1	1
XLOC_004419	XLOC_004419	AT1G05060	1:1451001-1452872	9.89698	13.1346	0.408309	yes	0	0	1	1
XLOC_004420	XLOC_004420	CLE20	1:1454605-1455322	2.18931	0.559432	-1.96844	yes	0	0	1	0
XLOC_004425	XLOC_004425	B3GALT2,KAO1	1:1487377-1494248	8.55612	5.08017	-0.752078	yes	0	0	1	1
XLOC_004426	XLOC_004426	AXR1	1:1498113-1501953	16.4141	23.9594	0.545652	yes	0	0	1	1
XLOC_004434	XLOC_004434	AT1G05270	1:1531640-1534767	17.4799	22.29	0.350701	yes	0	0	1	1
XLOC_004435	XLOC_004435	AT1G05280	1:1534829-1537602	1.47051	0.511438	-1.52369	yes	0	0	1	0
XLOC_004440	XLOC_004440	ZIP5	1:1544926-1547849	10.0186	2.81524	-1.83135	yes	0	0	1	1
XLOC_004441	XLOC_004441	PME8	1:1550502-1552587	1.688	0.477129	-1.82286	yes	0	0	1	0
XLOC_004443	XLOC_004443	AT1G05350	1:1560677-1564409	17.3138	23.0037	0.409945	yes	0	0	1	1
XLOC_004449	XLOC_004449	AT1G05440	1:1596006-1597940	1.74867	0.277919	-2.65353	yes	0	AT1G05440	1	0
XLOC_004451	XLOC_004451	IP5P6	1:1607201-1611840	3.90769	1.64922	-1.24453	yes	0	0	1	1
XLOC_004459	XLOC_004459	AT1G05575	1:1661407-1662259	2.33608	0.51571	-2.17946	yes	0	AT1G05575	1	0
XLOC_004466	XLOC_004466	AT1G05660	1:1694069-1696191	2.2092	1.0124	-1.12574	yes	0	0	1	1
XLOC_004467	XLOC_004467	AT1G05670	1:1697540-1701065	1.76438	0.815619	-1.1132	yes	0	0	1	0
XLOC_004468	XLOC_004468	UGT74E1	1:1701115-1702749	1.162	1.87309	0.688819	yes	0	0	1	1
XLOC_004474	XLOC_004474	JAL2	1:1725387-1726321	0.510185	1.21185	1.24812	yes	0	0	0	1
XLOC_004476	XLOC_004476	AT1G04433	1:1762144-1766283	39.5248	10.2526	-1.94677	yes	0	0	1	1
XLOC_004478	XLOC_004478	CTL1	1:1766502-1768837	312.378	243.831	-0.357413	yes	0	0	1	1
XLOC_004479	XLOC_004479	AT1G05870	1:1771384-1773385	29.1808	21.4137	-0.446487	yes	0	0	1	1
XLOC_004484	XLOC_004484	UGT89C1	1:1820253-1821894	46.7264	36.2904	-0.36465	yes	0	0	1	1
XLOC_004493	XLOC_004493	EMB1444	1:1868988-1873730	10.2042	6.53091	-0.643799	yes	0	0	1	1
XLOC_004496	XLOC_004496	AT1G06190	1:1892230-1894194	78.5707	107.347	0.450215	yes	0	0	1	1
XLOC_004497	XLOC_004497	AT1G06200	1:1894288-1897027	55.104	79.5693	0.530054	yes	0	0	1	1
XLOC_004499	XLOC_004499	AT1G06270	1:1917990-1919760	1.72907	1.0776	-0.682166	yes	0	0	1	1
XLOC_004504	XLOC_004504	AT1G06360	1:1938861-1940496	14.4704	5.95844	-1.2801	yes	0	0	1	1
XLOC_004509	XLOC_004509	AT1G04463	1:1965839-1969656	3.10284	9.43687	1.60472	yes	0	0	1	1
XLOC_004510	XLOC_004510	ACD32.1	1:1965839-1969656	50.7018	89.9605	0.827255	yes	0	0	1	1
XLOC_004515	XLOC_004515	AT1G06540	1:2001381-2003446	34.8042	43.9027	0.335048	yes	0	0	1	1
XLOC_004523	XLOC_004523	PTI11	1:2052369-2055548	35.3157	46.0644	0.383342	yes	0	0	1	1
XLOC_004537	XLOC_004537	UXT3	1:2111322-2114686	22.0634	28.8927	0.389054	yes	0	0	1	1
XLOC_004538	XLOC_004538	AT1G06900	1:2114764-2120745	14.8147	19.342	0.384715	yes	0	0	1	1
XLOC_004541	XLOC_004541	TIC110	1:2130052-2135703	70.5506	100.044	0.503897	yes	0	0	1	1
XLOC_004542	XLOC_004542	AT1G06980	1:2142938-2143977	2.16192	0.816187	-1.40535	yes	0	0	1	0
XLOC_004543	XLOC_004543	ATEXO70B2	1:2150157-2152541	3.47461	2.52721	-0.459303	yes	0	0	1	1
XLOC_004549	XLOC_004549	AT1G07050	1:2163574-2165261	2.25164	9.25861	2.03982	yes	AT1G07050	0	1	1
XLOC_004555	XLOC_004555	AT1G07135	1:2189876-2190784	16.7654	9.5382	-0.813699	yes	0	0	1	1
XLOC_004556	XLOC_004556	RANBP1A	1:2191678-2193836	112.747	162.711	0.529226	yes	0	0	1	1
XLOC_004557	XLOC_004557	MAPKKK13	1:2193940-2195996	3.41017	1.2946	-1.39733	yes	0	0	1	1
XLOC_004560	XLOC_004560	AT1G07220	1:2215215-2219649	7.11011	2.22964	-1.67306	yes	0	0	1	1
XLOC_004561	XLOC_004561	NPC1	1:2220180-2223018	10.5664	6.80488	-0.634846	yes	0	0	1	1
XLOC_004565	XLOC_004565	GONST2	1:2242011-2244992	1.14494	0.637691	-0.844344	yes	0	0	1	0
XLOC_004567	XLOC_004567	SR45A	1:2257383-2260187	29.5098	145.899	2.3057	yes	SR45A	0	1	1
XLOC_004569	XLOC_004569	AT1G07380	1:2264633-2269121	5.3415	3.76189	-0.505789	yes	0	0	1	1
XLOC_004571	XLOC_004571	AT1G07440	1:2286184-2287791	38.7157	49.3106	0.348978	yes	0	0	1	1
XLOC_004575	XLOC_004575	AT1G07480	1:2295552-2299544	8.71234	11.5644	0.408558	yes	0	0	1	1
XLOC_004576	XLOC_004576	RTFL3	1:2301374-2302121	2.20811	1.12775	-0.969359	yes	0	0	1	1
XLOC_004579	XLOC_004579	SCL14	1:2313580-2316507	7.42186	9.53608	0.361616	yes	0	0	1	1
XLOC_004587	XLOC_004587	OBP2	1:2353030-2356413	7.60722	5.11872	-0.571586	yes	0	0	1	1
XLOC_004588	XLOC_004588	AT1G07650	1:2359110-2366736	13.1884	8.28262	-0.671113	yes	0	0	1	1
XLOC_004593	XLOC_004593	KCS3	1:2390530-2392628	15.9774	4.80291	-1.73406	yes	0	0	1	1
XLOC_004596	XLOC_004596	AT1G07740,DIR25	1:2397441-2400508	5.20887	2.41399	-1.10955	yes	0	0	1	1
XLOC_004598	XLOC_004598	AT1G07750	1:2403991-2406049	23.63	29.6315	0.326509	yes	0	0	1	1
XLOC_004606	XLOC_004606	A1	1:2462948-2465545	136.301	196.347	0.526602	yes	0	0	1	1
XLOC_004612	XLOC_004612	TPST	1:2489408-2493327	8.8698	6.75662	-0.392601	yes	0	0	1	1
XLOC_004613	XLOC_004613	AT1G08040,AT1G08050	1:2494401-2501581	15.3319	6.18444	-1.30982	yes	0	0	1	1
XLOC_004625	XLOC_004625	AT1G08160	1:2559412-2560432	10.0487	0.959647	-3.38836	yes	0	AT1G08160	1	0
XLOC_004626	XLOC_004626	AT1G08165	1:2561448-2562316	1.57386	0.338935	-2.21523	yes	0	AT1G08165	1	0
XLOC_004641	XLOC_004641	CRT3	1:2667797-2671957	35.6471	19.3497	-0.881474	yes	0	0	1	1
XLOC_004642	XLOC_004642	SSL3	1:2682057-2684171	13.0405	8.0871	-0.689306	yes	0	0	1	1
XLOC_004644	XLOC_004644	FATB	1:2691061-2694547	43.2303	29.2437	-0.563917	yes	0	0	1	1
XLOC_004658	XLOC_004658	MYOB1	1:2812817-2818071	3.82514	2.76521	-0.468122	yes	0	0	1	1
XLOC_004660	XLOC_004660	PVA22	1:2821353-2825481	16.7728	22.0741	0.396228	yes	0	0	1	1
XLOC_004667	XLOC_004667	EBM	1:2891018-2899446	19.2175	24.2458	0.335317	yes	0	0	1	1
XLOC_004670	XLOC_004670	AT1G09060	1:2916967-2925826	14.679	18.7033	0.34954	yes	0	0	1	1
XLOC_004673	XLOC_004673	AT1G09130	1:2939567-2942345	114.752	145.436	0.341866	yes	0	0	1	1
XLOC_004681	XLOC_004681	CRT2	1:2972637-2977002	119.805	93.5868	-0.356316	yes	0	0	1	1
XLOC_004682	XLOC_004682	PCMP-E25,SNRNP65	1:2977791-2982713	17.3012	22.5828	0.384347	yes	0	0	1	1
XLOC_004697	XLOC_004697	AT1G09520	1:3070914-3072074	10.2364	14.3532	0.487665	yes	0	0	1	1
XLOC_004699	XLOC_004699	PHYA	1:3095159-3100819	24.7568	36.1106	0.544596	yes	0	0	1	1
XLOC_004702	XLOC_004702	AT1G09620	1:3111693-3116699	36.9129	54.283	0.556375	yes	0	0	1	1
XLOC_004709	XLOC_004709	DRB1,RPL21C	1:3136187-3140353	609.947	770.708	0.337499	yes	0	0	1	1
XLOC_004719	XLOC_004719	PUR2	1:3192567-3195044	27.0242	36.1142	0.418316	yes	0	0	1	1
XLOC_004730	XLOC_004730	HEMA2	1:3236907-3239554	10.0136	13.3986	0.42012	yes	0	0	1	1
XLOC_004733	XLOC_004733	AT1G09980	1:3256188-3261741	7.35685	5.57339	-0.400532	yes	0	0	1	1
XLOC_004736	XLOC_004736	AT1G10020	1:3269538-3272110	10.2833	13.6801	0.411778	yes	0	0	1	1
XLOC_004738	XLOC_004738	AT1G10090	1:3288086-3296198	6.54643	4.48043	-0.547071	yes	0	0	1	1
XLOC_004741	XLOC_004741	AT1G04763	1:3302152-3302419	0	2.25786	inf	yes	AT1G04763	0	0	1
XLOC_004742	XLOC_004742	AT1G04767	1:3302563-3303938	0.355542	1.58331	2.15485	yes	AT1G04767	0	0	1
XLOC_004743	XLOC_004743	BHLH74	1:3304038-3306956	13.0878	7.46597	-0.809826	yes	0	0	1	1
XLOC_004744	XLOC_004744	AT1G10140	1:3322553-3323735	8.19817	14.2452	0.797106	yes	0	0	1	1
XLOC_004748	XLOC_004748	WLIM1	1:3346382-3348139	79.1336	111.837	0.499032	yes	0	0	1	1
XLOC_004749	XLOC_004749	FRS11	1:3356626-3359853	4.41621	5.78606	0.389771	yes	0	0	1	1
XLOC_004754	XLOC_004754	AT1G10320	1:3384117-3388376	7.7221	5.96438	-0.37262	yes	0	0	1	1
XLOC_004758	XLOC_004758	NUP98A	1:3406955-3412874	23.1862	29.9424	0.368925	yes	0	0	1	1
XLOC_004764	XLOC_004764	ARR4	1:3441987-3444360	59.9832	40.9043	-0.552307	yes	0	0	1	1
XLOC_004772	XLOC_004772	AT1G10590	1:3501987-3503544	118.049	155.688	0.399265	yes	0	0	1	1
XLOC_004774	XLOC_004774	ATARFA1F	1:3512738-3518035	68.0538	93.1595	0.453028	yes	0	0	1	1
XLOC_004782	XLOC_004782	AT1G10750	1:3574311-3578783	1.56932	0.86986	-0.851288	yes	0	0	1	0
XLOC_004783	XLOC_004783	GWD1	1:3580829-3590928	56.3975	95.9746	0.767022	yes	0	0	1	1
XLOC_004784	XLOC_004784	AT1G10770	1:3591632-3592580	0.53562	1.16026	1.11517	yes	0	0	0	1
XLOC_004788	XLOC_004788	Z-ISO	1:3605511-3607580	24.5857	32.1635	0.387603	yes	0	0	1	1
XLOC_004789	XLOC_004789	TIF3H1	1:3607630-3610616	90.7411	121.177	0.417284	yes	0	0	1	1
XLOC_004795	XLOC_004795	PIP5K7	1:3632131-3637250	13.8228	9.86369	-0.486853	yes	0	0	1	1
XLOC_004798	XLOC_004798	ZIP4	1:3665086-3667139	5.86635	10.7516	0.874009	yes	0	0	1	1
XLOC_004800	XLOC_004800	AT1G10990	1:3670242-3671191	4.90125	2.56085	-0.936528	yes	0	0	1	1
XLOC_004804	XLOC_004804	AT1G04833	1:3681678-3684169	4.00513	1.84512	-1.11813	yes	0	0	1	1
XLOC_004806	XLOC_004806	scpl31	1:3694327-3698013	2.41052	0.615449	-1.96963	yes	0	0	1	0
XLOC_004808	XLOC_004808	AT1G11112	1:3712970-3713735	1.49645	0.398128	-1.91023	yes	0	0	1	0
XLOC_004810	XLOC_004810	ENDO1	1:3750065-3752780	1.78474	0.79332	-1.16974	yes	0	0	1	0
XLOC_004812	XLOC_004812	AT1G11220	1:3759861-3761461	4.29139	2.64558	-0.697864	yes	0	0	1	1
XLOC_004816	XLOC_004816	AT1G11280	1:3787317-3790935	9.59643	5.08892	-0.915137	yes	0	0	1	1
XLOC_004819	XLOC_004819	RKS1,SD113	1:3813906-3820887	7.01231	4.80207	-0.546233	yes	0	0	1	1
XLOC_004836	XLOC_004836	AT1G11630	1:3912753-3914465	3.65828	2.65265	-0.46373	yes	0	0	1	1
XLOC_004838	XLOC_004838	DTX36	1:3928114-3931701	11.2918	2.77872	-2.02278	yes	0	DTX36	1	1
XLOC_004850	XLOC_004850	AT1G11820	1:3989762-3993707	20.4607	14.3376	-0.513051	yes	0	0	1	1
XLOC_004853	XLOC_004853	AT1G11880	1:4007704-4010461	1.96735	1.18829	-0.727361	yes	0	0	1	1
XLOC_004856	XLOC_004856	APA1	1:4016711-4021043	158.168	39.6643	-1.99555	yes	0	0	1	1
XLOC_004861	XLOC_004861	AT1G11960	1:4039565-4044046	2.48173	1.13469	-1.12904	yes	0	0	1	1
XLOC_004863	XLOC_004863	PFP-BETA1	1:4049895-4053871	79.5511	119.046	0.581567	yes	0	0	1	1
XLOC_004864	XLOC_004864	AT1G12020	1:4061362-4063549	5.5985	3.69178	-0.600723	yes	0	0	1	1
XLOC_004865	XLOC_004865	AT1G12030	1:4064484-4066344	1.29617	0.0818141	-3.98576	yes	0	AT1G12030	1	0
XLOC_004869	XLOC_004869	ELP	1:4089663-4090857	974.384	391.692	-1.31477	yes	0	0	1	1
XLOC_004878	XLOC_004878	AT1G12290,SUMM2	1:4174874-4182593	3.19231	1.36483	-1.22588	yes	0	0	1	1
XLOC_004879	XLOC_004879	AT1G12300	1:4183009-4186247	1.10436	0.260923	-2.08152	yes	0	AT1G12300	1	0
XLOC_004883	XLOC_004883	AT1G12380	1:4214257-4217412	2.31502	1.12524	-1.0408	yes	0	0	1	1
XLOC_004887	XLOC_004887	SAP1	1:4241420-4243229	31.6964	42.2841	0.415795	yes	0	0	1	1
XLOC_004889	XLOC_004889	AT1G12500	1:4263149-4265156	25.9912	7.00983	-1.89057	yes	0	0	1	1
XLOC_004896	XLOC_004896	AT1G12620	1:4294551-4297178	2.07093	0.409125	-2.33967	yes	0	AT1G12620	1	0
XLOC_004899	XLOC_004899	AT1G12700	1:4323532-4326377	1.19218	0.313805	-1.92566	yes	0	0	1	0
XLOC_004900	XLOC_004900	AtPP2-A12	1:4326738-4328616	4.62788	7.51538	0.699494	yes	0	0	1	1
XLOC_004902	XLOC_004902	RBL6	1:4344942-4348390	17.5499	11.7308	-0.581159	yes	0	0	1	1
XLOC_004903	XLOC_004903	PTD,UGE1	1:4348497-4361371	20.3388	38.0958	0.905395	yes	0	0	1	1
XLOC_004906	XLOC_004906	AFB3	1:4367255-4371298	10.8822	7.49085	-0.538775	yes	0	0	1	1
XLOC_004908	XLOC_004908	AT1G12845	1:4378831-4379607	11.4306	7.58838	-0.59103	yes	0	0	1	1
XLOC_004913	XLOC_004913	ERF1-2	1:4396347-4398193	62.7024	84.7978	0.435507	yes	0	0	1	1
XLOC_004916	XLOC_004916	AT1G13000	1:4433604-4439639	11.1782	7.82591	-0.514357	yes	0	0	1	1
XLOC_004917	XLOC_004917	EIF4B2	1:4440403-4443954	19.031	24.4752	0.362972	yes	0	0	1	1
XLOC_004926	XLOC_004926	ALA11	1:4508905-4514010	6.02447	3.98802	-0.595162	yes	0	0	1	1
XLOC_004929	XLOC_004929	RTFL17	1:4525413-4526204	58.122	44.9818	-0.369742	yes	0	0	1	1
XLOC_004931	XLOC_004931	GATL3	1:4528484-4530222	16.1391	4.69375	-1.78175	yes	0	0	1	1
XLOC_004935	XLOC_004935	PP2AA3	1:4563427-4567849	26.2654	39.0928	0.57374	yes	0	0	1	1
XLOC_004937	XLOC_004937	AT1G13350	1:4572303-4576711	10.8574	15.2343	0.488646	yes	0	0	1	1
XLOC_004944	XLOC_004944	GT-1	1:4612242-4615353	12.1267	16.0044	0.400286	yes	0	0	1	1
XLOC_004955	XLOC_004955	LAG13	1:4644520-4647142	5.1381	2.97998	-0.785929	yes	0	0	1	1
XLOC_004956	XLOC_004956	AtbZIP58	1:4650605-4651549	1.58558	2.94801	0.894734	yes	0	0	1	1
XLOC_004959	XLOC_004959	PI4KG6	1:4677003-4679862	15.3308	22.4057	0.547438	yes	0	0	1	1
XLOC_004960	XLOC_004960	AT1G13650	1:4680289-4682382	27.5724	9.28096	-1.57088	yes	0	0	1	1
XLOC_004964	XLOC_004964	CYP78A5	1:4702656-4704694	4.77094	3.48621	-0.452616	yes	0	0	1	1
XLOC_004966	XLOC_004966	PAP1	1:4713432-4718269	5.18563	1.55615	-1.73653	yes	0	0	1	1
XLOC_004971	XLOC_004971	AT1G13830	1:4739692-4741189	4.17804	1.71672	-1.28317	yes	0	0	1	1
XLOC_004972	XLOC_004972	QUL1	1:4743203-4746956	5.89916	3.48762	-0.758266	yes	0	0	1	1
XLOC_004974	XLOC_004974	PAP2	1:4753098-4755656	7.49073	3.91331	-0.936719	yes	0	0	1	1
XLOC_004978	XLOC_004978	AT1G14010	1:4797357-4801850	41.8387	26.0688	-0.682511	yes	0	0	1	1
XLOC_004987	XLOC_004987	AT1G14170	1:4843183-4845913	5.15605	7.38206	0.517758	yes	0	0	1	1
XLOC_004988	XLOC_004988	AT1G14200	1:4852521-4855287	6.46953	150.01	4.53525	yes	AT1G14200	0	1	1
XLOC_004989	XLOC_004989	AT1G14210	1:4856777-4857975	54.5493	29.2493	-0.899156	yes	0	0	1	1
XLOC_004990	XLOC_004990	AT1G14220	1:4858449-4859661	1.70556	0.970598	-0.813296	yes	0	0	1	0
XLOC_004993	XLOC_004993	AT1G14300	1:4882335-4884818	10.2063	13.7498	0.42995	yes	0	0	1	1
XLOC_004997	XLOC_004997	UTR3	1:4907886-4913167	25.585	17.9186	-0.513845	yes	0	0	1	1
XLOC_004999	XLOC_004999	IQD28	1:4915490-4921682	14.2619	19.3496	0.440139	yes	0	0	1	1
XLOC_005008	XLOC_005008	AL7	1:4960307-4964515	25.949	35.7759	0.463308	yes	0	0	1	1
XLOC_005011	XLOC_005011	THH1	1:4970857-4973726	2.72857	1.43809	-0.923995	yes	0	0	1	1
XLOC_005012	XLOC_005012	PER4	1:4974020-4975705	1.70306	0.697312	-1.28826	yes	0	0	1	0
XLOC_005017	XLOC_005017	TWN2	1:5008152-5014533	39.1204	58.722	0.585977	yes	0	0	1	1
XLOC_005024	XLOC_005024	XTH28	1:5066524-5068677	36.7182	10.6793	-1.78168	yes	0	0	1	1
XLOC_005025	XLOC_005025	OBE3	1:5075178-5077981	22.8173	28.9144	0.34166	yes	0	0	1	1
XLOC_005030	XLOC_005030	AT1G14810	1:5099571-5104850	88.4032	118.275	0.419978	yes	0	0	1	1
XLOC_005033	XLOC_005033	NUP155	1:5116522-5123559	7.16246	9.94355	0.473306	yes	0	0	1	1
XLOC_005042	XLOC_005042	OFUT4	1:5161644-5165181	5.3014	9.27235	0.806562	yes	0	0	1	1
XLOC_005050	XLOC_005050	RHA2A	1:5193283-5194214	19.6448	9.69495	-1.01885	yes	0	0	1	1
XLOC_005051	XLOC_005051	BRO1	1:5206001-5209979	19.9951	28.7036	0.521585	yes	0	0	1	1
XLOC_005052	XLOC_005052	AT1G15140	1:5210180-5212349	87.0338	115.8	0.411989	yes	0	0	1	1
XLOC_005064	XLOC_005064	MBD10	1:5275615-5277869	58.5821	85.5775	0.546771	yes	0	0	1	1
XLOC_005070	XLOC_005070	PWP2	1:5304097-5309558	15.2182	20.3322	0.417966	yes	0	0	1	1
XLOC_005075	XLOC_005075	LECRKS1	1:5339960-5341931	5.54621	3.71048	-0.579896	yes	0	0	1	1
XLOC_005080	XLOC_005080	AT1G15730	1:5406024-5410043	40.0076	59.9205	0.582775	yes	0	0	1	1
XLOC_005098	XLOC_005098	AT1G16022	1:5498011-5501959	5.48308	33.3037	2.60262	yes	AT1G16022	0	1	1
XLOC_005099	XLOC_005099	HSP70-5	1:5501965-5504535	2.32854	239.088	6.68197	yes	HSP70-5	0	1	1
XLOC_005104	XLOC_005104	AT1G16210	1:5543118-5547753	55.7191	78.1166	0.487457	yes	0	0	1	1
XLOC_005117	XLOC_005117	STR2	1:5619544-5622674	35.1577	47.6375	0.43826	yes	0	0	1	1
XLOC_005120	XLOC_005120	SAUR41	1:5644571-5645443	6.70651	4.06579	-0.722027	yes	0	0	1	1
XLOC_005125	XLOC_005125	SR45	1:5675494-5678873	38.8122	54.2023	0.481846	yes	0	0	1	1
XLOC_005126	XLOC_005126	AT1G16630	1:5681972-5684909	4.119	1.40705	-1.54962	yes	0	0	1	1
XLOC_005135	XLOC_005135	AT1G16850	1:5764806-5765798	2.60399	0.718779	-1.8571	yes	0	0	1	0
XLOC_005136	XLOC_005136	AT1G16870	1:5770731-5773322	24.294	33.324	0.455964	yes	0	0	1	1
XLOC_005138	XLOC_005138	ALG9	1:5779007-5782433	9.02734	5.44524	-0.729305	yes	0	0	1	1
XLOC_005139	XLOC_005139	AT1G16905	1:5782454-5783840	1.00713	0.0822766	-3.61363	yes	0	AT1G16905	1	0
XLOC_005145	XLOC_005145	AT1G17080	1:5837498-5841745	46.9285	18.4218	-1.34905	yes	0	0	1	1
XLOC_005155	XLOC_005155	AtRLP3	1:5899971-5903773	1.36532	0.649355	-1.07216	yes	0	0	1	0
XLOC_005156	XLOC_005156	OFUT5	1:5909084-5911708	2.6892	1.52823	-0.815316	yes	0	0	1	1
XLOC_005157	XLOC_005157	UBC34	1:5916831-5920393	27.8341	36.5695	0.39379	yes	0	0	1	1
XLOC_005171	XLOC_005171	NFYA8	1:6050163-6052628	2.98376	0.40071	-2.8965	yes	0	NFYA8	1	0
XLOC_005176	XLOC_005176	AT1G17710	1:6090404-6092027	1.5833	0.724339	-1.1282	yes	0	0	1	0
XLOC_005184	XLOC_005184	AT1G17820	1:6130024-6135345	5.21175	3.79219	-0.458735	yes	0	0	1	1
XLOC_005189	XLOC_005189	BTF3	1:6152383-6153982	366.731	470.735	0.360194	yes	0	0	1	1
XLOC_005190	XLOC_005190	GER2	1:6154263-6155804	38.9684	54.7567	0.490732	yes	0	0	1	1
XLOC_005201	XLOC_005201	AT1G18060	1:6211831-6213591	96.0504	72.1045	-0.413703	yes	0	0	1	1
XLOC_005202	XLOC_005202	AT1G18070	1:6213650-6218384	65.3988	83.9923	0.360993	yes	0	0	1	1
XLOC_005205	XLOC_005205	LAC1	1:6238838-6241510	1.79432	0.406047	-2.14372	yes	0	LAC1	1	0
XLOC_005212	XLOC_005212	ATLP-1	1:6276776-6278258	33.6786	15.1785	-1.14981	yes	0	0	1	1
XLOC_005223	XLOC_005223	AT1G18470	1:6352324-6360344	12.4753	7.68237	-0.699449	yes	0	0	1	1
XLOC_005231	XLOC_005231	AT1G18720	1:6457774-6462344	40.8931	15.731	-1.37825	yes	0	0	1	1
XLOC_005233	XLOC_005233	snoR44_J54	1:6465486-6466454	3.34951	1.81966	-0.880281	yes	0	0	1	1
XLOC_005238	XLOC_005238	NRP2	1:6481112-6483646	42.8519	55.4087	0.370754	yes	0	0	1	1
XLOC_005239	XLOC_005239	PKS3	1:6485514-6487153	3.35596	2.26581	-0.5667	yes	0	0	1	1
XLOC_005247	XLOC_005247	GLP1	1:6554495-6558115	1.97589	0.488217	-2.01691	yes	0	GLP1	1	0
XLOC_005248	XLOC_005248	AT1G18980	1:6554495-6558115	17.2543	4.01345	-2.10404	yes	0	AT1G18980	1	1
XLOC_005249	XLOC_005249	AT1G19000,MYOB5	1:6558573-6562791	78.4237	100.149	0.352781	yes	0	0	1	1
XLOC_005250	XLOC_005250	ARR7	1:6577832-6579314	13.9096	7.77476	-0.839212	yes	0	0	1	1
XLOC_005264	XLOC_005264	GATL1	1:6671094-6672777	4.99676	3.54458	-0.495377	yes	0	0	1	1
XLOC_005272	XLOC_005272	AT1G19430	1:6724412-6728075	8.24715	5.9079	-0.481251	yes	0	0	1	1
XLOC_005273	XLOC_005273	AT1G19450	1:6731410-6735024	53.9222	37.5391	-0.522484	yes	0	0	1	1
XLOC_005282	XLOC_005282	JMT	1:6788884-6791919	1.30286	0.47172	-1.46568	yes	0	0	1	0
XLOC_005285	XLOC_005285	CLH1	1:6803485-6805092	15.3592	6.23445	-1.30077	yes	0	0	1	1
XLOC_005292	XLOC_005292	AT1G19840	1:6872274-6873358	3.31583	1.6954	-0.967743	yes	0	0	1	1
XLOC_005296	XLOC_005296	AT1G19900	1:6906898-6908805	3.5559	1.19132	-1.57765	yes	0	0	1	1
XLOC_005299	XLOC_005299	AT1G19970	1:6931011-6932826	3.9717	2.42763	-0.710212	yes	0	0	1	1
XLOC_005301	XLOC_005301	TUBB5	1:6937718-6940832	123.978	197.06	0.668547	yes	0	0	1	1
XLOC_005305	XLOC_005305	AT1G20070	1:6949042-6959605	10.0851	2.03916	-2.30617	yes	0	AT1G20070	1	1
XLOC_005306	XLOC_005306	AT1G20100	1:6969024-6971036	30.2396	20.5709	-0.555833	yes	0	0	1	1
XLOC_005308	XLOC_005308	CRSP	1:6990641-6993989	5.67875	1.68625	-1.75176	yes	0	0	1	1
XLOC_005310	XLOC_005310	EXPA11	1:6998334-6999839	26.4914	19.2782	-0.458554	yes	0	0	1	1
XLOC_005311	XLOC_005311	RPN3A	1:7001086-7004432	41.0367	55.0883	0.424829	yes	0	0	1	1
XLOC_005325	XLOC_005325	COR47	1:7084408-7086873	105.247	153.752	0.546822	yes	0	0	1	1
XLOC_005360	XLOC_005360	ARID6	1:7276942-7281236	10.3103	13.7602	0.416411	yes	0	0	1	1
XLOC_005364	XLOC_005364	BRR2A,PFP-ALPHA1	1:7297238-7310271	64.6577	86.26	0.415869	yes	0	0	1	1
XLOC_005368	XLOC_005368	AT1G21080	1:7378537-7382661	29.9215	41.2038	0.461594	yes	0	0	1	1
XLOC_005369	XLOC_005369	IGMT1	1:7386761-7388512	2.31153	4.07299	0.81724	yes	0	0	1	1
XLOC_005370	XLOC_005370	IGMT3	1:7389980-7391603	10.5174	16.8045	0.676068	yes	0	0	1	1
XLOC_005371	XLOC_005371	AT1G21120	1:7395178-7396823	2.2485	3.88904	0.790452	yes	0	0	1	1
XLOC_005372	XLOC_005372	IGMT4	1:7398813-7400736	61.5465	89.3239	0.537369	yes	0	0	1	1
XLOC_005382	XLOC_005382	NSRB	1:7462326-7466164	3.59736	2.03719	-0.820358	yes	0	0	1	1
XLOC_005384	XLOC_005384	AT1G21350	1:7476901-7479258	43.2552	57.0659	0.399756	yes	0	0	1	1
XLOC_005390	XLOC_005390	SWEET1	1:7508700-7513481	8.9003	4.20185	-1.08283	yes	0	0	1	1
XLOC_005392	XLOC_005392	AT1G21480	1:7518945-7521552	8.90282	5.09563	-0.805	yes	0	0	1	1
XLOC_005396	XLOC_005396	AT1G21520	1:7534018-7534927	4.74525	6.72872	0.503847	yes	0	0	1	1
XLOC_005401	XLOC_005401	CML44	1:7552986-7553975	0.954309	23.3527	4.61299	yes	CML44	0	0	1
XLOC_005402	XLOC_005402	AT1G21580	1:7557139-7565914	7.42334	5.69417	-0.382582	yes	0	0	1	1
XLOC_005403	XLOC_005403	AT1G21590	1:7566228-7570014	14.1703	10.8641	-0.383302	yes	0	0	1	1
XLOC_005404	XLOC_005404	PTAC6	1:7570844-7578963	58.5392	80.9508	0.467642	yes	0	0	1	1
XLOC_005406	XLOC_005406	SWI3C	1:7620000-7624166	10.5064	13.4262	0.353783	yes	0	0	1	1
XLOC_005426	XLOC_005426	AT1G22030	1:7759076-7760929	2.10388	1.04967	-1.00311	yes	0	0	1	1
XLOC_005432	XLOC_005432	AT1G22110	1:7800506-7804061	0.481023	1.49995	1.64073	yes	0	0	0	1
XLOC_005442	XLOC_005442	GRF10	1:7878758-7881395	172.018	247.254	0.523431	yes	0	0	1	1
XLOC_005446	XLOC_005446	UGT85A2	1:7894806-7897761	45.3229	60.2214	0.410037	yes	0	0	1	1
XLOC_005448	XLOC_005448	UGT85A1	1:7903659-7906969	18.2551	31.4438	0.784476	yes	0	0	1	1
XLOC_005459	XLOC_005459	PATL2	1:7955444-7958564	52.075	85.907	0.722184	yes	0	0	1	1
XLOC_005460	XLOC_005460	NPF5.16	1:7966499-7968692	6.35745	2.96932	-1.09831	yes	0	0	1	1
XLOC_005461	XLOC_005461	NPF5.15	1:7976423-7978810	10.2608	6.39873	-0.681284	yes	0	0	1	1
XLOC_005468	XLOC_005468	SUC2	1:8030586-8033156	54.8423	13.1428	-2.06102	yes	0	SUC2	1	1
XLOC_005473	XLOC_005473	DIR11	1:8103611-8104605	4.95753	1.57673	-1.65269	yes	0	0	1	1
XLOC_005474	XLOC_005474	CSN5A	1:8109573-8112061	25.5203	32.1836	0.334678	yes	0	0	1	1
XLOC_005476	XLOC_005476	AT1G22960	1:8127441-8130456	2.69563	1.5587	-0.790278	yes	0	0	1	1
XLOC_005479	XLOC_005479	FRO3	1:8147117-8153796	24.1838	17.3691	-0.477523	yes	0	0	1	1
XLOC_005482	XLOC_005482	PIN7	1:8180188-8183650	36.7437	17.8669	-1.04021	yes	0	0	1	1
XLOC_005483	XLOC_005483	SULTR3	1:8184924-8189234	14.1482	9.66695	-0.54949	yes	0	0	1	1
XLOC_005487	XLOC_005487	AT1G23205	1:8233952-8235019	15.5379	3.28614	-2.24133	yes	0	AT1G23205	1	1
XLOC_005492	XLOC_005492	AT1G23280	1:8260607-8262795	36.6879	49.569	0.434132	yes	0	0	1	1
XLOC_005496	XLOC_005496	AT1G23330	1:8279553-8282421	6.60619	4.79962	-0.460899	yes	0	0	1	1
XLOC_005497	XLOC_005497	AT1G23340	1:8283643-8286969	2.15852	1.16638	-0.888007	yes	0	0	1	1
XLOC_005504	XLOC_005504	AT1G23390	1:8308964-8310916	62.4486	130.673	1.06522	yes	0	0	1	1
XLOC_005505	XLOC_005505	CAF2	1:8311983-8315876	27.2083	42.8451	0.655086	yes	0	0	1	1
XLOC_005528	XLOC_005528	ALDH2B7	1:8409944-8414886	10.341	15.9011	0.620757	yes	0	0	1	1
XLOC_005532	XLOC_005532	AT1G23850,RSZ21	1:8425723-8429498	15.9065	21.5332	0.436951	yes	0	0	1	1
XLOC_005535	XLOC_005535	AT1G23950	1:8461756-8471417	21.0462	28.7967	0.452344	yes	0	0	1	1
XLOC_005536	XLOC_005536	AT1G23960	1:8478390-8480356	21.5803	27.948	0.373028	yes	0	0	1	1
XLOC_005539	XLOC_005539	ATL47	1:8484702-8487558	1.69308	0.858254	-0.980173	yes	0	0	1	0
XLOC_005543	XLOC_005543	MLP423	1:8500118-8502065	145.923	105.29	-0.470836	yes	0	0	1	1
XLOC_005547	XLOC_005547	CSLA10	1:8516165-8519984	1.27874	0.370951	-1.78542	yes	0	0	1	0
XLOC_005555	XLOC_005555	AT1G24160	1:8552774-8556750	30.2141	45.5668	0.59276	yes	0	0	1	1
XLOC_005556	XLOC_005556	GATL8	1:8557214-8559066	30.8574	24.3046	-0.344386	yes	0	0	1	1
XLOC_005557	XLOC_005557	IAR4,SNL3	1:8560419-8570580	94.9976	130.712	0.460435	yes	0	0	1	1
XLOC_005573	XLOC_005573	LHT2	1:8651406-8653915	1.07667	0.347555	-1.63126	yes	0	0	1	0
XLOC_005577	XLOC_005577	CCT5	1:8682194-8688247	95.3539	132.812	0.478024	yes	0	0	1	1
XLOC_005580	XLOC_005580	AT1G24577	1:8712477-8713225	1.90295	0.608961	-1.64382	yes	0	0	1	0
XLOC_005582	XLOC_005582	AT1G24610	1:8720308-8722825	17.8618	22.7679	0.350126	yes	0	0	1	1
XLOC_005595	XLOC_005595	AT1G25230	1:8840202-8842445	33.8482	16.4144	-1.04411	yes	0	0	1	1
XLOC_005598	XLOC_005598	AT1G25260	1:8853533-8855874	56.4248	72.5865	0.363373	yes	0	0	1	1
XLOC_005601	XLOC_005601	OVA9	1:8889017-8894306	32.4634	43.1042	0.409015	yes	0	0	1	1
XLOC_005604	XLOC_005604	LRK10L-1.1	1:8900109-8909334	6.04052	3.68583	-0.712684	yes	0	0	1	1
XLOC_005605	XLOC_005605	AT1G25400	1:8911095-8912822	8.755	5.27623	-0.730601	yes	0	0	1	1
XLOC_005609	XLOC_005609	KCS5	1:8938386-8940613	17.2484	3.81032	-2.17848	yes	0	KCS5	1	1
XLOC_005611	XLOC_005611	AT1G25500	1:8955194-8958132	2.92464	2.08418	-0.488776	yes	0	0	1	1
XLOC_005612	XLOC_005612	AT1G25510	1:8959086-8961183	5.18546	1.33976	-1.9525	yes	0	0	1	1
XLOC_005614	XLOC_005614	MED25	1:8969064-8974815	8.16882	11.6111	0.507305	yes	0	0	1	1
XLOC_005616	XLOC_005616	AT1G25570	1:8991707-8995617	18.0969	6.87416	-1.39648	yes	0	0	1	1
XLOC_005618	XLOC_005618	AT1G25682	1:9002284-9004762	16.4687	22.8851	0.474678	yes	0	0	1	1
XLOC_005623	XLOC_005623	ICMEL1	1:9028375-9032327	7.98351	6.21507	-0.361252	yes	0	0	1	1
XLOC_005626	XLOC_005626	PERK10	1:9039627-9043855	45.6458	34.0771	-0.421678	yes	0	0	1	1
XLOC_005637	XLOC_005637	PI4KG5	1:9089468-9092560	13.9462	18.6246	0.417336	yes	0	0	1	1
XLOC_005648	XLOC_005648	FOX5	1:9141518-9143336	1.75985	0.420047	-2.06683	yes	0	FOX5	1	0
XLOC_005650	XLOC_005650	AT1G26450	1:9148635-9150250	8.93358	3.94068	-1.18079	yes	0	0	1	1
XLOC_005659	XLOC_005659	AT1G26690	1:9224058-9225792	11.3287	8.07215	-0.48896	yes	0	0	1	1
XLOC_005667	XLOC_005667	AT1G26761	1:9250040-9251659	16.9551	11.8299	-0.51928	yes	0	0	1	1
XLOC_005669	XLOC_005669	MPSR1	1:9285024-9286395	3.37333	58.2763	4.11066	yes	MPSR1	0	1	1
XLOC_005672	XLOC_005672	RNS3	1:9292445-9293862	4.87641	1.43312	-1.76666	yes	0	0	1	1
XLOC_005683	XLOC_005683	AT1G27090	1:9400325-9406369	69.0305	107.785	0.642852	yes	0	0	1	1
XLOC_005688	XLOC_005688	AT1G27200	1:9449337-9451768	5.59054	2.94999	-0.922276	yes	0	0	1	1
XLOC_005695	XLOC_005695	NTF2A	1:9483156-9486002	111.044	145.464	0.389522	yes	0	0	1	1
XLOC_005697	XLOC_005697	SPL10	1:9505111-9508542	6.94733	2.73589	-1.34445	yes	0	0	1	1
XLOC_005699	XLOC_005699	AT1G27385	1:9510474-9512971	52.043	72.4546	0.477372	yes	0	0	1	1
XLOC_005700	XLOC_005700	TOM20-2	1:9513080-9515050	46.1588	59.058	0.355528	yes	0	0	1	1
XLOC_005705	XLOC_005705	AT1G27470	1:9540048-9544303	9.58332	12.5593	0.390154	yes	0	0	1	1
XLOC_005708	XLOC_005708	EX2	1:9554709-9558461	23.3497	32.7959	0.490111	yes	0	0	1	1
XLOC_005720	XLOC_005720	ZAT10	1:9648020-9649323	13.2621	9.85031	-0.429071	yes	0	0	1	1
XLOC_005721	XLOC_005721	ACA1	1:9668507-9676307	12.4535	7.15232	-0.800072	yes	0	0	1	1
XLOC_005729	XLOC_005729	AT1G27930	1:9730958-9733000	23.5354	10.609	-1.14955	yes	0	0	1	1
XLOC_005735	XLOC_005735	ATL20,COL15	1:9773579-9778043	6.73552	9.03938	0.424434	yes	0	0	1	1
XLOC_005741	XLOC_005741	AT1G28150	1:9834641-9836210	31.3957	44.5243	0.504026	yes	0	0	1	1
XLOC_005746	XLOC_005746	PUP1	1:9862040-9864779	2.12442	0.491716	-2.11117	yes	0	PUP1	1	0
XLOC_005747	XLOC_005747	AT1G28240	1:9868256-9872278	12.5351	9.25578	-0.437552	yes	0	0	1	1
XLOC_005748	XLOC_005748	SMG7L	1:9874246-9879433	2.30644	3.81901	0.727526	yes	0	0	1	1
XLOC_005750	XLOC_005750	AGP31	1:9889100-9891015	119.237	74.8671	-0.671434	yes	0	0	1	1
XLOC_005756	XLOC_005756	DRM1	1:9933785-9935440	44.833	108.219	1.27132	yes	0	0	1	1
XLOC_005760	XLOC_005760	AT1G28400	1:9972184-9973942	53.3584	37.6398	-0.503455	yes	0	0	1	1
XLOC_005768	XLOC_005768	AT1G28580	1:10044336-10046552	51.3767	65.9542	0.360351	yes	0	0	1	1
XLOC_005770	XLOC_005770	AT1G28600	1:10050956-10053218	42.0598	10.8725	-1.95176	yes	0	0	1	1
XLOC_005771	XLOC_005771	AT1G28610	1:10053442-10055881	11.0884	5.62289	-0.979667	yes	0	0	1	1
XLOC_005776	XLOC_005776	ARAB-1	1:10074358-10076457	33.6323	23.6619	-0.507282	yes	0	0	1	1
XLOC_005781	XLOC_005781	AT1G28710	1:10086365-10089772	10.8996	8.0295	-0.440894	yes	0	0	1	1
XLOC_005783	XLOC_005783	AT1G28715	1:10095673-10102928	2.61745	1.77281	-0.562127	yes	0	0	1	1
XLOC_005784	XLOC_005784	AT1G28765	1:10105046-10107645	1.09674	0.297536	-1.88209	yes	0	0	1	0
XLOC_005787	XLOC_005787	AT1G29025	1:10124285-10127098	3.10046	2.00561	-0.628445	yes	0	0	1	1
XLOC_005796	XLOC_005796	DOF1.5	1:10183389-10184512	4.51338	2.75485	-0.712235	yes	0	0	1	1
XLOC_005801	XLOC_005801	AT1G29240	1:10216778-10219942	1.03664	1.70632	0.718971	yes	0	0	1	1
XLOC_005805	XLOC_005805	AT1G29350	1:10268420-10273821	5.1857	7.87475	0.602696	yes	0	0	1	1
XLOC_005807	XLOC_005807	AT1G29370	1:10277747-10283225	5.59262	8.23267	0.557836	yes	0	0	1	1
XLOC_005813	XLOC_005813	SAUR62	1:10302584-10303418	6.1265	3.41601	-0.842752	yes	0	0	1	1
XLOC_005816	XLOC_005816	AT1G29460	1:10307351-10308246	3.38327	2.14568	-0.65698	yes	0	0	1	1
XLOC_005824	XLOC_005824	RFK1	1:10393658-10399873	1.25034	0.727815	-0.780672	yes	0	0	1	0
XLOC_005827	XLOC_005827	RKF1	1:10413852-10420774	4.32651	2.79419	-0.630771	yes	0	0	1	1
XLOC_005832	XLOC_005832	AT1G29880	1:10459456-10462967	64.9028	102.589	0.66052	yes	0	0	1	1
XLOC_005838	XLOC_005838	AT1G29980	1:10503238-10506189	14.5519	3.69427	-1.97785	yes	0	0	1	1
XLOC_005839	XLOC_005839	MNS3	1:10509155-10512558	9.02584	5.5179	-0.709942	yes	0	0	1	1
XLOC_005842	XLOC_005842	AT1G30070	1:10546510-10548236	18.6298	203.081	3.44638	yes	AT1G30070	0	1	1
XLOC_005843	XLOC_005843	AT1G30080	1:10550854-10553295	2.37417	1.29208	-0.877731	yes	0	0	1	1
XLOC_005848	XLOC_005848	TCP24	1:10627184-10630630	15.9414	11.4214	-0.481039	yes	0	0	1	1
XLOC_005852	XLOC_005852	AT1G30280	1:10662607-10664763	2.07299	3.62313	0.805524	yes	0	0	1	1
XLOC_005856	XLOC_005856	ARF6	1:10685821-10690988	14.9113	4.06788	-1.87405	yes	0	0	1	1
XLOC_005859	XLOC_005859	CPSF30	1:10770812-10775428	9.06987	11.5811	0.352624	yes	0	0	1	1
XLOC_005862	XLOC_005862	ATHB-9	1:10796123-10801093	11.0828	5.16693	-1.10094	yes	0	0	1	1
XLOC_005864	XLOC_005864	NFYA7	1:10804449-10806428	3.78571	2.30275	-0.717205	yes	0	0	1	1
XLOC_005865	XLOC_005865	RFNR2	1:10806929-10809188	103.098	72.2544	-0.51286	yes	0	0	1	1
XLOC_005871	XLOC_005871	YchF1	1:10831672-10835635	142.056	206.471	0.539481	yes	0	0	1	1
XLOC_005873	XLOC_005873	SBT2.1	1:10841106-10845242	4.54176	1.99882	-1.1841	yes	0	0	1	1
XLOC_005874	XLOC_005874	AT1G30630	1:10854516-10860322	90.0113	125.261	0.476757	yes	0	0	1	1
XLOC_005890	XLOC_005890	ERG	1:11037551-11040084	6.62392	8.91435	0.428444	yes	0	0	1	1
XLOC_005893	XLOC_005893	OSB4	1:11054730-11056959	3.81377	5.27871	0.468968	yes	0	0	1	1
XLOC_005898	XLOC_005898	POT10	1:11104236-11108095	4.64446	3.53997	-0.391772	yes	0	0	1	1
XLOC_005899	XLOC_005899	AT1G31130	1:11114692-11116195	16.2499	2.79549	-2.53926	yes	0	AT1G31130	1	1
XLOC_005904	XLOC_005904	ATIMD3	1:11140470-11144717	72.1034	100.015	0.472077	yes	0	0	1	1
XLOC_005914	XLOC_005914	RUB1	1:11217694-11219618	83.7535	116.675	0.478277	yes	0	0	1	1
XLOC_005927	XLOC_005927	AT1G31500	1:11273572-11276636	14.3369	19.3705	0.434129	yes	0	0	1	1
XLOC_005931	XLOC_005931	AT1G31550	1:11295445-11297379	3.01783	1.21991	-1.30674	yes	0	0	1	1
XLOC_005938	XLOC_005938	AT1G31660	1:11330923-11333540	27.1697	39.9875	0.557552	yes	0	0	1	1
XLOC_005942	XLOC_005942	ABCG14	1:11374759-11379734	19.3166	12.424	-0.63671	yes	0	0	1	1
XLOC_005946	XLOC_005946	FRL2	1:11412391-11414502	1.89415	0.863388	-1.13347	yes	0	0	1	0
XLOC_005947	XLOC_005947	AT1G31820,NFD3	1:11414694-11418464	36.1655	46.0396	0.34826	yes	0	0	1	1
XLOC_005948	XLOC_005948	AT1G31830	1:11418588-11420961	5.58945	3.57059	-0.646545	yes	0	0	1	1
XLOC_005964	XLOC_005964	PRR1	1:11546159-11548016	13.494	18.1	0.423675	yes	0	0	1	1
XLOC_005965	XLOC_005965	IWS1	1:11558754-11561920	34.9566	44.4818	0.347649	yes	0	0	1	1
XLOC_005969	XLOC_005969	ATS1	1:11601670-11605174	43.1639	57.4381	0.412183	yes	0	0	1	1
XLOC_005974	XLOC_005974	NHL8	1:11663007-11666120	3.9053	5.17043	0.404852	yes	0	0	1	1
XLOC_005978	XLOC_005978	TOM2A	1:11689063-11691588	35.9967	24.2971	-0.567078	yes	0	0	1	1
XLOC_005983	XLOC_005983	ABCI7,ESP3	1:11742005-11752190	68.0018	94.6358	0.476814	yes	0	0	1	1
XLOC_005985	XLOC_005985	MIP1	1:11759426-11762635	10.2766	13.4149	0.384474	yes	0	0	1	1
XLOC_005986	XLOC_005986	FdC1	1:11771620-11774294	64.1846	84.422	0.395391	yes	0	0	1	1
XLOC_005991	XLOC_005991	MYC2	1:11797329-11801407	6.95605	5.06547	-0.457573	yes	0	0	1	1
XLOC_005994	XLOC_005994	AT1G32690	1:11820871-11821824	4.81224	1.98861	-1.27495	yes	0	0	1	1
XLOC_006002	XLOC_006002	AT1G32860	1:11902628-11909049	6.86176	2.95744	-1.21423	yes	0	0	1	1
XLOC_006004	XLOC_006004	GBSS1	1:11920389-11923866	42.0296	19.455	-1.11126	yes	0	0	1	1
XLOC_006006	XLOC_006006	GALT31A	1:11931841-11934759	4.44767	1.85517	-1.2615	yes	0	0	1	1
XLOC_006026	XLOC_006026	NPF4.4	1:12127388-12130444	1.92055	0.340467	-2.49593	yes	0	NPF4.4	1	0
XLOC_006028	XLOC_006028	ATL58	1:12148514-12150617	3.61882	2.37663	-0.6066	yes	0	0	1	1
XLOC_006029	XLOC_006029	AT1G33490	1:12150673-12152460	23.0418	7.41902	-1.63495	yes	0	0	1	1
XLOC_006037	XLOC_006037	CYP76C6	1:12220857-12224108	1.15755	0.439203	-1.39812	yes	0	0	1	0
XLOC_006039	XLOC_006039	AT1G33780	1:12241613-12246231	20.7774	27.2496	0.391217	yes	0	0	1	1
XLOC_006050	XLOC_006050	IAN9	1:12349303-12351318	23.6917	30.3577	0.357683	yes	0	0	1	1
XLOC_006053	XLOC_006053	RPS18B	1:12370064-12371554	265.824	343.7	0.370677	yes	0	0	1	1
XLOC_006059	XLOC_006059	AT1G34110	1:12417011-12421792	3.66349	2.61567	-0.486039	yes	0	0	1	1
XLOC_006063	XLOC_006063	AT1G34270	1:12492320-12494584	5.24653	2.77497	-0.91889	yes	0	0	1	1
XLOC_006071	XLOC_006071	EMB3003	1:12584344-12590223	58.9195	76.4841	0.376415	yes	0	0	1	1
XLOC_006077	XLOC_006077	EMB2756	1:12646673-12652646	15.3742	10.6509	-0.529532	yes	0	0	1	1
XLOC_006081	XLOC_006081	AT1G34640	1:12685175-12688543	17.1923	4.82585	-1.83291	yes	0	0	1	1
XLOC_006101	XLOC_006101	AT1G35180	1:12877106-12878835	4.13383	1.9986	-1.04849	yes	0	0	1	1
XLOC_006103	XLOC_006103	AT1G35210	1:12896581-12897675	1.55748	0.342224	-2.1862	yes	0	AT1G35210	1	0
XLOC_006108	XLOC_006108	MLP165	1:12936848-12937787	24.1398	17.2955	-0.481022	yes	0	0	1	1
XLOC_006111	XLOC_006111	MLP168	1:12956118-12957090	6.13777	3.53894	-0.794399	yes	0	0	1	1
XLOC_006114	XLOC_006114	PHO1-H8	1:12980688-12984740	4.21856	2.5785	-0.710221	yes	0	0	1	1
XLOC_006118	XLOC_006118	AT1G35430	1:13030552-13031375	7.0881	4.96188	-0.514511	yes	0	0	1	1
XLOC_006123	XLOC_006123	RANBPM	1:13051156-13055093	9.37589	12.0878	0.366522	yes	0	0	1	1
XLOC_006128	XLOC_006128	TCP23	1:13115823-13117235	16.0874	9.0084	-0.836589	yes	0	0	1	1
XLOC_006129	XLOC_006129	CINV1	1:13122081-13125328	44.2592	64.0571	0.53338	yes	0	0	1	1
XLOC_006138	XLOC_006138	AT1G35830	1:13320656-13322511	1.74293	2.67716	0.619193	yes	0	0	1	1
XLOC_006144	XLOC_006144	ERF055	1:13454495-13456336	14.2295	21.6842	0.607759	yes	0	0	1	1
XLOC_006158	XLOC_006158	AT1G36622	1:13835619-13836954	7.50849	1.40217	-2.42087	yes	0	AT1G36622	1	1
XLOC_006181	XLOC_006181	SKS6	1:15603567-15607966	55.7189	43.0546	-0.371999	yes	0	0	1	1
XLOC_006187	XLOC_006187	AT1G42440	1:15895196-15900105	17.7471	27.2982	0.621222	yes	0	0	1	1
XLOC_006191	XLOC_006191	BZIP60	1:16135722-16137463	24.2242	14.7159	-0.719071	yes	0	0	1	1
XLOC_006195	XLOC_006195	LCV2	1:16228188-16231254	15.5199	19.7898	0.35064	yes	0	0	1	1
XLOC_006196	XLOC_006196	PTB3	1:16275107-16278742	46.3789	62.4665	0.429616	yes	0	0	1	1
XLOC_006203	XLOC_006203	UGT80B1	1:16425411-16430287	9.39111	12.0117	0.35507	yes	0	0	1	1
XLOC_006206	XLOC_006206	AT1G43650	1:16443581-16446918	4.32447	1.68621	-1.35874	yes	0	0	1	1
XLOC_006210	XLOC_006210	AT1G07187	1:16471281-16471983	3.91976	2.44507	-0.680891	yes	0	0	1	1
XLOC_006222	XLOC_006222	SGRL	1:16708003-16709713	95.7804	65.173	-0.555456	yes	0	0	1	1
XLOC_006228	XLOC_006228	AAP5	1:16764391-16767685	20.6478	7.70134	-1.42281	yes	0	0	1	1
XLOC_006233	XLOC_006233	ALDH3H1	1:16794819-16800321	28.0418	37.1714	0.406614	yes	0	0	1	1
XLOC_006240	XLOC_006240	ILL6	1:16834209-16838562	3.33404	2.21611	-0.589242	yes	0	0	1	1
XLOC_006241	XLOC_006241	CAO	1:16847683-16851271	105.183	71.1346	-0.564283	yes	0	0	1	1
XLOC_006246	XLOC_006246	AT1G44770	1:16907536-16909572	19.8955	26.225	0.398503	yes	0	0	1	1
XLOC_006248	XLOC_006248	AT1G44800	1:16913993-16917053	42.799	16.7664	-1.352	yes	0	0	1	1
XLOC_006255	XLOC_006255	AT1G45010	1:17013384-17015520	11.5761	7.14319	-0.696508	yes	0	0	1	1
XLOC_006264	XLOC_006264	AT1G45229	1:17154864-17159704	2.42516	1.07269	-1.17684	yes	0	0	1	1
XLOC_006276	XLOC_006276	VFB1	1:17275889-17277839	5.03893	3.79753	-0.408057	yes	0	0	1	1
XLOC_006278	XLOC_006278	AT1G07323	1:17295587-17296007	21.3628	7.29914	-1.5493	yes	0	0	1	1
XLOC_006280	XLOC_006280	NRAMP2	1:17306573-17311505	7.37882	4.79763	-0.621068	yes	0	0	1	1
XLOC_006292	XLOC_006292	SDH5	1:17394071-17397263	183.871	233.418	0.344217	yes	0	0	1	1
XLOC_006306	XLOC_006306	AATL1	1:17536624-17539719	8.11394	4.54102	-0.837386	yes	0	0	1	1
XLOC_006316	XLOC_006316	HXK3	1:17616050-17619011	5.9504	7.98274	0.423898	yes	0	0	1	1
XLOC_006321	XLOC_006321	C/VIF1	1:17681156-17683719	7.33263	2.25257	-1.70276	yes	0	0	1	1
XLOC_006332	XLOC_006332	ECT7	1:17766737-17773518	17.2543	12.5132	-0.463504	yes	0	0	1	1
XLOC_006335	XLOC_006335	SRP19	1:17786497-17790246	49.0614	64.8814	0.403215	yes	0	0	1	1
XLOC_006341	XLOC_006341	GCR1	1:17827952-17830420	4.62277	2.9606	-0.642865	yes	0	0	1	1
XLOC_006350	XLOC_006350	AGO1,AT1G48405	1:17884644-17892632	54.2263	29.4935	-0.878596	yes	0	0	1	1
XLOC_006353	XLOC_006353	AT1G48450	1:17902631-17910523	71.0841	94.138	0.405252	yes	0	0	1	1
XLOC_006357	XLOC_006357	AT1G48570	1:17952853-17957719	15.3206	22.0746	0.526919	yes	0	0	1	1
XLOC_006364	XLOC_006364	RACK1B	1:17981635-17983377	154.795	214.195	0.46857	yes	0	0	1	1
XLOC_006367	XLOC_006367	AT1G48670	1:17998794-18001289	1.10547	0.68307	-0.694557	yes	0	0	1	0
XLOC_006374	XLOC_006374	DELTA-ADR	1:18035966-18039405	21.1141	7.85539	-1.42645	yes	0	0	1	1
XLOC_006376	XLOC_006376	RPS7A	1:18055228-18061302	198.726	289.502	0.54279	yes	0	0	1	1
XLOC_006378	XLOC_006378	AT1G48860	1:18068697-18071667	33.4209	44.6932	0.419306	yes	0	0	1	1
XLOC_006380	XLOC_006380	SRP-54C	1:18084714-18087934	37.5233	53.1209	0.501492	yes	0	0	1	1
XLOC_006392	XLOC_006392	AT1G49130	1:18173426-18176389	5.41357	9.86883	0.866299	yes	0	0	1	1
XLOC_006403	XLOC_006403	AT1G49310	1:18237700-18238497	3.68812	0.671415	-2.45761	yes	0	AT1G49310	1	0
XLOC_006410	XLOC_006410	REM19	1:18314116-18316861	22.8794	31.1737	0.446276	yes	0	0	1	1
XLOC_006412	XLOC_006412	AT1G49500	1:18320489-18322505	29.3913	44.1192	0.586019	yes	0	0	1	1
XLOC_006414	XLOC_006414	ELP2	1:18332428-18337520	6.31076	9.06137	0.521916	yes	0	0	1	1
XLOC_006415	XLOC_006415	ATRBP47A	1:18356798-18360447	63.1618	95.003	0.58892	yes	0	0	1	1
XLOC_006419	XLOC_006419	CXE3,PREP2	1:18367589-18376806	9.61347	13.3426	0.472906	yes	0	0	1	1
XLOC_006421	XLOC_006421	NQR	1:18380803-18386146	27.5494	38.2843	0.474729	yes	0	0	1	1
XLOC_006423	XLOC_006423	FUT12	1:18391272-18394030	6.04949	3.43046	-0.818411	yes	0	0	1	1
XLOC_006428	XLOC_006428	AT1G49750	1:18410856-18413016	24.1222	4.0039	-2.59088	yes	0	AT1G49750	1	1
XLOC_006430	XLOC_006430	PUB26	1:18428787-18430497	9.89309	6.18821	-0.676898	yes	0	0	1	1
XLOC_006441	XLOC_006441	TRB1	1:18494028-18497318	21.989	28.2694	0.362462	yes	0	0	1	1
XLOC_006447	XLOC_006447	TAS1B	1:18549203-18550042	3.69629	0.166112	-4.47585	yes	0	TAS1B	1	0
XLOC_006453	XLOC_006453	ALATS	1:18591193-18598569	68.6334	91.3661	0.412749	yes	0	0	1	1
XLOC_006457	XLOC_006457	AT1G50280	1:18622016-18626441	2.3386	1.47073	-0.669117	yes	0	0	1	1
XLOC_006458	XLOC_006458	AT1G50290	1:18627550-18628452	3.82207	2.03347	-0.910412	yes	0	0	1	1
XLOC_006472	XLOC_006472	HIT1	1:18707923-18721729	12.5993	16.6552	0.402627	yes	0	0	1	1
XLOC_006478	XLOC_006478	SCL5	1:18737062-18739649	12.3031	17.4688	0.505761	yes	0	0	1	1
XLOC_006484	XLOC_006484	AT1G50670	1:18774804-18777030	46.6745	64.6226	0.469404	yes	0	0	1	1
XLOC_006505	XLOC_006505	BHLH122	1:18943446-18945812	7.90371	4.28763	-0.882351	yes	0	0	1	1
XLOC_006507	XLOC_006507	UNC	1:18953457-18955053	5.95657	4.02798	-0.564424	yes	0	0	1	1
XLOC_006515	XLOC_006515	AT1G51310	1:19018940-19021808	15.766	21.7059	0.461266	yes	0	0	1	1
XLOC_006528	XLOC_006528	AT1G51570	1:19122160-19125375	28.6247	40.2657	0.49229	yes	0	0	1	1
XLOC_006530	XLOC_006530	MSR2	1:19140129-19144320	25.7244	18.7306	-0.457745	yes	0	0	1	1
XLOC_006531	XLOC_006531	ATEXO70G2	1:19149453-19152288	1.22014	0.832789	-0.551027	yes	0	0	1	0
XLOC_006534	XLOC_006534	UBP6	1:19175608-19180195	53.6128	78.9184	0.557784	yes	0	0	1	1
XLOC_006536	XLOC_006536	AT1G51790	1:19206614-19211971	5.88041	2.83529	-1.05242	yes	0	0	1	1
XLOC_006537	XLOC_006537	AT1G51805	1:19220235-19225797	16.0469	3.18028	-2.33506	yes	0	AT1G51805	1	1
XLOC_006539	XLOC_006539	AT1G51820	1:19237218-19241965	4.44063	1.05848	-2.06878	yes	0	AT1G51820	1	1
XLOC_006540	XLOC_006540	AT1G51830	1:19242653-19246154	13.0797	4.72861	-1.46784	yes	0	0	1	1
XLOC_006541	XLOC_006541	AT1G51840	1:19249400-19250863	6.02816	2.65885	-1.18092	yes	0	0	1	1
XLOC_006542	XLOC_006542	AT1G51850	1:19252810-19256927	11.5494	4.92513	-1.22958	yes	0	0	1	1
XLOC_006543	XLOC_006543	AT1G51860	1:19257402-19261794	2.24559	1.474	-0.607356	yes	0	0	1	1
XLOC_006546	XLOC_006546	AT1G51890	1:19274603-19278798	1.01237	0.298428	-1.76228	yes	0	0	1	0
XLOC_006552	XLOC_006552	ABO5	1:19310173-19314195	3.76719	2.36629	-0.670858	yes	0	0	1	1
XLOC_006554	XLOC_006554	AT1G51980	1:19323054-19326918	110.695	175.393	0.663995	yes	0	0	1	1
XLOC_006555	XLOC_006555	JAL5	1:19333087-19336135	1.98522	0.893386	-1.15194	yes	0	0	1	0
XLOC_006558	XLOC_006558	JAL8	1:19354918-19356901	4.98664	0.988078	-2.33537	yes	0	JAL8	1	0
XLOC_006559	XLOC_006559	JAL9	1:19358799-19360822	13.6077	7.25117	-0.908133	yes	0	0	1	1
XLOC_006562	XLOC_006562	AT1G52100	1:19383077-19385602	52.7376	68.6251	0.379903	yes	0	0	1	1
XLOC_006567	XLOC_006567	ATHB-15	1:19409687-19414764	10.2081	4.83874	-1.07701	yes	0	0	1	1
XLOC_006572	XLOC_006572	AT1G52191,PCR8	1:19439366-19443631	33.8814	50.3721	0.57213	yes	0	0	1	1
XLOC_006578	XLOC_006578	PERK15	1:19469819-19472582	7.13856	4.23801	-0.752246	yes	0	0	1	1
XLOC_006582	XLOC_006582	AT1G52342	1:19491766-19493122	8.52554	5.44379	-0.647179	yes	0	0	1	1
XLOC_006594	XLOC_006594	HSP26.5	1:19574537-19575866	0.541228	44.8522	6.3728	yes	HSP26.5	0	0	1
XLOC_006600	XLOC_006600	OFUT13	1:19606334-19608648	4.28182	1.88967	-1.18009	yes	0	0	1	1
XLOC_006603	XLOC_006603	AT1G52670	1:19613377-19617611	58.9006	75.3343	0.355025	yes	0	0	1	1
XLOC_006606	XLOC_006606	AT1G52700	1:19630883-19634051	4.02486	2.68689	-0.582998	yes	0	0	1	1
XLOC_006616	XLOC_006616	NAC018	1:19688707-19690589	2.55691	1.65869	-0.624351	yes	0	0	1	1
XLOC_006629	XLOC_006629	AT1G53040	1:19764244-19767507	11.4705	7.54895	-0.603583	yes	0	0	1	1
XLOC_006633	XLOC_006633	ath-MIR156i	1:19806262-19807705	30.7005	4.52738	-2.76151	yes	0	ath-MIR156i	1	1
XLOC_006637	XLOC_006637	mMDH1	1:19854614-19857146	315.54	411.416	0.382777	yes	0	0	1	1
XLOC_006643	XLOC_006643	PPC1	1:19883934-19888413	60.2443	75.7307	0.330054	yes	0	0	1	1
XLOC_006644	XLOC_006644	TULP7	1:19890934-19893504	21.6795	32.0191	0.5626	yes	0	0	1	1
XLOC_006646	XLOC_006646	AT1G53340	1:19898848-19901091	1.19643	0.663021	-0.851614	yes	0	0	1	0
XLOC_006658	XLOC_006658	FAP3	1:19976385-19978048	28.0945	38.5457	0.456281	yes	0	0	1	1
XLOC_006660	XLOC_006660	AT1G07907	1:19982613-19982926	0	3.15677	inf	yes	AT1G07907	0	0	1
XLOC_006662	XLOC_006662	GLY3	1:19991270-19993458	28.0683	35.239	0.328232	yes	0	0	1	1
XLOC_006671	XLOC_006671	AT1G53645	1:20026015-20028756	17.4452	23.3052	0.417823	yes	0	0	1	1
XLOC_006684	XLOC_006684	PAE1	1:20103755-20106077	42.2077	61.045	0.532368	yes	0	0	1	1
XLOC_006692	XLOC_006692	GLL22	1:20154153-20156520	62.6706	9.30042	-2.75242	yes	0	GLL22	1	1
XLOC_006693	XLOC_006693	GLL23	1:20158588-20160864	142.872	20.7767	-2.78168	yes	0	GLL23	1	1
XLOC_006695	XLOC_006695	ESP	1:20170714-20173949	1.96295	0.561173	-1.80651	yes	0	0	1	0
XLOC_006696	XLOC_006696	HSP17.4B	1:20179356-20180566	6.77332	738.186	6.76798	yes	HSP17.4B	0	1	1
XLOC_006698	XLOC_006698	ALDH7B4	1:20194711-20199193	36.0998	48.1243	0.414773	yes	0	0	1	1
XLOC_006704	XLOC_006704	AT1G54220	1:20246025-20250345	18.1176	25.0384	0.466751	yes	0	0	1	1
XLOC_006720	XLOC_006720	AT1G54540	1:20367552-20368511	4.12494	0.392684	-3.39293	yes	0	AT1G54540	1	0
XLOC_006752	XLOC_006752	DIR20	1:20597733-20598768	131.249	38.5486	-1.76756	yes	0	0	1	1
XLOC_006758	XLOC_006758	TAF7	1:20627906-20629692	8.0499	11.9007	0.563999	yes	0	0	1	1
XLOC_006760	XLOC_006760	DEK1	1:20651813-20665110	8.80538	5.76633	-0.610731	yes	0	0	1	1
XLOC_006761	XLOC_006761	AT1G55360	1:20666179-20668817	43.6247	25.0884	-0.798126	yes	0	0	1	1
XLOC_006768	XLOC_006768	AT1G55450	1:20704914-20707071	36.8726	59.8751	0.699406	yes	0	0	1	1
XLOC_006769	XLOC_006769	CPN60B1	1:20711464-20719261	390.926	516.736	0.402531	yes	0	0	1	1
XLOC_006772	XLOC_006772	AT1G55530	1:20729124-20731356	10.1407	37.2152	1.87574	yes	0	0	1	1
XLOC_006779	XLOC_006779	BRL1	1:20779492-20784017	1.16045	0.673185	-0.785613	yes	0	0	1	0
XLOC_006781	XLOC_006781	AT1G55630	1:20791634-20793581	2.4279	0.977477	-1.31257	yes	0	0	1	0
XLOC_006784	XLOC_006784	SFH13	1:20808198-20813061	9.4304	7.40369	-0.349075	yes	0	0	1	1
XLOC_006787	XLOC_006787	CAX5	1:20831030-20834628	4.77742	1.1693	-2.03058	yes	0	CAX5	1	1
XLOC_006803	XLOC_006803	AT1G55960	1:20927642-20930209	28.1171	19.0355	-0.562752	yes	0	0	1	1
XLOC_006804	XLOC_006804	HAC04	1:20932450-20938352	2.14844	1.37886	-0.639819	yes	0	0	1	1
XLOC_006806	XLOC_006806	AT1G55990	1:20942486-20942951	13.3928	6.40735	-1.06366	yes	0	0	1	1
XLOC_006807	XLOC_006807	NAC021	1:20944135-20949281	14.0383	3.978	-1.81925	yes	0	0	1	1
XLOC_006810	XLOC_006810	AT1G56060	1:20966527-20967180	0.902127	2.32396	1.36518	yes	0	0	0	1
XLOC_006811	XLOC_006811	LOS1	1:20967651-20971742	457.866	737.415	0.687552	yes	0	0	1	1
XLOC_006818	XLOC_006818	AT1G56140	1:21001268-21007855	6.65257	3.22504	-1.0446	yes	0	0	1	1
XLOC_006819	XLOC_006819	AT1G56145	1:21008056-21014095	4.67798	3.39383	-0.46297	yes	0	0	1	1
XLOC_006833	XLOC_006833	ATDI19	1:21072854-21074877	100.754	133.649	0.407619	yes	0	0	1	1
XLOC_006834	XLOC_006834	AT1G56300	1:21075261-21080423	20.932	39.481	0.915446	yes	0	0	1	1
XLOC_006836	XLOC_006836	CRT1	1:21089564-21092709	214.163	30.4838	-2.8126	yes	0	CRT1	1	1
XLOC_006843	XLOC_006843	AT1G56520	1:21174608-21179077	1.62325	2.34853	0.532877	yes	0	0	1	1
XLOC_006844	XLOC_006844	RGXT3	1:21185591-21188369	2.75516	1.21539	-1.18072	yes	0	0	1	1
XLOC_006850	XLOC_006850	MYB75	1:21233554-21235292	2.11083	0.17685	-3.57721	yes	0	MYB75	1	0
XLOC_006851	XLOC_006851	AT1G56680	1:21250247-21251488	5.76343	0.864459	-2.73706	yes	0	AT1G56680	1	0
XLOC_006858	XLOC_006858	PAE2	1:21327359-21329944	3.75594	2.11441	-0.828917	yes	0	0	1	1
XLOC_006859	XLOC_006859	AT1G57600	1:21330016-21334790	5.03193	2.24793	-1.16252	yes	0	0	1	1
XLOC_006860	XLOC_006860	AT1G57610	1:21337124-21339034	8.86181	4.8869	-0.858681	yes	0	0	1	1
XLOC_006875	XLOC_006875	RPL21E	1:21429825-21430910	154.851	201.884	0.382649	yes	0	0	1	1
XLOC_006878	XLOC_006878	PUP23	1:21439205-21440847	2.35584	1.27635	-0.884219	yes	0	0	1	1
XLOC_006879	XLOC_006879	PUP18	1:21441178-21443036	15.8126	3.50915	-2.17188	yes	0	PUP18	1	1
XLOC_006880	XLOC_006880	AT1G58007	1:21445820-21447502	1.1375	0.542556	-1.06802	yes	0	0	1	0
XLOC_006882	XLOC_006882	CAT2	1:21464000-21468505	15.1622	19.3379	0.350951	yes	0	0	1	1
XLOC_006887	XLOC_006887	HISN1A	1:21504313-21507679	110.955	138.213	0.316917	yes	0	0	1	1
XLOC_006893	XLOC_006893	AT1G58235	1:21579621-21581165	8.10135	5.74801	-0.495101	yes	0	0	1	1
XLOC_006898	XLOC_006898	ZW9	1:21611802-21614169	19.9121	2.23767	-3.15358	yes	0	ZW9	1	1
XLOC_006907	XLOC_006907	AT1G58400	1:21695698-21699695	1.51689	2.50323	0.72267	yes	0	0	1	1
XLOC_006910	XLOC_006910	SQE1	1:21713841-21717380	19.6576	4.42336	-2.15188	yes	0	SQE1	1	1
XLOC_006911	XLOC_006911	AT1G58590	1:21742943-21743891	8.04912	3.4073	-1.2402	yes	0	0	1	1
XLOC_006926	XLOC_006926	ZCW7	1:21889638-21892056	14.1108	19.644	0.477287	yes	0	0	1	1
XLOC_006936	XLOC_006936	TRX7	1:21952596-21953480	7.10908	4.83389	-0.55648	yes	0	0	1	1
XLOC_006943	XLOC_006943	AT1G59865	1:22032312-22033297	0.330437	29.8993	6.49959	yes	AT1G59865	0	0	1
XLOC_006948	XLOC_006948	ARR3	1:22065616-22067233	5.58672	3.87358	-0.528333	yes	0	0	1	1
XLOC_006962	XLOC_006962	TPS10	1:22176933-22181740	16.0877	34.1508	1.08596	yes	0	0	1	1
XLOC_006968	XLOC_006968	BGLU5	1:22218786-22221433	4.52323	3.00878	-0.588175	yes	0	0	1	1
XLOC_006969	XLOC_006969	BGLU6	1:22221574-22224358	6.06584	3.35435	-0.854675	yes	0	0	1	1
XLOC_006974	XLOC_006974	AT1G60360	1:22242530-22243760	1.18713	1.83061	0.624844	yes	0	0	1	1
XLOC_006976	XLOC_006976	PGL2	1:22247471-22249721	4.44328	1.59674	-1.4765	yes	0	0	1	1
XLOC_006984	XLOC_006984	AT1G60505	1:22294361-22297374	3.7085	1.85471	-0.999642	yes	0	0	1	1
XLOC_006986	XLOC_006986	MENB	1:22305779-22308289	62.9615	80.502	0.354556	yes	0	0	1	1
XLOC_006990	XLOC_006990	AT1G60590	1:22314088-22317070	3.49219	0.653829	-2.41715	yes	0	AT1G60590	1	0
XLOC_006992	XLOC_006992	AT1G60610	1:22327791-22330318	5.67765	4.10087	-0.469364	yes	0	0	1	1
XLOC_006993	XLOC_006993	AT1G60630	1:22334539-22336994	2.17013	1.1647	-0.897824	yes	0	0	1	1
XLOC_006997	XLOC_006997	AGD2	1:22343584-22349317	19.6386	29.8387	0.603491	yes	0	0	1	1
XLOC_006999	XLOC_006999	ATB2	1:22354697-22357941	103.316	133.988	0.375034	yes	0	0	1	1
XLOC_007000	XLOC_007000	AT1G60730	1:22357975-22360277	40.0819	51.279	0.35542	yes	0	0	1	1
XLOC_007001	XLOC_007001	AT1G60750	1:22362292-22363854	6.59499	4.69345	-0.490723	yes	0	0	1	1
XLOC_007002	XLOC_007002	AT1G60770	1:22366700-22368714	20.9224	27.7316	0.406482	yes	0	0	1	1
XLOC_007005	XLOC_007005	NIK3	1:22383392-22387766	24.9594	19.3703	-0.365739	yes	0	0	1	1
XLOC_007011	XLOC_007011	ATRPAC42	1:22397912-22400413	11.763	16.5568	0.493166	yes	0	0	1	1
XLOC_007022	XLOC_007022	CPSF73-I	1:22474266-22477765	11.095	15.1892	0.453143	yes	0	0	1	1
XLOC_007032	XLOC_007032	AT1G61100	1:22508523-22512333	37.3414	49.0782	0.394308	yes	0	0	1	1
XLOC_007041	XLOC_007041	AT1G61260	1:22593464-22595338	3.62251	2.51197	-0.528172	yes	0	0	1	1
XLOC_007043	XLOC_007043	AT1G61300	1:22607461-22610557	5.86333	4.48166	-0.387685	yes	0	0	1	1
XLOC_007045	XLOC_007045	AT1G61360,AT1G61370,AT1G61390,SD129	1:22637687-22654395	16.9682	8.76192	-0.95351	yes	0	0	1	1
XLOC_007053	XLOC_007053	AT1G61490,AT1G61500	1:22684893-22693799	3.03773	2.07701	-0.548487	yes	0	0	1	1
XLOC_007055	XLOC_007055	MLO6	1:22708467-22712289	2.05423	0.619562	-1.72928	yes	0	0	1	0
XLOC_007059	XLOC_007059	ARP2	1:22719764-22723152	51.599	73.5415	0.511215	yes	0	0	1	1
XLOC_007060	XLOC_007060	PBL15	1:22723367-22726190	10.4916	17.133	0.707535	yes	0	0	1	1
XLOC_007070	XLOC_007070	AT1G61690	1:22782426-22786942	6.32578	8.90373	0.493168	yes	0	0	1	1
XLOC_007074	XLOC_007074	AT1G61740	1:22798034-22801416	24.8521	11.1773	-1.15279	yes	0	0	1	1
XLOC_007076	XLOC_007076	AT1G61760	1:22807192-22808280	1.72719	0.582851	-1.56723	yes	0	0	1	0
XLOC_007083	XLOC_007083	DTX37	1:22867688-22871358	10.6894	2.64221	-2.01637	yes	0	DTX37	1	1
XLOC_007084	XLOC_007084	AT1G61900	1:22882175-22885125	10.9228	8.13168	-0.425719	yes	0	0	1	1
XLOC_007087	XLOC_007087	AT1G62030	1:22924038-22926625	1.08106	0.47611	-1.18308	yes	0	0	1	0
XLOC_007095	XLOC_007095	AT1G62120,AT1G62130	1:22960138-22968998	3.48559	2.50501	-0.476587	yes	0	0	1	1
XLOC_007098	XLOC_007098	AT1G62200	1:22980816-22984422	6.83733	1.60874	-2.0875	yes	0	AT1G62200	1	1
XLOC_007100	XLOC_007100	AT1G62250	1:22994537-22997709	17.774	12.3377	-0.526695	yes	0	0	1	1
XLOC_007109	XLOC_007109	AT1G62310	1:23033402-23039787	1.9961	1.43704	-0.474087	yes	0	0	1	1
XLOC_007113	XLOC_007113	Phox2	1:23084292-23087141	50.1054	67.8301	0.436959	yes	0	0	1	1
XLOC_007114	XLOC_007114	AT1G62422	1:23100118-23101335	8.13437	3.48956	-1.22098	yes	0	0	1	1
XLOC_007116	XLOC_007116	CDS1	1:23105904-23109534	11.2902	7.10725	-0.667701	yes	0	0	1	1
XLOC_007119	XLOC_007119	AT1G62510	1:23136365-23137413	11.6686	3.34762	-1.80142	yes	0	0	1	1
XLOC_007125	XLOC_007125	RPF2	1:23204255-23206822	1.43563	0.0991876	-3.85538	yes	0	RPF2	1	0
XLOC_007126	XLOC_007126	AT1G62680	1:23207016-23209987	1.20673	0.524335	-1.20254	yes	0	0	1	0
XLOC_007127	XLOC_007127	AT1G62690	1:23210413-23211395	0.757865	1.46571	0.951585	yes	0	0	0	1
XLOC_007129	XLOC_007129	bVPE	1:23223873-23226983	6.36401	2.13335	-1.57681	yes	0	0	1	1
XLOC_007131	XLOC_007131	AT1G62730	1:23227531-23230818	5.19293	13.2474	1.35109	yes	0	0	1	1
XLOC_007134	XLOC_007134	PMEI9	1:23245834-23246949	11.9241	1.26697	-3.23442	yes	0	PMEI9	1	1
XLOC_007138	XLOC_007138	AT1G62810	1:23257609-23262002	9.09634	4.21044	-1.11132	yes	0	0	1	1
XLOC_007141	XLOC_007141	AT1G62850	1:23271415-23274340	37.8219	53.871	0.510288	yes	0	0	1	1
XLOC_007143	XLOC_007143	AT1G62915	1:23303240-23304287	1.65613	0.201155	-3.04144	yes	0	AT1G62915	1	0
XLOC_007149	XLOC_007149	AT1G63010	1:23347560-23352831	19.7517	14.4619	-0.449721	yes	0	0	1	1
XLOC_007153	XLOC_007153	LPLAT2	1:23375876-23378355	8.83363	5.99187	-0.56	yes	0	0	1	1
XLOC_007156	XLOC_007156	PP2A11	1:23390967-23392873	9.69139	12.5821	0.376596	yes	0	0	1	1
XLOC_007157	XLOC_007157	SCL28	1:23399111-23402176	7.55002	4.20493	-0.8444	yes	0	0	1	1
XLOC_007161	XLOC_007161	RFC2	1:23421833-23423914	7.38005	10.546	0.514997	yes	0	0	1	1
XLOC_007166	XLOC_007166	CLE14	1:23460197-23460884	1.07375	0.167157	-2.68337	yes	0	CLE14	1	0
XLOC_007189	XLOC_007189	AT1G63660	1:23603790-23607275	28.7535	46.1987	0.684116	yes	0	0	1	1
XLOC_007195	XLOC_007195	AT1G63770,IMP4	1:23657505-23667372	83.0767	108.819	0.389415	yes	0	0	1	1
XLOC_007198	XLOC_007198	AT1G63810	1:23669457-23675949	9.60453	12.3533	0.363105	yes	0	0	1	1
XLOC_007200	XLOC_007200	AT1G63840	1:23689602-23690807	8.62334	14.3382	0.733543	yes	0	0	1	1
XLOC_007212	XLOC_007212	MAKR2	1:23784976-23786800	2.08414	0.993683	-1.0686	yes	0	0	1	0
XLOC_007217	XLOC_007217	CHX16	1:23814983-23818481	12.6197	5.94202	-1.08665	yes	0	0	1	1
XLOC_007229	XLOC_007229	AT1G64450	1:23941597-23942900	3.59259	1.1112	-1.6929	yes	0	0	1	1
XLOC_007230	XLOC_007230	AT1G64460	1:23943483-23945810	6.70744	4.8616	-0.464333	yes	0	0	1	1
XLOC_007245	XLOC_007245	AT1G64650	1:24023497-24026530	42.2744	12.9852	-1.70291	yes	0	0	1	1
XLOC_007250	XLOC_007250	AT1G64760	1:24054050-24056491	8.58151	4.66889	-0.878152	yes	0	0	1	1
XLOC_007251	XLOC_007251	AMT1-2	1:24060639-24062804	31.684	8.45506	-1.90587	yes	0	0	1	1
XLOC_007252	XLOC_007252	ILA	1:24064821-24083428	14.5616	19.4632	0.418583	yes	0	0	1	1
XLOC_007268	XLOC_007268	AT1G65150	1:24203840-24205830	4.64068	7.24307	0.642267	yes	0	0	1	1
XLOC_007280	XLOC_007280	AT1G65346	1:24272517-24277443	0	2.702	inf	yes	AT1G65346	0	0	1
XLOC_007284	XLOC_007284	SPT6	1:24306544-24314639	16.0275	20.9038	0.383216	yes	0	0	1	1
XLOC_007285	XLOC_007285	FAS1	1:24319395-24324091	4.94752	7.01412	0.503556	yes	0	0	1	1
XLOC_007290	XLOC_007290	AT1G65570	1:24373873-24375895	1.38061	0.0769438	-4.16536	yes	0	AT1G65570	1	0
XLOC_007292	XLOC_007292	KOR2	1:24391671-24395503	4.76534	0.793749	-2.58583	yes	0	KOR2	1	0
XLOC_007295	XLOC_007295	UCH2	1:24415014-24417769	24.8397	32.6479	0.394343	yes	0	0	1	1
XLOC_007299	XLOC_007299	AT1G65700	1:24434202-24436456	25.1724	35.355	0.490069	yes	0	0	1	1
XLOC_007300	XLOC_007300	AT1G65710	1:24436900-24438623	4.27959	2.90181	-0.560522	yes	0	0	1	1
XLOC_007301	XLOC_007301	AT1G65720	1:24439651-24441073	51.5655	66.1959	0.360335	yes	0	0	1	1
XLOC_007310	XLOC_007310	FMOGS-OX1	1:24498953-24502776	6.13876	4.39395	-0.48243	yes	0	0	1	1
XLOC_007313	XLOC_007313	AT1G65900	1:24515757-24518601	4.44534	1.75561	-1.34032	yes	0	0	1	1
XLOC_007321	XLOC_007321	PRXIIB	1:24559252-24560980	207.968	281.577	0.437167	yes	0	0	1	1
XLOC_007327	XLOC_007327	AT1G66070	1:24595773-24598631	24.2049	36.343	0.586378	yes	0	0	1	1
XLOC_007328	XLOC_007328	AT1G66080	1:24599938-24601308	3.65996	37.0405	3.3392	yes	AT1G66080	0	1	1
XLOC_007329	XLOC_007329	AT1G66100	1:24605426-24606722	12.7305	0.216711	-5.87637	yes	0	AT1G66100	1	0
XLOC_007331	XLOC_007331	ZFP4	1:24619829-24622117	8.81268	5.77527	-0.609694	yes	0	0	1	1
XLOC_007341	XLOC_007341	BGLU21	1:24699867-24703166	46.1291	4.00511	-3.52576	yes	0	BGLU21	1	1
XLOC_007342	XLOC_007342	BGLU22	1:24706511-24709996	16.9823	2.03989	-3.05747	yes	0	BGLU22	1	1
XLOC_007355	XLOC_007355	PCFS1	1:24811079-24812661	2.26194	4.22158	0.900226	yes	0	0	1	1
XLOC_007357	XLOC_007357	AT1G66530	1:24818910-24822410	16.9208	21.1714	0.323323	yes	0	0	1	1
XLOC_007360	XLOC_007360	AT1G66620	1:24852508-24854153	5.61198	8.6502	0.624224	yes	0	0	1	1
XLOC_007364	XLOC_007364	CLPP3	1:24863733-24865848	84.5639	111.366	0.397191	yes	0	0	1	1
XLOC_007365	XLOC_007365	AR401	1:24866094-24869087	22.9265	33.3258	0.539621	yes	0	0	1	1
XLOC_007372	XLOC_007372	PMI2	1:24933776-24936512	6.8518	4.26864	-0.682708	yes	0	0	1	1
XLOC_007378	XLOC_007378	LRK10L-2.5	1:24961633-24963946	3.74844	1.35664	-1.46625	yes	0	0	1	1
XLOC_007379	XLOC_007379	LRK10L-2.4	1:24965133-24967586	6.52187	3.52497	-0.887673	yes	0	0	1	1
XLOC_007381	XLOC_007381	AT1G66940	1:24969873-24974946	24.6614	6.83337	-1.85159	yes	0	0	1	1
XLOC_007383	XLOC_007383	SVL2	1:24992385-24996359	29.3204	9.63797	-1.6051	yes	0	0	1	1
XLOC_007384	XLOC_007384	SNC4	1:24997222-25002239	11.4333	5.79171	-0.981178	yes	0	0	1	1
XLOC_007404	XLOC_007404	AT1G67250	1:25163598-25165056	98.8996	126.996	0.360747	yes	0	0	1	1
XLOC_007410	XLOC_007410	AT1G67300	1:25193703-25197158	6.69249	4.89833	-0.450255	yes	0	0	1	1
XLOC_007413	XLOC_007413	AT1G67325	1:25209393-25213253	22.9603	34.0668	0.569225	yes	0	0	1	1
XLOC_007414	XLOC_007414	AT1G67328	1:25213851-25215290	16.9743	5.95347	-1.51155	yes	0	0	1	1
XLOC_007416	XLOC_007416	AT1G67360	1:25235270-25238216	28.2705	255.221	3.17438	yes	AT1G67360	0	1	1
XLOC_007422	XLOC_007422	GCS1	1:25280409-25286749	7.51842	4.81637	-0.642482	yes	0	0	1	1
XLOC_007424	XLOC_007424	AT1G67510	1:25297305-25300353	3.51111	1.72952	-1.02155	yes	0	0	1	1
XLOC_007429	XLOC_007429	AT1G67600	1:25336234-25337747	1.43137	0.638622	-1.16436	yes	0	0	1	0
XLOC_007441	XLOC_007441	SEOC	1:25417377-25420252	1.76176	0.998234	-0.819568	yes	0	0	1	0
XLOC_007443	XLOC_007443	FXG1	1:25429749-25433091	13.3837	4.28764	-1.64222	yes	0	0	1	1
XLOC_007445	XLOC_007445	AT1G67860	1:25444751-25445357	14.2038	5.50657	-1.36705	yes	0	0	1	1
XLOC_007446	XLOC_007446	AT1G67865	1:25445993-25447622	6.08499	1.15466	-2.39778	yes	0	AT1G67865	1	1
XLOC_007447	XLOC_007447	AT1G67870	1:25449221-25451051	104.221	70.7647	-0.558545	yes	0	0	1	1
XLOC_007448	XLOC_007448	AT1G67880	1:25453822-25455823	5.09809	1.86828	-1.44825	yes	0	0	1	1
XLOC_007449	XLOC_007449	AT1G67910	1:25471287-25472577	29.9021	57.9005	0.953331	yes	0	0	1	1
XLOC_007450	XLOC_007450	AT1G67930	1:25473543-25477545	12.4754	16.3452	0.389776	yes	0	0	1	1
XLOC_007456	XLOC_007456	AT1G68070	1:25515231-25517061	14.1656	7.52698	-0.912245	yes	0	0	1	1
XLOC_007475	XLOC_007475	AT1G68400	1:25646038-25649254	5.96098	2.62566	-1.18287	yes	0	0	1	1
XLOC_007477	XLOC_007477	AT1G68430	1:25654629-25655574	2.6087	1.66109	-0.651202	yes	0	0	1	1
XLOC_007480	XLOC_007480	GT17	1:25676360-25678468	2.02378	0.877162	-1.20614	yes	0	0	1	0
XLOC_007482	XLOC_007482	COL6	1:25706881-25710989	52.9106	75.9394	0.521291	yes	0	0	1	1
XLOC_007484	XLOC_007484	CUT1	1:25712413-25715024	106.792	31.1746	-1.77635	yes	0	0	1	1
XLOC_007485	XLOC_007485	ERF118	1:25725454-25727701	7.13956	4.35677	-0.712576	yes	0	0	1	1
XLOC_007486	XLOC_007486	XYL1	1:25734059-25738134	59.823	41.9796	-0.511012	yes	0	0	1	1
XLOC_007490	XLOC_007490	AT1G68590	1:25756599-25758411	408.025	522.309	0.356247	yes	0	0	1	1
XLOC_007494	XLOC_007494	AT1G68710	1:25793206-25799061	2.01548	1.16209	-0.794399	yes	0	0	1	1
XLOC_007500	XLOC_007500	AT1G68780	1:25831661-25833966	5.25148	3.02948	-0.793651	yes	0	0	1	1
XLOC_007502	XLOC_007502	CLE12	1:25840625-25841686	2.61463	0.615444	-2.08691	yes	0	CLE12	1	0
XLOC_007506	XLOC_007506	PER11	1:25883555-25885261	6.26233	1.23312	-2.34438	yes	0	PER11	1	1
XLOC_007510	XLOC_007510	BZIP8	1:25893970-25895056	5.30171	2.53717	-1.06324	yes	0	0	1	1
XLOC_007511	XLOC_007511	AT1G68905	1:25906715-25907092	0	1.68085	inf	yes	AT1G68905	0	0	1
XLOC_007529	XLOC_007529	MES15	1:26027881-26030312	1.51626	0.299505	-2.33986	yes	0	MES15	1	0
XLOC_007532	XLOC_007532	PDCB4	1:26050142-26052721	41.9898	23.3885	-0.844242	yes	0	0	1	1
XLOC_007534	XLOC_007534	AT1G69330	1:26063186-26065518	5.30338	3.53894	-0.583595	yes	0	0	1	1
XLOC_007537	XLOC_007537	AGO7	1:26101406-26105328	1.68004	2.58708	0.622827	yes	0	0	1	1
XLOC_007538	XLOC_007538	AT1G69450	1:26106789-26110357	7.43305	3.63827	-1.0307	yes	0	0	1	1
XLOC_007539	XLOC_007539	AT1G69460	1:26111687-26113256	37.3854	17.7023	-1.07853	yes	0	0	1	1
XLOC_007544	XLOC_007544	AT1G69550	1:26148020-26153600	2.44556	1.5743	-0.63545	yes	0	0	1	1
XLOC_007555	XLOC_007555	WAKL9	1:26226730-26231375	4.1864	1.09375	-1.93643	yes	0	0	1	1
XLOC_007556	XLOC_007556	AT1G69760	1:26239259-26240843	12.6626	6.52572	-0.956367	yes	0	0	1	1
XLOC_007564	XLOC_007564	AMY3	1:26288227-26293173	57.1431	98.5796	0.78671	yes	0	0	1	1
XLOC_007565	XLOC_007565	HIR2	1:26293587-26295922	14.9375	19.377	0.37541	yes	0	0	1	1
XLOC_007567	XLOC_007567	AT1G69890	1:26323085-26324946	3.86559	5.78753	0.58226	yes	0	0	1	1
XLOC_007570	XLOC_007570	GSTU11	1:26337480-26338818	0.96844	1.7561	0.858642	yes	0	0	0	1
XLOC_007572	XLOC_007572	PP2A5	1:26348720-26350697	29.2577	22.7202	-0.364842	yes	0	0	1	1
XLOC_007573	XLOC_007573	CLE26	1:26352562-26354613	1.08376	0.520596	-1.05782	yes	0	0	1	0
XLOC_007576	XLOC_007576	AT1G70000	1:26362978-26364878	10.6897	6.47783	-0.722638	yes	0	0	1	1
XLOC_007578	XLOC_007578	ISE2	1:26390015-26394196	13.8759	18.2845	0.398036	yes	0	0	1	1
XLOC_007582	XLOC_007582	FH8	1:26412499-26415258	3.22816	1.61964	-0.995038	yes	0	0	1	1
XLOC_007583	XLOC_007583	AT1G70175	1:26423873-26425356	4.2024	1.02101	-2.04122	yes	0	AT1G70175	1	1
XLOC_007589	XLOC_007589	AT1G70260	1:26456773-26459570	4.49617	0.751386	-2.58107	yes	0	AT1G70260	1	0
XLOC_007590	XLOC_007590	AT1G70280	1:26465803-26468804	23.1644	16.6323	-0.477922	yes	0	0	1	1
XLOC_007591	XLOC_007591	TPS8	1:26470794-26474833	17.5987	38.0199	1.11129	yes	0	0	1	1
XLOC_007592	XLOC_007592	POT6	1:26477742-26481630	6.84278	3.38579	-1.01509	yes	0	0	1	1
XLOC_007593	XLOC_007593	SPDSYN2	1:26485237-26487595	63.5727	93.8615	0.562125	yes	0	0	1	1
XLOC_007595	XLOC_007595	AT1G70335	1:26502908-26506672	32.6124	10.1103	-1.68959	yes	0	0	1	1
XLOC_007596	XLOC_007596	AT1G70340	1:26502908-26506672	6.99744	3.36121	-1.05785	yes	0	0	1	1
XLOC_007598	XLOC_007598	PGL3	1:26512680-26515255	68.7238	51.1755	-0.425357	yes	0	0	1	1
XLOC_007602	XLOC_007602	BCA4	1:26533823-26538437	139.346	188.8	0.438185	yes	0	0	1	1
XLOC_007603	XLOC_007603	AT1G70420	1:26539541-26540818	3.84805	1.87012	-1.041	yes	0	0	1	1
XLOC_007607	XLOC_007607	AT1G70470	1:26559358-26561232	3.52257	1.45454	-1.27607	yes	0	0	1	1
XLOC_007609	XLOC_007609	AT1G70500	1:26566397-26568871	1.00746	0.506978	-0.990723	yes	0	0	1	0
XLOC_007611	XLOC_007611	CRK2	1:26584728-26587628	8.57768	5.66972	-0.59731	yes	0	0	1	1
XLOC_007614	XLOC_007614	CEL1	1:26659128-26663337	12.5041	7.95309	-0.652811	yes	0	0	1	1
XLOC_007615	XLOC_007615	PGM2	1:26668645-26673166	83.0876	110.342	0.409279	yes	0	0	1	1
XLOC_007617	XLOC_007617	MYOB2	1:26679871-26683355	2.53411	1.42481	-0.830712	yes	0	0	1	1
XLOC_007620	XLOC_007620	MLP28	1:26709888-26711587	138.553	209.343	0.595426	yes	0	0	1	1
XLOC_007623	XLOC_007623	AT1G70860	1:26718069-26719211	8.355	1.26663	-2.72164	yes	0	AT1G70860	1	1
XLOC_007625	XLOC_007625	AT1G70880	1:26722845-26723978	1.57083	2.54833	0.698025	yes	0	0	1	1
XLOC_007629	XLOC_007629	AT1G70985	1:26764671-26765285	20.4758	13.7918	-0.570105	yes	0	0	1	1
XLOC_007630	XLOC_007630	AT1G70990	1:26767249-26768215	3.97474	1.10098	-1.85207	yes	0	0	1	1
XLOC_007635	XLOC_007635	PUB10	1:26790548-26793319	16.2095	20.8444	0.362823	yes	0	0	1	1
XLOC_007636	XLOC_007636	ATMYBL2	1:26795051-26796532	35.6459	55.541	0.639817	yes	0	0	1	1
XLOC_007637	XLOC_007637	LPR2	1:26796724-26800483	25.0449	9.4729	-1.40264	yes	0	0	1	1
XLOC_007639	XLOC_007639	AT1G71060,AT1G71070	1:26805650-26809520	17.0865	13.259	-0.365886	yes	0	0	1	1
XLOC_007643	XLOC_007643	SAG18	1:26832266-26835060	11.7202	5.98407	-0.969803	yes	0	0	1	1
XLOC_007644	XLOC_007644	AT1G71200	1:26835199-26837991	1.45595	0.613179	-1.24758	yes	0	0	1	0
XLOC_007646	XLOC_007646	WHY2	1:26860109-26863454	40.4914	53.7112	0.407608	yes	0	0	1	1
XLOC_007650	XLOC_007650	AT1G71360	1:26891955-26894856	5.64486	4.04291	-0.481543	yes	0	0	1	1
XLOC_007663	XLOC_007663	IP5P3	1:26973566-26981046	11.4499	15.5568	0.442209	yes	0	0	1	1
XLOC_007673	XLOC_007673	DTX54	1:27032220-27035182	3.50864	1.74173	-1.0104	yes	0	0	1	1
XLOC_007675	XLOC_007675	AT1G71950	1:27078523-27081641	49.8726	38.6192	-0.36893	yes	0	0	1	1
XLOC_007683	XLOC_007683	PATL3	1:27153554-27155793	41.7747	69.0754	0.725544	yes	0	0	1	1
XLOC_007685	XLOC_007685	ATL11	1:27169758-27171410	3.80719	2.20617	-0.787183	yes	0	0	1	1
XLOC_007690	XLOC_007690	AERO1	1:27211820-27214688	2.38496	1.33796	-0.833927	yes	0	0	1	1
XLOC_007691	XLOC_007691	PSY1R	1:27217367-27221265	5.66281	4.37338	-0.372768	yes	0	0	1	1
XLOC_007694	XLOC_007694	RPSAA	1:27241695-27244931	656.793	880.757	0.423305	yes	0	0	1	1
XLOC_007696	XLOC_007696	AT1G72416	1:27258746-27260521	5.77898	16.9918	1.55595	yes	0	0	1	1
XLOC_007698	XLOC_007698	SAUR78	1:27264601-27265806	54.2492	69.6906	0.361361	yes	0	0	1	1
XLOC_007701	XLOC_007701	AT1G72480	1:27285998-27288522	12.9594	6.52968	-0.988921	yes	0	0	1	1
XLOC_007702	XLOC_007702	AT1G72490	1:27288899-27291107	2.44175	1.07658	-1.18146	yes	0	0	1	1
XLOC_007707	XLOC_007707	AT1G72550	1:27319687-27324112	28.7315	35.8212	0.31818	yes	0	0	1	1
XLOC_007711	XLOC_007711	GLP1	1:27338033-27340328	1025.27	166.015	-2.62662	yes	0	GLP1	1	1
XLOC_007714	XLOC_007714	CAD1	1:27359108-27361024	20.1212	29.2843	0.541413	yes	0	0	1	1
XLOC_007717	XLOC_007717	AT1G72740	1:27380259-27382924	16.8981	21.7167	0.361939	yes	0	0	1	1
XLOC_007721	XLOC_007721	HAP2C	1:27405144-27408221	3.76704	0.904894	-2.05761	yes	0	HAP2C	1	0
XLOC_007724	XLOC_007724	AT1G72860	1:27416113-27423338	1.14109	0.469089	-1.28248	yes	0	0	1	0
XLOC_007725	XLOC_007725	AT1G72880	1:27423384-27426215	14.645	18.9315	0.370381	yes	0	0	1	1
XLOC_007731	XLOC_007731	PS2	1:27464527-27466348	6.86196	3.23699	-1.08397	yes	0	0	1	1
XLOC_007739	XLOC_007739	AT1G73120	1:27497175-27498062	24.5977	45.7396	0.894921	yes	0	0	1	1
XLOC_007748	XLOC_007748	AT1G73230	1:27538189-27541952	307.727	389.266	0.339105	yes	0	0	1	1
XLOC_007750	XLOC_007750	KTI1	1:27547097-27548282	24.559	5.24703	-2.22668	yes	0	KTI1	1	1
XLOC_007752	XLOC_007752	SCPL3	1:27552649-27555322	1.46988	0.699004	-1.07232	yes	0	0	1	0
XLOC_007754	XLOC_007754	SCPL2,SCPL4	1:27559482-27565177	4.1803	2.61728	-0.67554	yes	0	0	1	1
XLOC_007757	XLOC_007757	ATDR4	1:27568713-27569823	46.9405	4.80303	-3.28882	yes	0	ATDR4	1	1
XLOC_007764	XLOC_007764	MKK9	1:27639090-27640643	11.1388	6.1124	-0.865777	yes	0	0	1	1
XLOC_007770	XLOC_007770	AT1G73650,FKBP17-3	1:27686671-27691819	134.154	173.603	0.371897	yes	0	0	1	1
XLOC_007772	XLOC_007772	ALPHA DOX2	1:27703943-27707657	11.4146	7.52488	-0.601139	yes	0	0	1	1
XLOC_007777	XLOC_007777	AT1G73760	1:27736545-27742008	13.3135	18.7341	0.492776	yes	0	0	1	1
XLOC_007782	XLOC_007782	ESP1	1:27763616-27766372	23.2506	31.0846	0.418936	yes	0	0	1	1
XLOC_007789	XLOC_007789	SSL11	1:27829050-27831536	2.41089	0.564547	-2.0944	yes	0	SSL11	1	0
XLOC_007790	XLOC_007790	AT1G74010	1:27832094-27834207	2.12322	1.06913	-0.989822	yes	0	0	1	1
XLOC_007791	XLOC_007791	SSL12	1:27835122-27837443	20.4047	14.0105	-0.542398	yes	0	0	1	1
XLOC_007793	XLOC_007793	RPL6C	1:27847037-27849008	255.282	331.948	0.378867	yes	0	0	1	1
XLOC_007797	XLOC_007797	MTERF15	1:27871173-27873332	1.56289	1.03987	-0.587808	yes	0	0	1	1
XLOC_007803	XLOC_007803	PUR4	1:27922724-27927962	21.0511	33.0686	0.65157	yes	0	0	1	1
XLOC_007806	XLOC_007806	CLPB1	1:27935155-27940369	3.27337	176.888	5.75592	yes	CLPB1	0	1	1
XLOC_007821	XLOC_007821	AT1G74460	1:27987889-27989865	10.8548	1.14043	-3.25069	yes	0	AT1G74460	1	1
XLOC_007825	XLOC_007825	AT1G74530,HVA22A	1:28007960-28012893	37.1974	28.544	-0.382016	yes	0	0	1	1
XLOC_007827	XLOC_007827	NRP1	1:28016044-28020059	101.373	148.122	0.547122	yes	0	0	1	1
XLOC_007837	XLOC_007837	GALT5	1:28098463-28105193	5.55556	1.6751	-1.72968	yes	0	0	1	1
XLOC_007844	XLOC_007844	ARR15	1:28131446-28133025	1.01655	0.530706	-0.937702	yes	0	0	1	0
XLOC_007845	XLOC_007845	ALDH10A8,AT1G74910	1:28133932-28142837	124.149	171.125	0.462978	yes	0	0	1	1
XLOC_007849	XLOC_007849	RPS9	1:28157385-28159317	247.647	320.214	0.37075	yes	0	0	1	1
XLOC_007856	XLOC_007856	RRA1	1:28196856-28198945	5.44568	3.53368	-0.623944	yes	0	0	1	1
XLOC_007859	XLOC_007859	AT1G75140,AT1G75150	1:28202052-28208590	8.3316	5.53618	-0.589702	yes	0	0	1	1
XLOC_007863	XLOC_007863	AT1G75220	1:28223835-28233134	22.8336	14.6698	-0.638308	yes	0	0	1	1
XLOC_007867	XLOC_007867	OTC	1:28260800-28268416	100.377	137.874	0.457926	yes	0	0	1	1
XLOC_007870	XLOC_007870	BBD1	1:28281194-28284168	71.6817	96.5647	0.42989	yes	0	0	1	1
XLOC_007875	XLOC_007875	WAT1	1:28337725-28340275	85.1071	29.4658	-1.53024	yes	0	0	1	1
XLOC_007876	XLOC_007876	AT1G75510	1:28346997-28348776	24.9194	31.5202	0.339006	yes	0	0	1	1
XLOC_007879	XLOC_007879	AT1G75560	1:28371140-28373301	47.1308	62.7548	0.413056	yes	0	0	1	1
XLOC_007881	XLOC_007881	AT1G75590	1:28382812-28383769	3.32585	1.93445	-0.781798	yes	0	0	1	1
XLOC_007883	XLOC_007883	AT1G75640	1:28403370-28407182	2.37914	1.04546	-1.18631	yes	0	0	1	1
XLOC_007889	XLOC_007889	GASA1	1:28441500-28442435	356.32	220.174	-0.694533	yes	0	0	1	1
XLOC_007890	XLOC_007890	AT1G75760	1:28446631-28448735	9.68134	4.53734	-1.09336	yes	0	0	1	1
XLOC_007893	XLOC_007893	CLV1	1:28463343-28466971	9.07731	2.2256	-2.02807	yes	0	CLV1	1	1
XLOC_007896	XLOC_007896	AT1G75860	1:28484128-28486077	18.7389	13.6505	-0.457081	yes	0	0	1	1
XLOC_007904	XLOC_007904	AT1G76010	1:28528058-28531771	83.8212	120.08	0.518612	yes	0	0	1	1
XLOC_007905	XLOC_007905	AT1G76020	1:28532044-28533694	13.7475	8.46995	-0.698748	yes	0	0	1	1
XLOC_007908	XLOC_007908	CDSP32	1:28547785-28549586	322.654	485.368	0.589092	yes	0	0	1	1
XLOC_007912	XLOC_007912	AT1G76120	1:28558629-28560473	4.05041	1.65748	-1.28907	yes	0	0	1	1
XLOC_007917	XLOC_007917	ERD14	1:28586662-28587931	220.22	300.136	0.446668	yes	0	0	1	1
XLOC_007922	XLOC_007922	AT1G76240	1:28602704-28603932	14.7291	11.0912	-0.409252	yes	0	0	1	1
XLOC_007924	XLOC_007924	OFUT16	1:28610192-28616785	5.78459	3.26431	-0.825434	yes	0	0	1	1
XLOC_007928	XLOC_007928	GONST3	1:28634880-28636968	6.59037	4.99288	-0.400489	yes	0	0	1	1
XLOC_007934	XLOC_007934	OST1A	1:28655207-28661710	25.0793	19.148	-0.389304	yes	0	0	1	1
XLOC_007935	XLOC_007935	NAC031	1:28671805-28674045	1.15805	0.607025	-0.931863	yes	0	0	1	0
XLOC_007945	XLOC_007945	CML38	1:28766749-28768138	13.4602	18.2237	0.43711	yes	0	0	1	1
XLOC_007957	XLOC_007957	AT1G76810	1:28830901-28836748	30.8619	39.6912	0.36299	yes	0	0	1	1
XLOC_007962	XLOC_007962	GT-2	1:28873051-28875435	28.444	41.2622	0.536699	yes	0	0	1	1
XLOC_007964	XLOC_007964	ATEXT4	1:28895300-28897120	292.88	230.947	-0.342748	yes	0	0	1	1
XLOC_007966	XLOC_007966	IDL5	1:28914445-28915102	2.70579	1.09072	-1.31076	yes	0	0	1	1
XLOC_007969	XLOC_007969	AT1G76960	1:28920316-28920976	15.3503	4.63278	-1.72832	yes	0	0	1	1
XLOC_007972	XLOC_007972	AT1G77020	1:28944842-28947186	4.62563	6.54046	0.499743	yes	0	0	1	1
XLOC_007974	XLOC_007974	AT1G77060,RH29	1:28947742-28953580	45.1393	58.738	0.37991	yes	0	0	1	1
XLOC_007982	XLOC_007982	PCMP-E21,SKIP	1:28998037-29002143	42.9855	56.0897	0.383886	yes	0	0	1	1
XLOC_007986	XLOC_007986	AEE4	1:29016119-29019789	7.93309	4.98852	-0.669272	yes	0	0	1	1
XLOC_007989	XLOC_007989	AT1G77280	1:29027752-29034822	3.14657	1.78499	-0.81786	yes	0	0	1	1
XLOC_007994	XLOC_007994	AAP3	1:29073839-29077390	5.22494	1.82083	-1.52082	yes	0	0	1	1
XLOC_007997	XLOC_007997	BGAL16	1:29088656-29093264	1.6764	0.909324	-0.882498	yes	0	0	1	0
XLOC_008010	XLOC_008010	SOV	1:29191719-29196290	5.56306	4.00751	-0.473172	yes	0	0	1	1
XLOC_008012	XLOC_008012	LAX3	1:29200416-29203418	11.7432	5.66182	-1.05249	yes	0	0	1	1
XLOC_008013	XLOC_008013	RPS13	1:29229989-29231727	35.8776	45.6878	0.348725	yes	0	0	1	1
XLOC_008014	XLOC_008014	NIA1	1:29235720-29239484	104.228	196.056	0.911522	yes	0	0	1	1
XLOC_008022	XLOC_008022	AT1G77855	1:29277082-29278631	1.62253	0.944061	-0.781289	yes	0	0	1	0
XLOC_008027	XLOC_008027	RPL30B	1:29303863-29305411	426.157	554.629	0.380137	yes	0	0	1	1
XLOC_008028	XLOC_008028	AT1G77960	1:29306823-29313571	1.07357	0.462568	-1.21468	yes	0	0	1	0
XLOC_008030	XLOC_008030	SULTR2	1:29317766-29323358	5.36044	2.87432	-0.899131	yes	0	0	1	1
XLOC_008032	XLOC_008032	BXL7	1:29347580-29352946	18.606	5.99679	-1.6335	yes	0	0	1	1
XLOC_008033	XLOC_008033	TPR12	1:29393812-29396105	7.6984	5.83777	-0.39914	yes	0	0	1	1
XLOC_008039	XLOC_008039	QUA2	1:29432828-29436674	24.7021	16.3045	-0.599358	yes	0	0	1	1
XLOC_008049	XLOC_008049	GSTU19	1:29486386-29488007	755.663	1131.4	0.582299	yes	0	0	1	1
XLOC_008053	XLOC_008053	AT1G78450	1:29516988-29518028	6.39392	11.2378	0.813587	yes	0	0	1	1
XLOC_008060	XLOC_008060	AT1G78530	1:29539085-29540865	2.13476	1.25097	-0.771028	yes	0	0	1	1
XLOC_008064	XLOC_008064	MSL6	1:29568960-29572572	7.59212	4.66524	-0.70255	yes	0	0	1	1
XLOC_008068	XLOC_008068	AT1G78730	1:29607688-29609441	1.97266	1.10965	-0.830034	yes	0	0	1	1
XLOC_008073	XLOC_008073	AT1G78800	1:29625586-29628024	9.66592	6.19726	-0.641277	yes	0	0	1	1
XLOC_008076	XLOC_008076	AT1G78820	1:29634095-29635931	26.3491	2.83317	-3.21726	yes	0	AT1G78820	1	1
XLOC_008077	XLOC_008077	AT1G78830	1:29636817-29638773	76.8452	11.2143	-2.77662	yes	0	AT1G78830	1	1
XLOC_008079	XLOC_008079	AT1G78850	1:29641859-29643535	190.769	20.3643	-3.22771	yes	0	AT1G78850	1	1
XLOC_008080	XLOC_008080	AT1G78860	1:29646002-29649951	6.88444	0.776544	-3.1482	yes	0	AT1G78860	1	0
XLOC_008086	XLOC_008086	AT1G78950	1:29684235-29688800	1.06455	0.660416	-0.688795	yes	0	0	1	0
XLOC_008090	XLOC_008090	AT1G78995	1:29715071-29716255	23.0141	12.1547	-0.921001	yes	0	0	1	1
XLOC_008091	XLOC_008091	AT1G79010,AT1G79020,AT1G79030,HAC1	1:29716349-29734444	156.522	200.059	0.354059	yes	0	0	1	1
XLOC_008098	XLOC_008098	AT1G79150	1:29772509-29778016	12.7217	16.3127	0.358705	yes	0	0	1	1
XLOC_008100	XLOC_008100	PAB2	1:29794372-29798836	58.9658	77.9342	0.402378	yes	0	0	1	1
XLOC_008106	XLOC_008106	38626	1:29867853-29869784	8.65353	1.58828	-2.44583	yes	0	38626	1	1
XLOC_008108	XLOC_008108	ALDH5F1	1:29882120-29887414	19.7254	31.7371	0.686117	yes	0	0	1	1
XLOC_008116	XLOC_008116	PGK3	1:29924022-29938856	309.989	440.611	0.507286	yes	0	0	1	1
XLOC_008119	XLOC_008119	SMB	1:29940802-29943713	1.02686	0.618156	-0.732204	yes	0	0	1	0
XLOC_008121	XLOC_008121	NHX6	1:29952872-29957201	5.33403	2.71568	-0.973911	yes	0	0	1	1
XLOC_008132	XLOC_008132	NADP-ME4	1:30007287-30011690	90.9803	118.933	0.38652	yes	0	0	1	1
XLOC_008140	XLOC_008140	AT1G79920	1:30059301-30062824	49.4224	110.167	1.15645	yes	0	0	1	1
XLOC_008141	XLOC_008141	HSP70-14	1:30063447-30067589	67.5539	91.5786	0.438971	yes	0	0	1	1
XLOC_008148	XLOC_008148	TMM	1:30127818-30129649	8.88429	2.04681	-2.11788	yes	0	TMM	1	1
XLOC_008149	XLOC_008149	AT1G80130	1:30140911-30142697	28.5542	40.8583	0.516928	yes	0	0	1	1
XLOC_008153	XLOC_008153	AT1G80170	1:30153212-30155894	4.06175	2.49244	-0.704539	yes	0	0	1	1
XLOC_008154	XLOC_008154	AT1G80180	1:30156681-30157808	37.882	53.9859	0.511072	yes	0	0	1	1
XLOC_008158	XLOC_008158	AT1G80280	1:30180906-30186716	7.96782	4.33999	-0.876494	yes	0	0	1	1
XLOC_008160	XLOC_008160	GA3OX2	1:30200465-30202349	1.61719	0.654286	-1.30549	yes	0	0	1	0
XLOC_008164	XLOC_008164	EMB2753	1:30225175-30235087	32.7608	45.2908	0.467248	yes	0	0	1	1
XLOC_008168	XLOC_008168	GLPK	1:30246682-30249337	39.8055	55.6065	0.482286	yes	0	0	1	1
XLOC_008169	XLOC_008169	PTAC17	1:30256064-30260732	38.2294	67.7506	0.82555	yes	0	0	1	1
XLOC_008170	XLOC_008170	TPR1	1:30260817-30267125	13.6505	17.3018	0.341966	yes	0	0	1	1
XLOC_008182	XLOC_008182	DRS1	1:30333422-30335940	2.14416	3.10436	0.533888	yes	0	0	1	1
XLOC_008184	XLOC_008184	NIP6-1	1:30348669-30352208	9.11162	2.40027	-1.92451	yes	0	0	1	1
XLOC_008185	XLOC_008185	NRAMP1	1:30370473-30376072	17.3267	13.1916	-0.393385	yes	0	0	1	1
XLOC_008187	XLOC_008187	PLMT	1:30387977-30389434	19.4733	13.5819	-0.51981	yes	0	0	1	1
XLOC_008191	XLOC_008191	ATJ8	1:30400630-30404713	131.91	247.243	0.906377	yes	0	0	1	1
XLOC_008192	XLOC_008192	AT1G80930	1:30405338-30409768	23.6087	32.0718	0.441985	yes	0	0	1	1
XLOC_008195	XLOC_008195	AT1G80980	1:30422049-30424152	3.56899	2.27197	-0.651573	yes	0	0	1	1
XLOC_008196	XLOC_008196	AT2G01008	2:1024-3176	1.14961	20.7057	4.17081	yes	AT2G01008	0	1	1
XLOC_008205	XLOC_008205	RHA2B	2:100483-101566	7.24867	2.19463	-1.72374	yes	0	0	1	1
XLOC_008207	XLOC_008207	AT2G01190	2:114925-117750	10.9684	18.2982	0.738346	yes	0	0	1	1
XLOC_008215	XLOC_008215	AT2G01390,AT2G01400	2:172175-176407	26.6652	12.4327	-1.10082	yes	0	0	1	1
XLOC_008219	XLOC_008219	ESMD1,PAHX	2:216604-223809	29.6142	38.0578	0.361902	yes	0	0	1	1
XLOC_008220	XLOC_008220	MLP328	2:235924-237253	18.6988	25.008	0.419445	yes	0	0	1	1
XLOC_008221	XLOC_008221	MLP329	2:239668-240687	23.2964	33.4253	0.520831	yes	0	0	1	1
XLOC_008225	XLOC_008225	AT2G01600	2:268713-272676	18.5519	23.5331	0.343124	yes	0	0	1	1
XLOC_008238	XLOC_008238	XTH27	2:385170-387478	84.5932	51.9297	-0.703983	yes	0	0	1	1
XLOC_008246	XLOC_008246	NHX7	2:457001-463408	3.25564	1.69331	-0.943097	yes	0	0	1	1
XLOC_008248	XLOC_008248	NPF8.4	2:478976-481185	6.60485	2.76672	-1.25535	yes	0	0	1	1
XLOC_008255	XLOC_008255	IDD5	2:505374-510781	24.5494	32.2272	0.392596	yes	0	0	1	1
XLOC_008257	XLOC_008257	PDF2.2	2:528178-529186	268.956	171.586	-0.648436	yes	0	0	1	1
XLOC_008258	XLOC_008258	PDF2.1	2:538249-539123	14.6465	6.65262	-1.13856	yes	0	0	1	1
XLOC_008259	XLOC_008259	PDF2.3	2:539897-540707	312.744	99.9393	-1.64586	yes	0	0	1	1
XLOC_008265	XLOC_008265	AT2G02370	2:621057-623526	3.56342	1.88936	-0.915365	yes	0	0	1	1
XLOC_008280	XLOC_008280	CAND1	2:689783-697707	13.2766	18.1264	0.449207	yes	0	0	1	1
XLOC_008291	XLOC_008291	AT2G02680	2:745673-748573	3.07722	2.17609	-0.499892	yes	0	0	1	1
XLOC_008295	XLOC_008295	WHY3	2:769333-773552	31.2801	39.9902	0.354401	yes	0	0	1	1
XLOC_008297	XLOC_008297	UBC2	2:773644-777829	56.5134	71.5332	0.340021	yes	0	0	1	1
XLOC_008299	XLOC_008299	IQD29	2:787884-791289	9.11659	11.5485	0.341143	yes	0	0	1	1
XLOC_008307	XLOC_008307	AT2G02880	2:841245-843629	4.82239	7.18798	0.575836	yes	0	0	1	1
XLOC_008315	XLOC_008315	AT2G03010	2:879246-881471	1.38994	0.653577	-1.0886	yes	0	0	1	0
XLOC_008337	XLOC_008337	PAP9	2:1041387-1044992	2.3007	0.926851	-1.31166	yes	0	0	1	0
XLOC_008338	XLOC_008338	QUL2	2:1050705-1054613	6.0716	2.84848	-1.09189	yes	0	0	1	1
XLOC_008341	XLOC_008341	AT2G03510	2:1066577-1069186	25.1397	7.23442	-1.79702	yes	0	0	1	1
XLOC_008342	XLOC_008342	UPS2,UPS4	2:1069490-1074016	3.72771	2.2656	-0.718394	yes	0	0	1	1
XLOC_008359	XLOC_008359	GEK1	2:1156592-1159138	11.4646	14.9172	0.37979	yes	0	0	1	1
XLOC_008360	XLOC_008360	AT2G03810	2:1160946-1164657	4.06853	2.8875	-0.494687	yes	0	0	1	1
XLOC_008367	XLOC_008367	PI4KG7	2:1185457-1188681	15.3853	20.4771	0.412466	yes	0	0	1	1
XLOC_008378	XLOC_008378	AT2G03980	2:1259057-1262740	7.69351	4.71837	-0.705353	yes	0	0	1	1
XLOC_008380	XLOC_008380	HSP90-5	2:1281753-1286144	190.716	283.831	0.57361	yes	0	0	1	1
XLOC_008397	XLOC_008397	AT2G04340,LACS8	2:1513489-1519308	31.1515	14.7466	-1.07891	yes	0	0	1	1
XLOC_008399	XLOC_008399	RPS17A	2:1526888-1528577	138.633	182.671	0.397982	yes	0	0	1	1
XLOC_008408	XLOC_008408	TRZ2	2:1576693-1578962	13.5781	19.2662	0.504789	yes	0	0	1	1
XLOC_008409	XLOC_008409	IBR5	2:1588192-1590166	10.7294	14.7284	0.45703	yes	0	0	1	1
XLOC_008410	XLOC_008410	AT2G04570	2:1594587-1596372	13.2447	1.46431	-3.17712	yes	0	AT2G04570	1	1
XLOC_008416	XLOC_008416	AT2G04690	2:1644455-1646443	15.6646	5.36057	-1.54705	yes	0	0	1	1
XLOC_008419	XLOC_008419	FLA7	2:1676716-1678455	52.9977	15.6802	-1.75698	yes	0	0	1	1
XLOC_008425	XLOC_008425	AT2G04850	2:1704110-1706465	3.85524	1.50573	-1.35635	yes	0	0	1	1
XLOC_008435	XLOC_008435	VPS11	2:1869852-1873997	8.97104	12.3692	0.463403	yes	0	0	1	1
XLOC_008441	XLOC_008441	GNT2	2:1935539-1937464	4.70257	2.71456	-0.792728	yes	0	0	1	1
XLOC_008449	XLOC_008449	ATGRP9	2:1993037-1994177	553.803	247.235	-1.16349	yes	0	0	1	1
XLOC_008451	XLOC_008451	AT2G05510	2:2015623-2016772	62.9724	28.5786	-1.13979	yes	0	0	1	1
XLOC_008463	XLOC_008463	ACO3	2:2141328-2146678	99.8973	146.302	0.550436	yes	0	0	1	1
XLOC_008467	XLOC_008467	NAT1	2:2180754-2183904	3.88165	2.64028	-0.555978	yes	0	0	1	1
XLOC_008469	XLOC_008469	AT2G05790	2:2199150-2201603	38.9468	27.8322	-0.484748	yes	0	0	1	1
XLOC_008471	XLOC_008471	AT2G05830	2:2229538-2232149	44.4714	56.9758	0.357473	yes	0	0	1	1
XLOC_008475	XLOC_008475	MOD1	2:2322214-2325197	97.5805	123.067	0.334776	yes	0	0	1	1
XLOC_008478	XLOC_008478	FIP1	2:2332316-2336257	3.49814	2.03871	-0.778931	yes	0	0	1	1
XLOC_008492	XLOC_008492	XTH4	2:2763448-2765743	287.149	429.479	0.580787	yes	0	0	1	1
XLOC_008499	XLOC_008499	CAS1	2:2924359-2930751	33.8305	43.2692	0.355017	yes	0	0	1	1
XLOC_008512	XLOC_008512	AT2G07655	2:3245322-3246901	0.770851	8.94731	3.53693	yes	AT2G07655	0	0	1
XLOC_008519	XLOC_008519	AT2G07674	2:3268931-3269906	0.618769	8.51267	3.78214	yes	AT2G07674	0	0	1
XLOC_008525	XLOC_008525	AT2G07623	2:3276727-3277668	0	11.7411	inf	yes	AT2G07623	0	0	1
XLOC_008527	XLOC_008527	AT2G07669,AT2G07678	2:3281096-3283553	0.105388	11.3705	6.75345	yes	AT2G07669,AT2G07678	0	0	1
XLOC_008534	XLOC_008534	AT2G05215	2:3334409-3335689	0.300201	4.07111	3.76142	yes	AT2G05215	0	0	1
XLOC_008538	XLOC_008538	AT2G07695	2:3345928-3347826	0.156322	6.45463	5.36774	yes	AT2G07695	0	0	1
XLOC_008539	XLOC_008539	AT2G07785	2:3348002-3352228	0.0814891	7.97433	6.61261	yes	AT2G07785	0	0	1
XLOC_008541	XLOC_008541	AT2G07698	2:3361462-3364127	0.173739	5.97683	5.10439	yes	AT2G07698	0	0	1
XLOC_008545	XLOC_008545	AT2G07702	2:3372594-3373155	0	1.07106	inf	yes	AT2G07702	0	0	1
XLOC_008546	XLOC_008546	AT2G07638	2:3377162-3378213	0.104983	5.14272	5.61431	yes	AT2G07638	0	0	1
XLOC_008549	XLOC_008549	AT2G07708	2:3386850-3388160	0.288577	5.41954	4.23114	yes	AT2G07708	0	0	1
XLOC_008552	XLOC_008552	AT2G07644	2:3405495-3405863	0	2.15641	inf	yes	AT2G07644	0	0	1
XLOC_008555	XLOC_008555	AT2G07715	2:3410596-3413161	0.754544	5.89422	2.96562	yes	AT2G07715	0	0	1
XLOC_008556	XLOC_008556	Intron_gpII	2:3424684-3430483	0.248285	7.58252	4.93261	yes	Intron_gpII	0	0	1
XLOC_008559	XLOC_008559	AT2G07725	2:3447397-3449059	0.477309	9.10275	4.25331	yes	AT2G07725	0	0	1
XLOC_008560	XLOC_008560	AT2G07727	2:3449533-3452776	0.508046	4.99505	3.29747	yes	AT2G07727	0	0	1
XLOC_008566	XLOC_008566	AT2G07787,AT2G07827	2:3474995-3479196	0.105538	7.01019	6.05361	yes	AT2G07787,AT2G07827	0	0	1
XLOC_008569	XLOC_008569	AT2G07806	2:3484626-3489670	0.0886326	6.64885	6.22912	yes	AT2G07806	0	0	1
XLOC_008580	XLOC_008580	ATMRP11	2:3514667-3522658	3.69414	2.11264	-0.806195	yes	0	0	1	1
XLOC_008614	XLOC_008614	CRCK3	2:4618544-4621722	8.01679	4.79722	-0.740826	yes	0	0	1	1
XLOC_008620	XLOC_008620	MGD3	2:4743161-4746813	2.97695	1.17186	-1.34503	yes	0	0	1	1
XLOC_008624	XLOC_008624	TTM3	2:4802782-4804375	52.0188	76.6237	0.558758	yes	0	0	1	1
XLOC_008625	XLOC_008625	AT2G11891	2:4804390-4804558	6.78483	24.2648	1.83848	yes	0	0	1	1
XLOC_008633	XLOC_008633	AT2G12550	2:5114803-5118753	2.80834	3.87822	0.465677	yes	0	0	1	1
XLOC_008644	XLOC_008644	AT2G13290	2:5511561-5513838	5.2238	3.25305	-0.683307	yes	0	0	1	1
XLOC_008651	XLOC_008651	ABH1	2:5636883-5643066	13.7612	18.3018	0.41138	yes	0	0	1	1
XLOC_008654	XLOC_008654	NAD-ME1	2:5649927-5655320	73.8588	103.559	0.487604	yes	0	0	1	1
XLOC_008664	XLOC_008664	SERK4	2:5741591-5746833	4.76908	3.11985	-0.612235	yes	0	0	1	1
XLOC_008675	XLOC_008675	AT2G14080	2:5925118-5929902	4.03878	2.21438	-0.867015	yes	0	0	1	1
XLOC_008678	XLOC_008678	AT2G14247	2:6034281-6035375	6.63665	0.578016	-3.52127	yes	0	AT2G14247	1	0
XLOC_008698	XLOC_008698	VSR3	2:6308682-6312726	11.0782	3.56427	-1.63604	yes	0	0	1	1
XLOC_008699	XLOC_008699	APK1	2:6313882-6316047	46.1887	29.6487	-0.639571	yes	0	0	1	1
XLOC_008711	XLOC_008711	AGP9	2:6399404-6401149	157.402	78.5155	-1.0034	yes	0	0	1	1
XLOC_008718	XLOC_008718	LTP7	2:6518748-6521549	21.6271	16.2071	-0.416216	yes	0	0	1	1
XLOC_008719	XLOC_008719	AtRLP19	2:6533260-6537002	3.06764	0.843409	-1.86283	yes	0	0	1	0
XLOC_008720	XLOC_008720	KCS8	2:6542165-6544118	31.5454	21.7626	-0.535575	yes	0	0	1	1
XLOC_008725	XLOC_008725	AT2G15220	2:6608560-6609681	3.02275	1.12154	-1.43038	yes	0	0	1	1
XLOC_008731	XLOC_008731	AT2G15300	2:6649114-6652232	1.78937	0.80101	-1.15956	yes	0	0	1	0
XLOC_008736	XLOC_008736	NRPB3	2:6733533-6735819	20.6462	29.1253	0.496395	yes	0	0	1	1
XLOC_008753	XLOC_008753	AT2G06465	2:6830994-6833777	12.7529	19.1488	0.586436	yes	0	0	1	1
XLOC_008755	XLOC_008755	AT2G15730	2:6849451-6852214	2.90129	1.69332	-0.776841	yes	0	0	1	1
XLOC_008759	XLOC_008759	AT2G15900	2:6927023-6935514	4.60504	2.84912	-0.6927	yes	0	0	1	1
XLOC_008761	XLOC_008761	AT2G15960	2:6947095-6947866	32.8376	54.7256	0.736867	yes	0	0	1	1
XLOC_008777	XLOC_008777	AT2G16365	2:7074118-7079519	22.173	28.1073	0.342142	yes	0	0	1	1
XLOC_008786	XLOC_008786	AT2G16586	2:7190936-7192071	22.197	28.4575	0.358443	yes	0	0	1	1
XLOC_008789	XLOC_008789	AT2G16594,AT2G16595,CYP19-1	2:7197773-7201755	573.189	737.088	0.362827	yes	0	0	1	1
XLOC_008791	XLOC_008791	ADF5	2:7244499-7246069	29.4455	39.9382	0.439723	yes	0	0	1	1
XLOC_008792	XLOC_008792	AT2G16710	2:7248137-7250308	21.2498	31.5396	0.569713	yes	0	0	1	1
XLOC_008797	XLOC_008797	AT2G16760	2:7275656-7277285	2.70164	0.861355	-1.64916	yes	0	0	1	0
XLOC_008801	XLOC_008801	PIP2-8	2:7301333-7303509	14.1481	6.81604	-1.05361	yes	0	0	1	1
XLOC_008802	XLOC_008802	UGT90A1	2:7316788-7319243	6.75314	4.95559	-0.446501	yes	0	0	1	1
XLOC_008805	XLOC_008805	TRN1	2:7353772-7361256	18.716	24.5348	0.390557	yes	0	0	1	1
XLOC_008810	XLOC_008810	AT2G16990	2:7382804-7387976	1.20545	0.636141	-0.922156	yes	0	0	1	0
XLOC_008812	XLOC_008812	AT2G17033,AT2G17036	2:7401116-7405262	17.1062	21.6041	0.336782	yes	0	0	1	1
XLOC_008813	XLOC_008813	anac036	2:7406910-7408393	2.41384	1.23678	-0.964737	yes	0	0	1	1
XLOC_008825	XLOC_008825	MPT1	2:7510096-7512502	2.17235	1.31362	-0.725704	yes	0	0	1	1
XLOC_008834	XLOC_008834	RPS4A	2:7546439-7548406	340.349	524.729	0.62456	yes	0	0	1	1
XLOC_008835	XLOC_008835	HMG2	2:7549701-7552260	5.89796	4.32811	-0.44648	yes	0	0	1	1
XLOC_008836	XLOC_008836	AAP19-1	2:7552991-7555163	39.0951	50.6667	0.374049	yes	0	0	1	1
XLOC_008837	XLOC_008837	AKR2B	2:7555585-7558064	80.0453	101.566	0.343524	yes	0	0	1	1
XLOC_008838	XLOC_008838	ARID3	2:7558915-7563781	15.2706	19.3371	0.340619	yes	0	0	1	1
XLOC_008848	XLOC_008848	AT2G06995	2:7633213-7634069	1.35622	0.691613	-0.971559	yes	0	0	1	0
XLOC_008852	XLOC_008852	CYCB2-1,PSAT2	2:7664054-7668065	18.1494	23.8879	0.39636	yes	0	0	1	1
XLOC_008854	XLOC_008854	AT2G17670	2:7674318-7676276	3.59132	4.92435	0.455419	yes	0	0	1	1
XLOC_008858	XLOC_008858	AT2G17710	2:7693595-7694746	10.6349	15.6319	0.555679	yes	0	0	1	1
XLOC_008861	XLOC_008861	NIP2	2:7703804-7705831	5.43676	3.62191	-0.585996	yes	0	0	1	1
XLOC_008862	XLOC_008862	APF1	2:7713233-7716505	11.3923	3.95223	-1.52732	yes	0	0	1	1
XLOC_008874	XLOC_008874	SLY1	2:7824165-7826623	21.6194	30.6044	0.501411	yes	0	0	1	1
XLOC_008887	XLOC_008887	AT2G18110	2:7872200-7874010	64.3202	84.583	0.395095	yes	0	0	1	1
XLOC_008889	XLOC_008889	AT2G18240	2:7935243-7936900	5.32	1.15835	-2.19936	yes	0	AT2G18240	1	1
XLOC_008895	XLOC_008895	RL4	2:7964325-7964995	28.6876	21.69	-0.403395	yes	0	0	1	1
XLOC_008898	XLOC_008898	LTP8	2:7980531-7981868	19.3201	2.58245	-2.90329	yes	0	LTP8	1	1
XLOC_008906	XLOC_008906	AT2G18560	2:8059105-8061073	7.41721	3.25429	-1.18853	yes	0	0	1	1
XLOC_008907	XLOC_008907	UGT72D1	2:8063022-8065015	4.58097	2.75118	-0.735604	yes	0	0	1	1
XLOC_008914	XLOC_008914	TPS11	2:8108897-8112010	15.366	25.404	0.725312	yes	0	0	1	1
XLOC_008917	XLOC_008917	AT2G18735	2:8122118-8123076	2.97204	1.85072	-0.683361	yes	0	0	1	1
XLOC_008921	XLOC_008921	XTH21	2:8144880-8146477	3.82613	1.76479	-1.11639	yes	0	0	1	1
XLOC_008924	XLOC_008924	AT2G18860	2:8163941-8166006	7.79215	5.79987	-0.426002	yes	0	0	1	1
XLOC_008926	XLOC_008926	AT2G18876,VIL3	2:8169545-8178995	10.2095	13.3409	0.385948	yes	0	0	1	1
XLOC_008944	XLOC_008944	HMA4	2:8278788-8286561	11.232	8.90392	-0.335103	yes	0	0	1	1
XLOC_008945	XLOC_008945	AT2G19130	2:8293639-8296485	1.45841	0.884266	-0.721845	yes	0	0	1	0
XLOC_008951	XLOC_008951	AT2G19280	2:8362386-8367022	1.81647	1.19305	-0.606482	yes	0	0	1	1
XLOC_008956	XLOC_008956	AT2G19385,UBA1C	2:8383806-8388790	18.1404	23.1818	0.353789	yes	0	0	1	1
XLOC_008962	XLOC_008962	AT2G19490,NAP1	2:8438392-8447355	119.202	156.501	0.392769	yes	0	0	1	1
XLOC_008966	XLOC_008966	AT2G19530,AT2G19540	2:8459946-8465531	56.6594	73.3415	0.372313	yes	0	0	1	1
XLOC_008968	XLOC_008968	AT2G19582	2:8472133-8475221	1.32587	0.549357	-1.27112	yes	0	0	1	0
XLOC_008969	XLOC_008969	KEA4	2:8478969-8483854	6.74766	4.77595	-0.498599	yes	0	0	1	1
XLOC_008972	XLOC_008972	ASHR2	2:8491191-8492920	7.72646	5.10072	-0.599107	yes	0	0	1	1
XLOC_008977	XLOC_008977	RPL31A	2:8513447-8514666	164.889	209.839	0.347789	yes	0	0	1	1
XLOC_008978	XLOC_008978	RPS30A	2:8514898-8516138	216.048	272.195	0.33329	yes	0	0	1	1
XLOC_008987	XLOC_008987	AT2G19940	2:8612925-8621774	45.3082	66.8379	0.560895	yes	0	0	1	1
XLOC_008989	XLOC_008989	CAF1	2:8644368-8647291	24.2379	37.6913	0.636967	yes	0	0	1	1
XLOC_008991	XLOC_008991	AT2G20060	2:8658980-8661558	30.0322	38.0431	0.341125	yes	0	0	1	1
XLOC_009000	XLOC_009000	TOM2AH2	2:8725540-8730525	38.4971	10.5681	-1.86503	yes	0	0	1	1
XLOC_009007	XLOC_009007	AT2G20360,AT2G20362	2:8785959-8790742	101.955	134.37	0.398273	yes	0	0	1	1
XLOC_009008	XLOC_009008	MUR3	2:8791938-8794401	13.7349	9.44452	-0.540293	yes	0	0	1	1
XLOC_009012	XLOC_009012	AT2G20420	2:8805341-8808171	105.128	138.926	0.402167	yes	0	0	1	1
XLOC_009016	XLOC_009016	FLA6	2:8840556-8841565	1.5781	0.603354	-1.38712	yes	0	0	1	0
XLOC_009019	XLOC_009019	GPRI1	2:8855301-8857758	54.3286	31.7805	-0.773572	yes	0	0	1	1
XLOC_009020	XLOC_009020	RPN1A	2:8858961-8864865	55.6425	83.5727	0.586845	yes	0	0	1	1
XLOC_009029	XLOC_009029	MAN2	2:8920446-8923227	5.65716	3.38943	-0.739036	yes	0	0	1	1
XLOC_009030	XLOC_009030	AT2G20690	2:8923304-8925804	54.0408	71.0734	0.395262	yes	0	0	1	1
XLOC_009033	XLOC_009033	EXPB1	2:8940832-8942706	9.56825	3.59057	-1.41404	yes	0	0	1	1
XLOC_009039	XLOC_009039	LIP1	2:8979553-8981923	73.1318	101.479	0.472604	yes	0	0	1	1
XLOC_009045	XLOC_009045	AT2G20950	2:9002000-9005944	11.3752	8.09519	-0.490759	yes	0	0	1	1
XLOC_009052	XLOC_009052	LAX2	2:9034055-9036636	9.29844	4.41367	-1.07501	yes	0	0	1	1
XLOC_009053	XLOC_009053	AT2G21080,FIO1	2:9040851-9045389	8.26972	6.16255	-0.424311	yes	0	0	1	1
XLOC_009055	XLOC_009055	AT2G21160,XCT	2:9065153-9070473	162.988	98.2959	-0.729561	yes	0	0	1	1
XLOC_009057	XLOC_009057	AT2G21190	2:9080759-9083009	22.6697	8.61925	-1.39513	yes	0	0	1	1
XLOC_009061	XLOC_009061	AT2G21290	2:9112797-9113597	73.0374	91.7325	0.328797	yes	0	0	1	1
XLOC_009062	XLOC_009062	BBX18	2:9126262-9127987	13.339	6.71502	-0.990184	yes	0	0	1	1
XLOC_009068	XLOC_009068	VHA-A2	2:9162515-9168556	17.4869	13.4296	-0.380858	yes	0	0	1	1
XLOC_009071	XLOC_009071	SAE2	2:9198568-9202487	12.2446	15.9626	0.382542	yes	0	0	1	1
XLOC_009075	XLOC_009075	RPS25B	2:9236480-9237846	338.349	446.922	0.401511	yes	0	0	1	1
XLOC_009077	XLOC_009077	RER1B	2:9238295-9244945	37.8601	24.8345	-0.608333	yes	0	0	1	1
XLOC_009081	XLOC_009081	RL2	2:9259510-9260697	6.57937	2.1097	-1.64091	yes	0	0	1	1
XLOC_009090	XLOC_009090	RNR1	2:9293260-9297861	26.1711	40.5587	0.632036	yes	0	0	1	1
XLOC_009107	XLOC_009107	AT2G22080	2:9386430-9388241	48.7965	36.607	-0.414661	yes	0	0	1	1
XLOC_009109	XLOC_009109	AT2G07515	2:9388259-9390575	9.70481	16.5456	0.769676	yes	0	0	1	1
XLOC_009114	XLOC_009114	CSI1	2:9406058-9418711	20.9989	26.409	0.330718	yes	0	0	1	1
XLOC_009119	XLOC_009119	AT2G22230	2:9449929-9454399	58.6346	80.5156	0.457515	yes	0	0	1	1
XLOC_009123	XLOC_009123	CAMTA3	2:9471218-9478959	7.56725	10.4979	0.472261	yes	0	0	1	1
XLOC_009128	XLOC_009128	DJA6	2:9497569-9500719	38.8103	49.4932	0.350791	yes	0	0	1	1
XLOC_009131	XLOC_009131	PER17	2:9513023-9514552	4.27136	2.12867	-1.00474	yes	0	0	1	1
XLOC_009135	XLOC_009135	RIBA2	2:9530364-9533066	6.54459	12.1123	0.888093	yes	0	0	1	1
XLOC_009137	XLOC_009137	GEM	2:9541127-9545038	11.1966	15.7068	0.48832	yes	0	0	1	1
XLOC_009147	XLOC_009147	UGT91A1	2:9592955-9594579	2.18063	1.19896	-0.862959	yes	0	0	1	1
XLOC_009153	XLOC_009153	GRDP1	2:9627341-9631283	16.2071	20.7772	0.358372	yes	0	0	1	1
XLOC_009166	XLOC_009166	GRF1	2:9728479-9733612	11.8996	4.58471	-1.37601	yes	0	0	1	1
XLOC_009169	XLOC_009169	EMB2001	2:9739407-9741700	7.9771	11.132	0.480777	yes	0	0	1	1
XLOC_009172	XLOC_009172	SCPL12	2:9753630-9757600	3.02318	1.23801	-1.28804	yes	0	0	1	1
XLOC_009173	XLOC_009173	UGT79B8	2:9759594-9761240	1.69594	0.43584	-1.96021	yes	0	0	1	0
XLOC_009177	XLOC_009177	SCPL11	2:9774748-9778561	7.0535	2.48489	-1.50516	yes	0	0	1	1
XLOC_009179	XLOC_009179	SNG1	2:9786086-9790335	52.7996	21.3643	-1.30532	yes	0	0	1	1
XLOC_009180	XLOC_009180	SCPL10	2:9791891-9796408	9.49244	1.11608	-3.08834	yes	0	SCPL10	1	1
XLOC_009181	XLOC_009181	SCPL9	2:9798756-9802676	1.70709	0.212752	-3.00429	yes	0	SCPL9	1	0
XLOC_009182	XLOC_009182	NPY4	2:9810524-9812662	3.90508	2.26771	-0.784116	yes	0	0	1	1
XLOC_009187	XLOC_009187	AT2G23093	2:9832031-9834739	1.72282	0.925299	-0.896778	yes	0	0	1	0
XLOC_009190	XLOC_009190	AGP17	2:9844133-9845385	58.4107	14.8515	-1.97563	yes	0	0	1	1
XLOC_009195	XLOC_009195	CYP96A1	2:9874906-9876711	2.14954	0.873814	-1.29863	yes	0	0	1	0
XLOC_009197	XLOC_009197	AT2G23200	2:9879274-9883397	2.41113	1.05434	-1.19337	yes	0	0	1	1
XLOC_009201	XLOC_009201	AT2G23300,RER1C	2:9914245-9919379	24.6334	31.7124	0.364431	yes	0	0	1	1
XLOC_009206	XLOC_009206	ERF008	2:9937791-9938997	6.64	4.75632	-0.481339	yes	0	0	1	1
XLOC_009207	XLOC_009207	PAB4	2:9940741-9946347	108.971	143.325	0.395348	yes	0	0	1	1
XLOC_009214	XLOC_009214	XLG1	2:9995464-10001509	11.3795	15.2687	0.424149	yes	0	0	1	1
XLOC_009215	XLOC_009215	AT2G23540	2:10024149-10026258	13.4131	10.1395	-0.403662	yes	0	0	1	1
XLOC_009221	XLOC_009221	AT2G23680	2:10066116-10067737	3.02766	2.02298	-0.581724	yes	0	0	1	1
XLOC_009222	XLOC_009222	AT2G23690	2:10072056-10073126	5.46436	7.43298	0.443888	yes	0	0	1	1
XLOC_009225	XLOC_009225	AT2G23820	2:10140382-10142938	27.8299	37.8288	0.44285	yes	0	0	1	1
XLOC_009233	XLOC_009233	AT2G23940	2:10183866-10186738	20.0366	12.6551	-0.662915	yes	0	0	1	1
XLOC_009240	XLOC_009240	AT2G24040	2:10223856-10225171	2.84113	1.17764	-1.27057	yes	0	0	1	1
XLOC_009243	XLOC_009243	AT2G24100	2:10244744-10246994	7.68011	19.9544	1.37751	yes	0	0	1	1
XLOC_009247	XLOC_009247	CYP71B6	2:10281717-10285098	21.846	6.95061	-1.65216	yes	0	0	1	1
XLOC_009252	XLOC_009252	ATPUP5	2:10300031-10301787	1.15615	0.13639	-3.08352	yes	0	ATPUP5	1	0
XLOC_009254	XLOC_009254	AT2G24240	2:10310481-10312573	2.18136	3.45025	0.661477	yes	0	0	1	1
XLOC_009255	XLOC_009255	AT2G24280	2:10332482-10337170	14.4076	8.92363	-0.691131	yes	0	0	1	1
XLOC_009264	XLOC_009264	AT2G24395	2:10375438-10376265	28.291	37.4153	0.403284	yes	0	0	1	1
XLOC_009265	XLOC_009265	AT2G24420	2:10379947-10383405	29.0226	9.82047	-1.56331	yes	0	0	1	1
XLOC_009273	XLOC_009273	AHA5	2:10414962-10420029	4.26535	2.58855	-0.72052	yes	0	0	1	1
XLOC_009276	XLOC_009276	AFR	2:10424687-10427683	5.31683	3.02386	-0.814174	yes	0	0	1	1
XLOC_009280	XLOC_009280	ATCNGC14	2:10456878-10460571	1.97994	1.12069	-0.821075	yes	0	0	1	1
XLOC_009289	XLOC_009289	GDU4	2:10559172-10560239	28.6954	7.13334	-2.00817	yes	0	GDU4	1	1
XLOC_009300	XLOC_009300	AT2G24980	2:10622395-10624309	5.20391	1.23013	-2.08078	yes	0	AT2G24980	1	1
XLOC_009307	XLOC_009307	ENODL14	2:10662189-10663103	47.495	25.7505	-0.883177	yes	0	0	1	1
XLOC_009320	XLOC_009320	AT2G25250	2:10753601-10754935	13.6124	6.83027	-0.994904	yes	0	0	1	1
XLOC_009321	XLOC_009321	AT2G25270	2:10759723-10764810	5.54393	2.75052	-1.0112	yes	0	0	1	1
XLOC_009333	XLOC_009333	AtRLP21	2:10838293-10842016	1.72459	0.810886	-1.08868	yes	0	0	1	0
XLOC_009335	XLOC_009335	AT2G25510	2:10856270-10857217	101.13	21.6352	-2.22475	yes	0	AT2G25510	1	1
XLOC_009343	XLOC_009343	AT2G25625	2:10906214-10907350	12.7914	5.616	-1.18756	yes	0	0	1	1
XLOC_009347	XLOC_009347	AT2G25737	2:10976741-10979904	5.60639	2.25738	-1.31242	yes	0	0	1	1
XLOC_009351	XLOC_009351	AT2G25790	2:11000485-11004272	4.45618	1.10549	-2.01112	yes	0	AT2G25790	1	1
XLOC_009352	XLOC_009352	TIP4-1	2:11012498-11014171	32.1229	14.744	-1.12347	yes	0	0	1	1
XLOC_009355	XLOC_009355	YBEY	2:11030969-11034580	44.7001	56.4377	0.336381	yes	0	0	1	1
XLOC_009359	XLOC_009359	ELF3	2:11058943-11066184	15.2865	25.1935	0.720792	yes	0	0	1	1
XLOC_009360	XLOC_009360	AT2G25950	2:11068560-11071287	27.5944	37.2796	0.434013	yes	0	0	1	1
XLOC_009365	XLOC_009365	CIA1	2:11102222-11105364	24.5788	31.7933	0.371308	yes	0	0	1	1
XLOC_009366	XLOC_009366	AT2G26110	2:11120522-11122146	10.8922	8.17609	-0.413818	yes	0	0	1	1
XLOC_009370	XLOC_009370	HSFA2	2:11135623-11137792	0.801957	761.992	9.89204	yes	HSFA2	0	0	1
XLOC_009371	XLOC_009371	CYP711A1	2:11140808-11145103	12.3602	5.56234	-1.15194	yes	0	0	1	1
XLOC_009378	XLOC_009378	GPA1	2:11196995-11201102	20.2155	26.1716	0.372539	yes	0	0	1	1
XLOC_009379	XLOC_009379	FAP2	2:11201302-11204170	1.70392	1.07982	-0.658077	yes	0	0	1	1
XLOC_009380	XLOC_009380	AT2G26340	2:11215207-11217033	77.9413	103.824	0.413679	yes	0	0	1	1
XLOC_009383	XLOC_009383	PME12	2:11247159-11249620	15.5994	5.36801	-1.53903	yes	0	0	1	1
XLOC_009388	XLOC_009388	NAT3	2:11273841-11277783	17.0573	7.13837	-1.25672	yes	0	0	1	1
XLOC_009390	XLOC_009390	AT2G26520	2:11279912-11280996	1.3372	0.510633	-1.38885	yes	0	0	1	0
XLOC_009391	XLOC_009391	WEB1	2:11298913-11302319	14.1747	17.8919	0.335983	yes	0	0	1	1
XLOC_009392	XLOC_009392	AT2G26600	2:11316345-11318520	6.31657	3.15047	-1.00357	yes	0	0	1	1
XLOC_009394	XLOC_009394	KCS11	2:11329718-11336738	12.564	8.73592	-0.524269	yes	0	0	1	1
XLOC_009396	XLOC_009396	HO1	2:11341547-11343693	91.0251	124.597	0.452936	yes	0	0	1	1
XLOC_009400	XLOC_009400	AT2G26695	2:11364995-11366030	13.4484	9.37196	-0.521016	yes	0	0	1	1
XLOC_009402	XLOC_009402	CYP734A1	2:11380462-11383821	1.88754	0.657947	-1.52046	yes	0	0	1	0
XLOC_009404	XLOC_009404	AT2G26730	2:11388297-11391682	21.0093	14.3257	-0.552428	yes	0	0	1	1
XLOC_009405	XLOC_009405	CYCB1-4	2:11401117-11403433	7.23015	4.67227	-0.629903	yes	0	0	1	1
XLOC_009406	XLOC_009406	AT2G26780	2:11409827-11423776	5.91243	7.43836	0.331234	yes	0	0	1	1
XLOC_009407	XLOC_009407	ATPP2-A3	2:11437688-11442379	0.843535	1.54662	0.8746	yes	0	0	0	1
XLOC_009410	XLOC_009410	ABCG32	2:11481325-11488270	16.0731	12.0809	-0.41193	yes	0	0	1	1
XLOC_009412	XLOC_009412	COPT6	2:11512726-11513695	26.4052	5.00381	-2.39972	yes	0	COPT6	1	1
XLOC_009416	XLOC_009416	AT2G27060	2:11550704-11554775	7.38744	5.49962	-0.425743	yes	0	0	1	1
XLOC_009418	XLOC_009418	SE	2:11572396-11576658	27.3961	34.9531	0.351448	yes	0	0	1	1
XLOC_009420	XLOC_009420	XYP11	2:11595075-11596548	8.4943	2.85373	-1.57365	yes	0	0	1	1
XLOC_009423	XLOC_009423	LSG1-1	2:11625156-11628290	3.43103	5.40986	0.656948	yes	0	0	1	1
XLOC_009426	XLOC_009426	LHW	2:11650357-11654143	15.6833	12.3475	-0.345006	yes	0	0	1	1
XLOC_009428	XLOC_009428	AT2G27260	2:11669628-11670644	13.8281	9.08348	-0.606285	yes	0	0	1	1
XLOC_009432	XLOC_009432	AT2G27360	2:11706027-11708139	9.32623	4.81757	-0.952989	yes	0	0	1	1
XLOC_009436	XLOC_009436	AT2G27402	2:11722769-11724400	50.6984	39.173	-0.37208	yes	0	0	1	1
XLOC_009445	XLOC_009445	SKD1	2:11780895-11786533	60.9313	81.8461	0.425732	yes	0	0	1	1
XLOC_009447	XLOC_009447	RPP2B	2:11816633-11817972	721.951	932.42	0.369078	yes	0	0	1	1
XLOC_009451	XLOC_009451	ATNAT12	2:11852077-11856335	11.4928	9.03617	-0.346942	yes	0	0	1	1
XLOC_009459	XLOC_009459	CPN60A1	2:11926445-11929488	356.039	509.571	0.51725	yes	0	0	1	1
XLOC_009462	XLOC_009462	AT2G08220	2:11953651-11955213	1.06542	0.138591	-2.94253	yes	0	AT2G08220	1	0
XLOC_009464	XLOC_009464	AT2G28105,FUC1	2:11974662-11980003	13.3337	3.88251	-1.78002	yes	0	0	1	1
[truncated: 5,230 more rows]

## Sheet: Up Dn genes with FPKM >1 CTR_HS
Upregulated Genes q1-q2						Downregulated Genes q1-q2
test_id	gene ID	name	annotation	log2(fold_change)		test_id	geneID	name	annotation	log2(fold_change)
XLOC_000121	At1g03070	LFG4(BI1)	Bax inhibitor 1 (BI1) family protein	4.20124		XLOC_000012	AT1G01225	HP	NC domain like protein	-2.02853
XLOC_000304	AT1G06030	FRK6	Fruktokinase 6	4.31515		XLOC_000012	AT1G01230	ORM1	Orosomucoid like protein	-2.02853
XLOC_000372	AT1G07330	DSPP	Dentin sialophosphoprotein	2.51215		XLOC_000035	AT1G01580	FRO2	Ferric Chelate Reductase Defective 1	-3.20371
XLOC_000375	AT1G07390	RLP1	Receptor-like protein 1 precursor	7.576		XLOC_000080	AT1G02390	GPAT2	Probable glycerol-3-phosphate acyltransferase	-2.19465
XLOC_000375	At1g16030	HSP70B	Heat shock protein 70B	7.576		XLOC_000108	AT1G06100	PME7	Probable pectinesterase/pectinesterase inhibitor 7	-3.15333
XLOC_000870	AT1G16025	HP	Hypothetical protein	3.25632		XLOC_000309	AT1G06100	D9des2	Delta-9 desaturase-like 2 protein	-3.18134
XLOC_002565	At1g53540	HSP17.6C	Heat shock protein 17.6C	9.672		XLOC_000506	AT1G09750	AED3	Aspartyl protease AED3	-2.28185
XLOC_002566	AT1G07897	HP	Hypothetical protein	6.24724		XLOC_000548	AT1G10560	PUB18	U-box domain-containing protein 18	-2.301
XLOC_002567	AT1G53542	HP	Hypothetical protein	2.26473		XLOC_000598	AT1G11500	DEAL3	Desigual 3 protein	-3.14355
XLOC_002933	AT5G12030	HSP17.6A	Heat shock protein 17.6A	8.52487		XLOC_000605	AT1G11580	PMEPCRA	Pectinesterase	-2.60486
XLOC_003010	AT1G61340	HP	Hypothetical protein	2.37642		XLOC_000609	AT1G11600	CYP77B1	Cytochrome P450 like protein 77	-2.05562
XLOC_003723	AT1G73066	HP	Hypothetical protein	2.90928		XLOC_000701	AT1G13130	HP	Cellulase like	-3.43856
XLOC_004549	AT1G07050	FITNESS	FITNESS protein	2.03982		XLOC_000763	AT1G14250	APY5	Probable apyrase 5	-3.78583
XLOC_004567	AT1G07350	SR45A	Serine/arginine-rich splicing factor	2.3057		XLOC_000891	AT1G16400	CYP79F2	Cytochrome P450 like protein 79 F2	-2.54821
XLOC_004742	AT1G04767	natRNA	natural antisense RNA	2.15485		XLOC_000892	AT1G16410	CYP79F1	Cytochrome P450 like protein 79F1	-3.06985
XLOC_004988	AT1G14200	SNIPER1	SNIPER 1 protein	4.53525		XLOC_000933	AT1G17030	HP	Hypothetical protein	-3.01992
XLOC_005098	AT1G16022	HP	Hypothetical protein	2.60262		XLOC_000974	AT1G17620	LEA like	Late Embryogenesis like protein	-2.79222
XLOC_005099	At1g16030	HSP70-5	Heat shock protein 70-5	6.68197		XLOC_000978	AT1G17700	PRA1F1	PRA1 family protein F1	-2.6887
XLOC_005401	At1g21550	HP	Probable calcium-binding protein CML44	4.61299		XLOC_001162	AT1G20823	ATL80	RING-H2 finger protein	-3.09007
XLOC_005669	AT1G26800	MPSR1	E3 ubiquitin-protein ligase MPSR1	4.11066		XLOC_001208	AT1G21670	DPP6 like	DPP6 amino-terminal domain protein;(source:Araport11)	-2.24295
XLOC_005842	AT1G30070	SGS domain	SGS domain protein	3.44638		XLOC_001266	AT1G22690	GASA9	Giberellin regulated protein 9	-2.61165
XLOC_006326	AT1g48020	PMEI1	Probable pectinesterase/pectinesterase inhibitor 1	2.47374		XLOC_001286	AT1G23010	LPR1	Lipid Transfer Protein 1	-2.54282
XLOC_006594	AT1G52560	HSP26.5	Heat Shock Protein 26.5	6.3728		XLOC_001301	AT1G23200	PME6	Probable pectinesterase/pectinesterase inhibitor 6	-3.646
XLOC_006696	AT1G54050	HSP17.4B	Heat Shock Protein 17.4B	6.76798		XLOC_001337	AT1G24145	HP	Hypothetical protein	-3.0123
XLOC_006943	AT1G59865	HP	Hypothetical protein	6.49959		XLOC_001338	AT1G24147	HP	transmembrane protein	-3.65269
XLOC_007328	AT1G66080	HPL1	Hydroxyperoxidase lyase 1	3.3392		XLOC_001503	AT1G27360	SPL11	SBP-box protein	-2.62919
XLOC_007416	AT1G67360	LDAP1	LD-associated protein 1	3.17438		XLOC_001532	AT1G27950	LTPG1	Lipid Transfer Protein G1	-2.15364
XLOC_007806	At1g74310	CLPB1	Chaperone protein ClpB1	5.75592		XLOC_001729	AT1G30870	PER7	Proxidase 7	-2.68617
XLOC_008196	AT2G01008	MEE	Maternal effect embryo arrest protein	4.17081		XLOC_001747	AT1G31173	MIR167D	MicroRNA 167D	-2.75441
XLOC_008512	AT2G07655	HP	Hypothetical protein	3.53693		XLOC_001757	AT1G31290	AGO3	Argonaute 3	-2.74792
XLOC_008519	AT2G07674	HP	Hypothetical protein	3.78214		XLOC_001770	AT1G31690	CUAOα2	Amine oxidase	-3.39028
XLOC_008527	AT2G07669	HP	Hypothetical protein	6.75345		XLOC_001890	AT1G33610	LRR like	Leucine-rich repeat (LRR) family protein	-2.98191
XLOC_008527	AT2G07678	HP	Hypothetical protein	6.75345		XLOC_001905	AT1G33811	HP	GDSL esterase/lipase At1g33811	-2.74839
XLOC_008534	AT2G05215	HP	Hypothetical protein	3.76142		XLOC_001918	AT1G34040	TAR3	TRYPTOPHAN AMINOTRANSFERASE RELATED 3	-2.25144
XLOC_008538	AT2G07695	COX2 like	Cytochrome oxidase subunit 2 like	5.36774		XLOC_001934	AT1G34245	EPF2	Epidermal Patterning Factor 2	-2.2714
XLOC_008539	AT2G07785	NAD	NAD DEHYDROGENASE FAMILY	6.61261		XLOC_002156	AT1G34245	PER9	Peroxidase 9	-2.8616
XLOC_008541	AT2G07698	HP	ATPase subunit	5.10439		XLOC_002170	AT1G45201	ATTLL1	Triacylglycerol lipase-like 1 -	-2.24157
XLOC_008546	AT2G07638	HP	Hypothetical protein	5.61431		XLOC_002209	AT1G47395	FEP2	FE-UPTAKE-INDUCING PEPTIDE2	-5.15812
XLOC_008549	AT2G07708	HP	Hypothetical protein	4.23114		XLOC_002224	At1g41680	TGG4	Myrosinase 4 precursor	-4.12871
XLOC_008555	AT2G07715	HP	OBF like	2.96562		XLOC_002320	AT1G49230	ATL78	Ring H2 finger protein	-2.54202
XLOC_008559	AT2G07725, At5g39740	RPL5	60S ribosomal protein L5	4.25331		XLOC_002336	AT1G49470	HP	hypothetical protein	-2.12562
XLOC_008560	AT2G07727	CYB	Cytochrome B like	3.29747		XLOC_002343	AT1G49570	PER10	Peroxidase 10	-2.91758
XLOC_008566	AT2G07787	HP	Hypothetical protein	6.05361		XLOC_002369	AT1G50060	CAP	Cysteine rich secretory protein	-3.13092
XLOC_008566	AT2G07827	HP	Hypothetical protein	6.05361		XLOC_002448	At1g45670	TGG5	Myrosinase 4 precursor	-3.2921
XLOC_008569	AT2G07806	HP	Hypothetical protein	6.22912		XLOC_002494	AT1G52400	BGLU18	Beta-D-glucopyranosyl abscisate beta-glucosidase	-3.02666
XLOC_009370	AT2G26150.	HSFA2	Heat Shock Protein A2	9.89204		XLOC_002495	AT3G54640, AT1G52410	TSA1	Bifunctional protein GlmU	-2.33956
XLOC_010579	AT2G46240	BAG6	Bcl2-associated	5.95759		XLOC_002518	AT1G52780	HP	hypothetical protein	-2.05713
XLOC_010701	AT2G01023	HP	Hypothetical protein	3.13717		XLOC_002532	AT1G53070	HP	ZnMc domain-containing protein	-3.71686
XLOC_010999	AT2G07773	CYB	Cytochrome B like	2.08024		XLOC_002533	AT1G53080	HP	Lectin - like protein	-2.5424
XLOC_011000	AT2G07776	HP	Hypothetical protein	3.8107		XLOC_002586	AT1G53830	PME2	Pectine methyltransferase 1	-2.24171
XLOC_011002	AT2G07671	ATP9	ATPase 9	5.27154		XLOC_002651	AT1G54820	HP	Protein kinase family	-2.12868
XLOC_011002	AT2G07777	HP	hypothetical protein	5.27154		XLOC_002682	AT1G55260	LTPG6	GLYCOSYLPHOSPHATIDYLINOSITOL-ANCHORED LIPID PROTEIN TRANSFER 6	-2.23883
XLOC_011003	AT2G07779	HP	hypothetical protein	7.56915		XLOC_002714	AT1G55910	ZIP11	Zinc Finger 11	-2.76368
[truncated: 569 more rows]
